# Supplementary material for: Molecular insights into the bidirectional link between anxiety and COVID-19: a combined clinical and bioinformatics approach
Source: Front Psychiatry. 2025 Jul 22;16:1643355. doi: 10.3389/fpsyt.2025.1643355 (PMC12323717; doi:10.3389/fpsyt.2025.1643355)
Supplement: Supplementary file 1 [file Table1.xlsx]

## Sheet: COVID_donwstream_Genes and refe
Relation Name	PMID	PubYear	DOI
negative QuantitativeChange: coronavirus disease 2019 ---| AREG	34433692	2021	10.1073/pnas.2111315118
negative QuantitativeChange: coronavirus disease 2019 ---| PGM3	35040011	2022	10.1007/s10875-021-01196-z
negative QuantitativeChange: coronavirus disease 2019 ---| PF4	33413819	2021	10.1016/j.mayocp.2020.10.031
positive QuantitativeChange: coronavirus disease 2019 --+> PDCD1	33482326	2021	10.1016/j.ygeno.2020.12.041
positive QuantitativeChange: coronavirus disease 2019 --+> PDCD1	33422689	2021	10.1016/j.vph.2021.106829
positive QuantitativeChange: coronavirus disease 2019 --+> PDCD1	34461606	2021	10.18632/aging.203279
positive QuantitativeChange: coronavirus disease 2019 --+> PDCD1	34991643	2022	10.1186/s12974-021-02357-y
positive QuantitativeChange: coronavirus disease 2019 --+> PDCD1	35099571	2022	10.1007/s00210-022-02210-w10.1007/s00210-022-02210-w
negative QuantitativeChange: coronavirus disease 2019 ---| RARRES2	34728695	2021	10.1038/s41598-021-00928-w10.1038/s41598-021-00928-w
negative QuantitativeChange: coronavirus disease 2019 ---| MIR224	35301654	2022	10.1007/s11033-022-07338-9
positive QuantitativeChange: coronavirus disease 2019 --+> TOMM20	33691089	2021	10.1016/j.celrep.2021.108863
positive QuantitativeChange: coronavirus disease 2019 --+> cytokeratin 19 fragment	32504736	2020	10.1016/j.jinf.2020.05.069
negative QuantitativeChange: coronavirus disease 2019 ---| CIART	36918693	2023	10.1038/s41556-023-01095-y
negative QuantitativeChange: coronavirus disease 2019 ---| CIART	36918693	2023	10.1038/s41556-023-01095-y
negative QuantitativeChange: coronavirus disease 2019 ---| IRAK4	35090163	2022	10.1038/s41586-022-04447-0
positive QuantitativeChange: coronavirus disease 2019 --+> IL6ST	32783921	2020	10.1016/j.immuni.2020.07.009
positive QuantitativeChange: coronavirus disease 2019 --+> IL6ST	32783921	2020	10.1016/j.immuni.2020.07.009
positive QuantitativeChange: coronavirus disease 2019 --+> IL6ST		2020	10.1016/j.immuni.2020.07.009
positive QuantitativeChange: coronavirus disease 2019 --+> IL6ST		2020	10.1016/j.immuni.2020.07.009
positive QuantitativeChange: coronavirus disease 2019 --+> GFAP	33369818	2021	10.1111/ene.1470310.1111/ene.14703
positive QuantitativeChange: coronavirus disease 2019 --+> GFAP	34675436	2021	10.1038/s41593-021-00926-1
positive QuantitativeChange: coronavirus disease 2019 --+> GFAP	35812102	2022	10.3389/fneur.2022.91571210.3389/fneur.2022.915712
positive QuantitativeChange: coronavirus disease 2019 --+> GFAP	36121081	2022	10.2174/1389450123666220919123029
positive QuantitativeChange: coronavirus disease 2019 --+> MDK	34739899	2022	10.1016/j.cyto.2021.155751
positive QuantitativeChange: coronavirus disease 2019 --+> MDK	35607756	2023	10.1515/jpm-2022-0019
negative QuantitativeChange: coronavirus disease 2019 ---| MIR21	33251388	2020	10.1016/j.ncrna.2020.11.005
positive QuantitativeChange: coronavirus disease 2019 --+> CHIT1	35984738	2022	10.1080/23744235.2022.2113135
positive QuantitativeChange: coronavirus disease 2019 --+> DDX58	36293182	2022	10.3390/ijms232012324
positive QuantitativeChange: coronavirus disease 2019 --+> CCL25	32976665	2021	10.1111/joim.1317810.1111/joim.13178
positive QuantitativeChange: coronavirus disease 2019 --+> ghrelin	37013538	2023	10.1186/s12887-023-03971-w
positive QuantitativeChange: coronavirus disease 2019 --+> ghrelin	37013538	2023	10.1186/s12887-023-03971-w
positive QuantitativeChange: coronavirus disease 2019 --+> IL33	33972738	2021	10.1038/s41423-021-00685-w
positive QuantitativeChange: coronavirus disease 2019 --+> IL33	33972738	2021	10.1038/s41423-021-00685-w
positive QuantitativeChange: coronavirus disease 2019 --+> IL33	34245743	2021	10.1016/j.chest.2021.06.058
positive QuantitativeChange: coronavirus disease 2019 --+> IL33	35994163	2022	10.1007/s12185-022-03437-2
positive QuantitativeChange: coronavirus disease 2019 --+> IL33	36498859	2022	10.3390/ijms232314532
positive QuantitativeChange: coronavirus disease 2019 --+> IL33	36498859	2022	10.3390/ijms232314532
positive QuantitativeChange: coronavirus disease 2019 --+> TNKS2	35733260	2022	10.1073/pnas.2122805119
positive QuantitativeChange: coronavirus disease 2019 --+> RIPK1	34938538	2021	10.1002/cti2.135710.1002/cti2.1357
positive QuantitativeChange: coronavirus disease 2019 --+> RIPK1	34663909	2021	10.1038/s41422-021-00578-7
positive QuantitativeChange: coronavirus disease 2019 --+> OLR1	34542788	2021	10.1007/s10719-021-10021-z
negative QuantitativeChange: coronavirus disease 2019 ---| PTEN	36243841	2022	10.1007/978-3-031-06566-8_4
positive QuantitativeChange: coronavirus disease 2019 --+> FLT1	33997748	2021	10.1016/j.jhepr.2021.100303
positive QuantitativeChange: coronavirus disease 2019 --+> MIR320A		2021	10.3390/ijms221910351
negative QuantitativeChange: coronavirus disease 2019 ---| MIR16-2	35301654	2022	10.1007/s11033-022-07338-9
negative QuantitativeChange: coronavirus disease 2019 ---| MIR16-2	35301654	2022	10.1007/s11033-022-07338-9
negative QuantitativeChange: coronavirus disease 2019 ---| NOTCH4	33915108	2021	10.1016/j.immuni.2021.04.002
negative QuantitativeChange: coronavirus disease 2019 ---| TJP3	35641026	2022	10.1016/j.jphs.2022.04.010
negative QuantitativeChange: coronavirus disease 2019 ---| TJP3	35641026	2022	10.1016/j.jphs.2022.04.010
negative QuantitativeChange: coronavirus disease 2019 ---| APOC2	36902035	2023	10.3390/ijms24054605
negative QuantitativeChange: coronavirus disease 2019 ---| APOC2	36902035	2023	10.3390/ijms24054605
negative QuantitativeChange: coronavirus disease 2019 ---| LAMP1	32505227	2020	10.1016/j.immuni.2020.05.002
negative QuantitativeChange: coronavirus disease 2019 ---| LAMP1	33951640	2021	10.1159/000516038
positive QuantitativeChange: coronavirus disease 2019 --+> ICAM1	33275957	2021	10.1016/j.jinf.2020.11.041
positive QuantitativeChange: coronavirus disease 2019 --+> ICAM1	33585030	2021	10.1016/j.amsu.2021.02.017
positive QuantitativeChange: coronavirus disease 2019 --+> ICAM1	33997748	2021	10.1016/j.jhepr.2021.100303
positive QuantitativeChange: coronavirus disease 2019 --+> ICAM1	34176789	2021	10.18632/aging.203220
positive QuantitativeChange: coronavirus disease 2019 --+> ICAM1		2020	10.1016/j.jinf.2020.11.041
positive QuantitativeChange: coronavirus disease 2019 --+> ICAM1	34549987	2021	10.1128/JVI.01396-21
positive QuantitativeChange: coronavirus disease 2019 --+> ICAM1	35806251	2022	10.3390/ijms23137247
positive QuantitativeChange: coronavirus disease 2019 --+> ICAM1	35674044	2022	10.1161/STROKEAHA.122.039971
positive QuantitativeChange: coronavirus disease 2019 --+> ICAM1	36460816	2023	10.1007/s00210-022-02346-9
positive QuantitativeChange: coronavirus disease 2019 --+> ICAM1	36253560	2023	10.1038/s41401-022-00998-0
positive QuantitativeChange: coronavirus disease 2019 --+> AHR	33787351	2021	10.1152/PHYSREV.00046.2020
positive QuantitativeChange: coronavirus disease 2019 --+> glucagon-like peptide 1	37013538	2023	10.1186/s12887-023-03971-w
negative QuantitativeChange: coronavirus disease 2019 ---| FGFBP2	32505227	2020	10.1016/j.immuni.2020.05.002
positive QuantitativeChange: coronavirus disease 2019 --+> GDF15	34648725	2022	10.1165/rcmb.2021-0205LE
negative QuantitativeChange: coronavirus disease 2019 ---| MAP2K7	33765611	2021	10.1016/j.intimp.2021.107586
negative QuantitativeChange: coronavirus disease 2019 ---| NAPRT	33453811	2020	10.1074/jbc.RA120.015138
positive QuantitativeChange: coronavirus disease 2019 --+> TLR5	33963333	2021	10.1038/s41590-021-00937-x
negative QuantitativeChange: coronavirus disease 2019 ---| APOA4	36902035	2023	10.3390/ijms24054605
negative QuantitativeChange: coronavirus disease 2019 ---| APOA4	36902035	2023	10.3390/ijms24054605
positive QuantitativeChange: coronavirus disease 2019 --+> MUC5AC	33294858	2020	10.1016/j.xcrm.2020.100137
positive QuantitativeChange: coronavirus disease 2019 --+> MUC5AC	34054380	2022	10.1007/s11101-021-09759-z
positive QuantitativeChange: coronavirus disease 2019 --+> MUC5AC	35816430	2022	10.1164/rccm.202111-2606OC10.1164/rccm.202111-2606OC
positive QuantitativeChange: coronavirus disease 2019 --+> MUC5AC	35816430	2022	10.1164/rccm.202111-2606OC
positive QuantitativeChange: coronavirus disease 2019 --+> MUC5AC	35816430	2022	10.1164/rccm.202111-2606OC
positive QuantitativeChange: coronavirus disease 2019 --+> NOS2	34176789	2021	10.18632/aging.203220
positive QuantitativeChange: coronavirus disease 2019 --+> P2RX7	36982485	2023	10.3390/ijms24065410
positive QuantitativeChange: coronavirus disease 2019 --+> F8	32541255	2020	10.1213/ANE.0000000000005059
positive QuantitativeChange: coronavirus disease 2019 --+> F8	32603424	2020	10.1210/endocr/bqaa112
positive QuantitativeChange: coronavirus disease 2019 --+> F8	32882720	2020	10.1055/s-0040-1715094
positive QuantitativeChange: coronavirus disease 2019 --+> F8	34130315	2021	10.1055/a-1529-225710.1055/a-1529-2257
positive QuantitativeChange: coronavirus disease 2019 --+> F8	34130315	2021	10.1055/a-1529-2257
positive QuantitativeChange: coronavirus disease 2019 --+> F8		2020	10.1213/ANE.0000000000005059
positive QuantitativeChange: coronavirus disease 2019 --+> F8	33991637	2021	10.1016/j.jhep.2021.04.05010.1016/j.jhep.2021.04.050
positive QuantitativeChange: coronavirus disease 2019 --+> F8	34741678	2022	10.1007/s10238-021-00769-x10.1007/s10238-021-00769-x10.2337/dc20-068210.1111/anae.1510310.2337/dc20-150610.1016/j.dsx.2020.03.01310.1371/journal.pone.023559010.1186/s12575-021-00142-y10.1161/CIRCRESAHA.120.31744710.1111/jth.1488810.1016/j.jacc.2020.04.03
positive QuantitativeChange: coronavirus disease 2019 --+> F8		2021	10.1053/j.jvca.2021.10.026
positive QuantitativeChange: coronavirus disease 2019 --+> F8	35167146	2022	10.1111/aor.1420610.1111/aor.14206
positive QuantitativeChange: coronavirus disease 2019 --+> F8		2022	10.1053/j.jvca.2022.03.004
positive QuantitativeChange: coronavirus disease 2019 --+> F8		2022	10.3389/bjbs.2022.10098
positive QuantitativeChange: coronavirus disease 2019 --+> F8		2022	10.3389/bjbs.2022.10098
positive QuantitativeChange: coronavirus disease 2019 --+> F8		2022	10.3389/bjbs.2022.10098
negative QuantitativeChange: coronavirus disease 2019 ---| MIR374A	35699380	2022	10.1089/dna.2021.1101
positive QuantitativeChange: coronavirus disease 2019 --+> IL1F10	33414457	2021	10.1038/s41419-020-03283-2
positive QuantitativeChange: coronavirus disease 2019 --+> CDKN1A	34648725	2022	10.1165/rcmb.2021-0205LE
positive QuantitativeChange: coronavirus disease 2019 --+> PECAM1	33908688	2021	10.15252/embr.202152744
positive QuantitativeChange: coronavirus disease 2019 --+> PECAM1	33979758	2021	10.1016/j.ebiom.2021.10335710.1016/j.ebiom.2021.103357
negative QuantitativeChange: coronavirus disease 2019 ---| GJA1	34436630	2021	10.1007/s00011-021-01497-410.1007/s00011-021-01497-4
negative QuantitativeChange: coronavirus disease 2019 ---| GJA1	34436630	2021	10.1007/s00011-021-01497-4
negative QuantitativeChange: coronavirus disease 2019 ---| GJA1		2022	10.1016/j.tig.2022.03.006
negative QuantitativeChange: coronavirus disease 2019 ---| CLDN1	35641026	2022	10.1016/j.jphs.2022.04.010
negative QuantitativeChange: coronavirus disease 2019 ---| CLDN1	35641026	2022	10.1016/j.jphs.2022.04.010
positive QuantitativeChange: coronavirus disease 2019 --+> MIR21	34445368	2021	10.3390/ijms22168663
positive QuantitativeChange: coronavirus disease 2019 --+> MIR21	33251388	2020	10.1016/j.ncrna.2020.11.005
positive QuantitativeChange: coronavirus disease 2019 --+> MIR21	35779946	2023	10.1124/jpet.122.001210
positive QuantitativeChange: coronavirus disease 2019 --+> MIR21	36768701	2023	10.3390/ijms24032380
positive QuantitativeChange: coronavirus disease 2019 --+> MIR21	36768701	2023	10.3390/ijms24032380
positive QuantitativeChange: coronavirus disease 2019 --+> CXCR4	33008942	2020	10.1183/13993003.03147-2020
positive QuantitativeChange: coronavirus disease 2019 --+> SERPINE1	32826331	2020	10.1073/pnas.2010229117
positive QuantitativeChange: coronavirus disease 2019 --+> SERPINE1		2021	10.1161/STROKEAHA.120.032711
positive QuantitativeChange: coronavirus disease 2019 --+> SERPINE1		2021	10.1016/j.tips.2021.03.006
positive QuantitativeChange: coronavirus disease 2019 --+> SERPINE1	33482678	2021	10.1055/s-0040-1722308
positive QuantitativeChange: coronavirus disease 2019 --+> SERPINE1	34130315	2021	10.1055/a-1529-225710.1055/a-1529-2257
positive QuantitativeChange: coronavirus disease 2019 --+> SERPINE1	34130315	2021	10.1055/a-1529-2257
positive QuantitativeChange: coronavirus disease 2019 --+> SERPINE1		2021	10.1016/j.cytogfr.2021.10.007
positive QuantitativeChange: coronavirus disease 2019 --+> SERPINE1	34663907	2021	10.1038/s41418-021-00892-y
positive QuantitativeChange: coronavirus disease 2019 --+> SERPINE1	34663907	2021	10.1038/s41418-021-00892-y
positive QuantitativeChange: coronavirus disease 2019 --+> SERPINE1	33662681	2021	10.1016/j.compbiomed.2021.104293
positive QuantitativeChange: coronavirus disease 2019 --+> SERPINE1	33867130	2021	10.1016/j.tips.2021.03.006
positive QuantitativeChange: coronavirus disease 2019 --+> SERPINE1	33994639	2020	10.1016/j.arbr.2020.10.008
positive QuantitativeChange: coronavirus disease 2019 --+> SERPINE1	33794655	2021	10.1161/STROKEAHA.120.032711
positive QuantitativeChange: coronavirus disease 2019 --+> SERPINE1	34097193	2022	10.1007/s10557-021-07207-w
positive QuantitativeChange: coronavirus disease 2019 --+> SERPINE1	35786403	2022	10.1186/s12929-022-00833-y
positive QuantitativeChange: coronavirus disease 2019 --+> SERPINE1	35882777	2022	10.1007/978-3-030-93337-1_1
positive QuantitativeChange: coronavirus disease 2019 --+> SERPINE1	35838963	2022	10.1007/978-1-0716-2395-4_16
positive QuantitativeChange: coronavirus disease 2019 --+> SERPINE1	36108651	2022	10.1055/s-0042-1756303
negative QuantitativeChange: coronavirus disease 2019 ---| MIR146A	33338955	2020	10.1016/j.mehy.2020.11044810.1016/j.mehy.2020.110448
negative QuantitativeChange: coronavirus disease 2019 ---| MIR146A	36768701	2023	10.3390/ijms24032380
positive QuantitativeChange: coronavirus disease 2019 --+> NT-proBNP	33217345	2020	10.1016/j.amjcard.2020.11.009
positive QuantitativeChange: coronavirus disease 2019 --+> NT-proBNP	33714416	2021	10.1016/j.ihj.2020.12.002
positive QuantitativeChange: coronavirus disease 2019 --+> NT-proBNP	32835284	2020	10.1016/j.jaccas.2020.05.034
positive QuantitativeChange: coronavirus disease 2019 --+> NT-proBNP	34134920	2021	10.1016/j.arcmed.2021.05.007
positive QuantitativeChange: coronavirus disease 2019 --+> NT-proBNP	32783136	2020	10.1007/s10815-020-01917-0
positive QuantitativeChange: coronavirus disease 2019 --+> NT-proBNP	32434874	2020	10.1136/postgradmedj-2020-13788410.1136/postgradmedj-2020-137884
positive QuantitativeChange: coronavirus disease 2019 --+> NT-proBNP	32943474	2021	10.1136/postgradmedj-2020-138284
positive QuantitativeChange: coronavirus disease 2019 --+> NT-proBNP		2021	10.1016/j.arcmed.2021.05.007
positive QuantitativeChange: coronavirus disease 2019 --+> NT-proBNP	34889112	2021	10.1161/JAHA.121.02291310.1161/JAHA.121.022913
positive QuantitativeChange: coronavirus disease 2019 --+> NT-proBNP	37009194	2023	10.59249/NCST6937
positive QuantitativeChange: coronavirus disease 2019 --+> GRP	32504736	2020	10.1016/j.jinf.2020.05.069
positive QuantitativeChange: coronavirus disease 2019 --+> VEGFA	33521617	2021	10.1016/j.metop.2021.100079
positive QuantitativeChange: coronavirus disease 2019 --+> VEGFA	33073244	2020	10.1016/S2665-9913(20)30340-4
positive QuantitativeChange: coronavirus disease 2019 --+> VEGFA	32919977	2021	10.1016/j.ajpath.2020.08.009
positive QuantitativeChange: coronavirus disease 2019 --+> VEGFA	33640537	2021	10.1016/j.fct.2021.112087
positive QuantitativeChange: coronavirus disease 2019 --+> VEGFA	32344313	2020	10.1016/j.mehy.2020.109776
positive QuantitativeChange: coronavirus disease 2019 --+> VEGFA	33813138	2021	10.1016/j.ebiom.2021.103317
positive QuantitativeChange: coronavirus disease 2019 --+> VEGFA	33547300	2021	10.1038/s41467-021-21085-8
positive QuantitativeChange: coronavirus disease 2019 --+> VEGFA	34047940	2021	10.1007/s12272-021-01331-9
positive QuantitativeChange: coronavirus disease 2019 --+> VEGFA	33813138	2021	10.1016/j.ebiom.2021.10331710.1016/j.ebiom.2021.103317
positive QuantitativeChange: coronavirus disease 2019 --+> VEGFA	34822202	2021	10.1096/fj.202100821RRR
positive QuantitativeChange: coronavirus disease 2019 --+> VEGFA	35559721	2022	10.1089/jir.2022.0034
positive QuantitativeChange: coronavirus disease 2019 --+> VEGFA	35559721	2022	10.1089/jir.2022.0034
positive QuantitativeChange: coronavirus disease 2019 --+> VEGFA	36450108	2022	10.1089/vim.2022.0112
positive QuantitativeChange: coronavirus disease 2019 --+> VEGFA	37015978	2023	10.1038/s41598-023-31542-7
positive QuantitativeChange: coronavirus disease 2019 --+> PTX3	34098591	2021	10.14348/molcells.2021.0068
positive QuantitativeChange: coronavirus disease 2019 --+> PTX3	34213423	2021	10.1530/JME-21-0026
positive QuantitativeChange: coronavirus disease 2019 --+> PLAUR	34648725	2022	10.1165/rcmb.2021-0205LE
positive QuantitativeChange: coronavirus disease 2019 --+> PLAUR	35944880	2022	10.1016/j.clim.2022.109091
positive QuantitativeChange: coronavirus disease 2019 --+> PLAUR	36142634	2022	10.3390/ijms231810725
positive QuantitativeChange: coronavirus disease 2019 --+> PLAUR	36555850	2022	10.3390/ijms232416210
negative QuantitativeChange: coronavirus disease 2019 ---| r_Mir29b-3	33651636	2021	10.1152/AJPLUNG.00457.2020
positive QuantitativeChange: coronavirus disease 2019 --+> ANGPT2	33560382	2021	10.1182/bloodadvances.2020003736
positive QuantitativeChange: coronavirus disease 2019 --+> ANGPT2	33997748	2021	10.1016/j.jhepr.2021.100303
positive QuantitativeChange: coronavirus disease 2019 --+> ANGPT2	34424156	2021	10.1099/jgv.0.001634
positive QuantitativeChange: coronavirus disease 2019 --+> ANGPT2	34862979	2022	10.1096/fj.202101100RR
positive QuantitativeChange: coronavirus disease 2019 --+> ANGPT2	34912108	2022	10.1038/s41577-021-00665-1
positive QuantitativeChange: coronavirus disease 2019 --+> ANGPT2	34097193	2022	10.1007/s10557-021-07207-w
positive QuantitativeChange: coronavirus disease 2019 --+> ANGPT2	35740360	2022	10.3390/biomedicines1006133310.3390/biomedicines10061333
positive QuantitativeChange: coronavirus disease 2019 --+> ANGPT2	35806251	2022	10.3390/ijms23137247
positive QuantitativeChange: coronavirus disease 2019 --+> ANGPT2		2023	10.1016/j.jointm.2023.01.001
positive QuantitativeChange: coronavirus disease 2019 --+> ANGPT2	36817284	2023	10.1016/j.rpth.2023.100085
positive QuantitativeChange: coronavirus disease 2019 --+> ANGPT2	36817284	2023	10.1016/j.rpth.2023.100085
positive QuantitativeChange: coronavirus disease 2019 --+> NAPA	35012335	2022	10.1128/mbio.02443-21
negative QuantitativeChange: coronavirus disease 2019 ---| C4BPA	34276659	2021	10.3389/fimmu.2021.66872510.3389/fimmu.2021.668725
positive QuantitativeChange: coronavirus disease 2019 --+> KLRC2	34975340	2022	10.7150/IJBS.65911
positive QuantitativeChange: coronavirus disease 2019 --+> NECTIN4	34720095	2021	10.1172/JCI14640810.1172/JCI146408
positive QuantitativeChange: coronavirus disease 2019 --+> NECTIN4	34720095	2021	10.1172/JCI146408
negative QuantitativeChange: coronavirus disease 2019 ---| MKI67	33945513	2021	10.1172/JCI149125
positive QuantitativeChange: coronavirus disease 2019 --+> TLR2	36498845	2022	10.3390/ijms232314518
positive QuantitativeChange: coronavirus disease 2019 --+> TLR2	36498845	2022	10.3390/ijms232314518
negative QuantitativeChange: coronavirus disease 2019 ---| OCLN	34436630	2021	10.1007/s00011-021-01497-410.1007/s00011-021-01497-4
negative QuantitativeChange: coronavirus disease 2019 ---| OCLN	34436630	2021	10.1007/s00011-021-01497-4
negative QuantitativeChange: coronavirus disease 2019 ---| OCLN	35705998	2022	10.1186/s12974-022-02514-x
negative QuantitativeChange: coronavirus disease 2019 ---| OCLN	37068248	2023	10.1073/pnas.2218623120
negative QuantitativeChange: coronavirus disease 2019 ---| IFNAR2	33972731	2021	10.1038/s41556-021-00681-2
negative QuantitativeChange: coronavirus disease 2019 ---| IFNAR2	34355676	2022	10.1080/07391102.2021.1957714
negative QuantitativeChange: coronavirus disease 2019 ---| IFNAR2	33890986	2021	10.1084/JEM.20210554
positive QuantitativeChange: coronavirus disease 2019 --+> LGALS3	35266671	2022	10.23736/S2724-6507.22.03789-7
positive QuantitativeChange: coronavirus disease 2019 --+> PGK1	35022857	2022	10.1007/s00430-021-00727-0
positive QuantitativeChange: coronavirus disease 2019 --+> PGK1	35022857	2022	10.1007/s00430-021-00727-0
negative QuantitativeChange: coronavirus disease 2019 ---| PON1	35883435	2022	10.3390/biom12070879
negative QuantitativeChange: coronavirus disease 2019 ---| PON1	36290581	2022	10.3390/antiox11101858
positive QuantitativeChange: coronavirus disease 2019 --+> BBC3	36443881	2022	10.1186/s12985-022-01930-y
positive QuantitativeChange: coronavirus disease 2019 --+> BBC3	36443881	2022	10.1186/s12985-022-01930-y
negative QuantitativeChange: coronavirus disease 2019 ---| SERPINF2	33634444	2021	10.1055/a-1400-6034
negative QuantitativeChange: coronavirus disease 2019 ---| IRF9	34702736	2021	10.1073/pnas.211439011810.1073/pnas.2114390118
negative QuantitativeChange: coronavirus disease 2019 ---| IRF9	34702736	2021	10.1073/pnas.2114390118
negative QuantitativeChange: coronavirus disease 2019 ---| IL36RN	35166319	2022	10.1042/BST20211264
positive QuantitativeChange: coronavirus disease 2019 --+> CXCL10	32919977	2021	10.1016/j.ajpath.2020.08.009
positive QuantitativeChange: coronavirus disease 2019 --+> CXCL10	32464367	2020	10.1016/j.jns.2020.116884
positive QuantitativeChange: coronavirus disease 2019 --+> CXCL10	32687918	2020	10.1016/j.lfs.2020.118102
positive QuantitativeChange: coronavirus disease 2019 --+> CXCL10	33454365	2021	10.1016/j.lfs.2021.119019
positive QuantitativeChange: coronavirus disease 2019 --+> CXCL10	32437659	2020	10.1016/j.cell.2020.04.042
positive QuantitativeChange: coronavirus disease 2019 --+> CXCL10	32911459	2020	10.1016/j.hrtlng.2020.08.007
positive QuantitativeChange: coronavirus disease 2019 --+> CXCL10	33232783	2020	10.1016/j.virusres.2020.198235
positive QuantitativeChange: coronavirus disease 2019 --+> CXCL10	32344313	2020	10.1016/j.mehy.2020.109776
positive QuantitativeChange: coronavirus disease 2019 --+> CXCL10	33254510	2020	10.1016/j.mehy.2020.110202
positive QuantitativeChange: coronavirus disease 2019 --+> CXCL10	33213997	2020	10.1016/j.mehy.2020.110375
positive QuantitativeChange: coronavirus disease 2019 --+> CXCL10	34015585	2021	10.1016/j.biopha.2021.111685
positive QuantitativeChange: coronavirus disease 2019 --+> CXCL10		2021	10.1016/j.pediatrneurol.2021.04.010
positive QuantitativeChange: coronavirus disease 2019 --+> CXCL10	32513566	2020	10.1016/j.cytogfr.2020.06.001
positive QuantitativeChange: coronavirus disease 2019 --+> CXCL10	33573850	2021	10.1016/j.cytogfr.2020.12.005
positive QuantitativeChange: coronavirus disease 2019 --+> CXCL10	33137510	2021	10.1016/j.arr.2020.101205
positive QuantitativeChange: coronavirus disease 2019 --+> CXCL10	33485182	2021	10.1016/j.scr.2021.102168
positive QuantitativeChange: coronavirus disease 2019 --+> CXCL10	34022735	2021	10.1016/j.jiph.2021.03.008
positive QuantitativeChange: coronavirus disease 2019 --+> CXCL10	33813138	2021	10.1016/j.ebiom.2021.103317
positive QuantitativeChange: coronavirus disease 2019 --+> CXCL10	32838341	2020	10.1016/j.xcrm.2020.100073
positive QuantitativeChange: coronavirus disease 2019 --+> CXCL10	34111453	2021	10.1016/j.jaci.2021.05.032
positive QuantitativeChange: coronavirus disease 2019 --+> CXCL10	34304972	2021	10.1016/j.pediatrneurol.2021.04.010
positive QuantitativeChange: coronavirus disease 2019 --+> CXCL10	33973194	2021	10.1007/978-3-030-63761-3_26
positive QuantitativeChange: coronavirus disease 2019 --+> CXCL10	34205487	2021	10.3390/ijms22126607
positive QuantitativeChange: coronavirus disease 2019 --+> CXCL10	34226537	2021	10.1038/s41467-021-24360-w
positive QuantitativeChange: coronavirus disease 2019 --+> CXCL10	33813138	2021	10.1016/j.ebiom.2021.10331710.1016/j.ebiom.2021.103317
positive QuantitativeChange: coronavirus disease 2019 --+> CXCL10	34536070	2021	10.1002/ppul.2567910.1002/ppul.25679
positive QuantitativeChange: coronavirus disease 2019 --+> CXCL10	34536070	2021	10.1002/ppul.2567910.1002/ppul.25679
positive QuantitativeChange: coronavirus disease 2019 --+> CXCL10		2020	10.1016/j.mehy.2020.110375
positive QuantitativeChange: coronavirus disease 2019 --+> CXCL10		2021	10.1016/j.pediatrneurol.2021.04.010
positive QuantitativeChange: coronavirus disease 2019 --+> CXCL10	34815389	2021	10.1038/s41467-021-27097-8
positive QuantitativeChange: coronavirus disease 2019 --+> CXCL10	34782774	2021	10.1038/s41590-021-01072-3
positive QuantitativeChange: coronavirus disease 2019 --+> CXCL10	34876129	2021	10.1186/s12967-021-03159-9
positive QuantitativeChange: coronavirus disease 2019 --+> CXCL10	35179604	2022	10.1093/tropej/fmac00310.1093/tropej/fmac003
positive QuantitativeChange: coronavirus disease 2019 --+> CXCL10	34061008	2021	10.2174/1871530321666210520102042
positive QuantitativeChange: coronavirus disease 2019 --+> CXCL10		2022	10.1016/j.xcrm.2022.100600
positive QuantitativeChange: coronavirus disease 2019 --+> CXCL10	34608167	2021	10.1038/s41467-021-26096-z
positive QuantitativeChange: coronavirus disease 2019 --+> CXCL10	34616036	2021	10.1038/s41590-021-01049-2
positive QuantitativeChange: coronavirus disease 2019 --+> CXCL10	35342407	2022	10.1155/2022/3845104
positive QuantitativeChange: coronavirus disease 2019 --+> CXCL10	35641026	2022	10.1016/j.jphs.2022.04.010
positive QuantitativeChange: coronavirus disease 2019 --+> CXCL10	36009555	2022	10.3390/biomedicines10082007
positive QuantitativeChange: coronavirus disease 2019 --+> CXCL10	35943976	2022	10.1073/pnas.2117089119
positive QuantitativeChange: coronavirus disease 2019 --+> CXCL10	36239108	2022	10.5808/gi.22012
positive QuantitativeChange: coronavirus disease 2019 --+> CXCL10	35879545	2022	10.1038/s41589-022-01094-4
positive QuantitativeChange: coronavirus disease 2019 --+> CXCL10		2022	10.1016/j.transci.2022.103593
positive QuantitativeChange: coronavirus disease 2019 --+> CXCL10	36289507	2022	10.1186/s12929-022-00872-5
positive QuantitativeChange: coronavirus disease 2019 --+> CXCL10	36901868	2023	10.3390/ijms24054435
negative QuantitativeChange: coronavirus disease 2019 ---| DEFA4	35284643	2022	10.1002/hsr2.54810.1002/hsr2.548
positive QuantitativeChange: coronavirus disease 2019 --+> C-peptide	37013538	2023	10.1186/s12887-023-03971-w
positive QuantitativeChange: coronavirus disease 2019 --+> C-peptide	37013538	2023	10.1186/s12887-023-03971-w
negative QuantitativeChange: coronavirus disease 2019 ---| LCN2	35284643	2022	10.1002/hsr2.54810.1002/hsr2.548
positive QuantitativeChange: coronavirus disease 2019 --+> CASP3	32783921	2020	10.1016/j.immuni.2020.07.009
positive QuantitativeChange: coronavirus disease 2019 --+> CASP3	33993490	2022	10.1111/all.14907
positive QuantitativeChange: coronavirus disease 2019 --+> CASP3	34076792	2021	10.1007/s10495-021-01680-2
positive QuantitativeChange: coronavirus disease 2019 --+> CASP3		2020	10.1016/j.immuni.2020.07.009
positive QuantitativeChange: coronavirus disease 2019 --+> IL21	35258122	2022	10.1002/JLB.5COVA0721-392RR
positive QuantitativeChange: coronavirus disease 2019 --+> CD40LG	35216433	2022	10.3390/ijms23042321
positive QuantitativeChange: coronavirus disease 2019 --+> NT5E	35249135	2022	10.1007/s00109-022-02185-410.1007/s00109-022-02185-4
positive QuantitativeChange: coronavirus disease 2019 --+> ENO1	35022857	2022	10.1007/s00430-021-00727-0
positive QuantitativeChange: coronavirus disease 2019 --+> ENO1	35022857	2022	10.1007/s00430-021-00727-0
negative QuantitativeChange: coronavirus disease 2019 ---| TRA	36562254	2023	10.1111/ejh.13916
positive QuantitativeChange: coronavirus disease 2019 --+> FASN	35022857	2022	10.1007/s00430-021-00727-0
positive QuantitativeChange: coronavirus disease 2019 --+> IRF1		2020	10.1016/j.immuni.2020.07.009
positive QuantitativeChange: coronavirus disease 2019 --+> PRL	35806251	2022	10.3390/ijms23137247
negative QuantitativeChange: coronavirus disease 2019 ---| IRAK3	35269704	2022	10.3390/ijms23052552
positive QuantitativeChange: coronavirus disease 2019 --+> TNFSF10	32783921	2020	10.1016/j.immuni.2020.07.009
positive QuantitativeChange: coronavirus disease 2019 --+> TNFSF10	33846275	2021	10.1136/thoraxjnl-2020-216256
positive QuantitativeChange: coronavirus disease 2019 --+> TNFSF10		2020	10.1016/j.immuni.2020.07.009
positive QuantitativeChange: coronavirus disease 2019 --+> PRCP	35283094	2022	10.1016/j.cca.2022.03.005
positive QuantitativeChange: coronavirus disease 2019 --+> S100B	34838058	2021	10.1186/s12974-021-02323-8
positive QuantitativeChange: coronavirus disease 2019 --+> MIR320C1		2021	10.3390/ijms221910351
negative QuantitativeChange: coronavirus disease 2019 ---| MIR126	35301654	2022	10.1007/s11033-022-07338-9
positive QuantitativeChange: coronavirus disease 2019 --+> ATP6		2022	10.1016/j.celrep.2022.110955
positive QuantitativeChange: coronavirus disease 2019 --+> OSM	34376712	2021	10.1038/s41598-021-95424-6
positive QuantitativeChange: coronavirus disease 2019 --+> ZBP1	36650286	2023	10.1038/s41422-022-00775-y
negative QuantitativeChange: coronavirus disease 2019 ---| JAK1	33323549	2020	10.18632/aging.202205
positive QuantitativeChange: coronavirus disease 2019 --+> CCR2	35131543	2022	10.1016/j.imbio.2022.152184
negative QuantitativeChange: coronavirus disease 2019 ---| APOH	36902035	2023	10.3390/ijms24054605
negative QuantitativeChange: coronavirus disease 2019 ---| APOH	36902035	2023	10.3390/ijms24054605
positive QuantitativeChange: coronavirus disease 2019 --+> LDHD	35647111	2022	10.12998/wjcc.v10.i10.304710.12998/wjcc.v10.i10.3047
positive QuantitativeChange: coronavirus disease 2019 --+> THBD	33479167	2021	10.1073/pnas.2018587118
positive QuantitativeChange: coronavirus disease 2019 --+> THBD	34375505	2021	10.1111/jth.15490
positive QuantitativeChange: coronavirus disease 2019 --+> THBD	35033854	2022	10.1016/j.ebiom.2022.10381210.1016/j.ebiom.2022.103812
positive QuantitativeChange: coronavirus disease 2019 --+> THBD	34731533	2021	10.1111/jth.1558010.1111/jth.15580
positive QuantitativeChange: coronavirus disease 2019 --+> THBD	34912108	2022	10.1038/s41577-021-00665-1
positive QuantitativeChange: coronavirus disease 2019 --+> THBD	35064759	2022	10.1111/jcmm.1709810.1111/jcmm.17098
positive QuantitativeChange: coronavirus disease 2019 --+> THBD	34341972	2022	10.1007/s40256-021-00490-w
positive QuantitativeChange: coronavirus disease 2019 --+> THBD	35786403	2022	10.1186/s12929-022-00833-y
positive QuantitativeChange: coronavirus disease 2019 --+> THBD	35852851	2022	10.1097/MOH.0000000000000724
positive QuantitativeChange: coronavirus disease 2019 --+> HAVCR1	34110585	2021	10.1007/s40620-021-01079-x
positive QuantitativeChange: coronavirus disease 2019 --+> HAVCR1	36523164	2022	10.1016/j.ymthe.2022.12.008
positive QuantitativeChange: coronavirus disease 2019 --+> HAVCR1	36523164	2023	10.1016/j.ymthe.2022.12.008
positive QuantitativeChange: coronavirus disease 2019 --+> BNP	33098814	2021	10.1016/j.ajog.2020.10.031
positive QuantitativeChange: coronavirus disease 2019 --+> BNP	32981925	2020	10.1253/circj.CJ-20-0881
positive QuantitativeChange: coronavirus disease 2019 --+> BNP	33404925	2021	10.1007/s10557-020-07120-8
positive QuantitativeChange: coronavirus disease 2019 --+> BNP	35023694	2022	10.7754/Clin.Lab.2021.210602
positive QuantitativeChange: coronavirus disease 2019 --+> BNP	37009194	2023	10.59249/NCST6937
negative QuantitativeChange: coronavirus disease 2019 ---| STAT2	34260266	2021	10.1128/JVI.00862-21
positive QuantitativeChange: coronavirus disease 2019 --+> ENPP2		2021	10.3390/ijms221810006
positive QuantitativeChange: coronavirus disease 2019 --+> ENPP2		2021	10.3390/ijms221810006
positive QuantitativeChange: coronavirus disease 2019 --+> ENPP2		2021	10.3390/ijms221810006
positive QuantitativeChange: coronavirus disease 2019 --+> ENPP2	34576169	2021	10.3390/ijms22181000610.3390/ijms221810006
positive QuantitativeChange: coronavirus disease 2019 --+> ENPP2	35887265	2022	10.3390/ijms23147920
negative QuantitativeChange: coronavirus disease 2019 ---| F2	34110529	2021	10.1007/s11239-021-02497-1
positive QuantitativeChange: coronavirus disease 2019 --+> TIMP2	34795200	2021	10.12659/MSM.934365
positive QuantitativeChange: coronavirus disease 2019 --+> TIMP2	35216358	2022	10.3390/ijms23042242
positive QuantitativeChange: coronavirus disease 2019 --+> LILRB1	34453271	2021	10.1007/s12035-021-02517-4
negative QuantitativeChange: coronavirus disease 2019 ---| IRF3	33413449	2021	10.1186/s12985-020-01478-9
negative QuantitativeChange: coronavirus disease 2019 ---| ITLN1	34728695	2021	10.1038/s41598-021-00928-w10.1038/s41598-021-00928-w
negative QuantitativeChange: coronavirus disease 2019 ---| LTF	35091065	2022	10.1016/j.job.2022.01.00710.1016/j.job.2022.01.007
positive QuantitativeChange: coronavirus disease 2019 --+> CCL26	34226537	2021	10.1038/s41467-021-24360-w
negative QuantitativeChange: coronavirus disease 2019 ---| PRF1	34075347	2021	10.1016/j.heliyon.2021.e0714710.1016/j.heliyon.2021.e07147
positive QuantitativeChange: coronavirus disease 2019 --+> MMP2	34449310	2021	10.1016/j.biopha.2021.11206710.1016/j.biopha.2021.112067
positive QuantitativeChange: coronavirus disease 2019 --+> BAK1	36443881	2022	10.1186/s12985-022-01930-y
positive QuantitativeChange: coronavirus disease 2019 --+> BAK1	36443881	2022	10.1186/s12985-022-01930-y
negative QuantitativeChange: coronavirus disease 2019 ---| AHSG	34680053	2021	10.3390/biom1110142210.3390/biom11101422
negative QuantitativeChange: coronavirus disease 2019 ---| AHSG	34680053	2021	10.3390/biom1110142210.3390/biom11101422
positive QuantitativeChange: coronavirus disease 2019 --+> ELANE	34031543	2021	10.1038/s41418-021-00805-z
positive QuantitativeChange: coronavirus disease 2019 --+> ELANE	36341409	2022	10.3389/fimmu.2022.993720
positive QuantitativeChange: coronavirus disease 2019 --+> ELANE	36499449	2022	10.3390/ijms232315126
positive QuantitativeChange: coronavirus disease 2019 --+> ELANE	35997950	2022	10.1007/s43440-022-00394-9
positive QuantitativeChange: coronavirus disease 2019 --+> TIMP1	34795200	2021	10.12659/MSM.934365
positive QuantitativeChange: coronavirus disease 2019 --+> HGF	32513566	2020	10.1016/j.cytogfr.2020.06.001
positive QuantitativeChange: coronavirus disease 2019 --+> HGF	36351919	2022	10.1038/s41467-022-34068-0
positive QuantitativeChange: coronavirus disease 2019 --+> TXN	36014561	2022	10.3390/molecules27165323
positive QuantitativeChange: coronavirus disease 2019 --+> TXN	36014561	2022	10.3390/molecules27165323
positive QuantitativeChange: coronavirus disease 2019 --+> AREG	33915108	2021	10.1016/j.immuni.2021.04.002
positive QuantitativeChange: coronavirus disease 2019 --+> IL27	34341353	2021	10.1038/s41467-021-25015-6
positive QuantitativeChange: coronavirus disease 2019 --+> IL27	36430621	2022	10.3390/ijms232214146
positive QuantitativeChange: coronavirus disease 2019 --+> ITGAE	34695836	2021	10.1038/s41586-021-04142-6
positive QuantitativeChange: coronavirus disease 2019 --+> TNFSF13B	32668194	2020	10.1016/j.immuni.2020.06.024
positive QuantitativeChange: coronavirus disease 2019 --+> TNFSF13B		2020	10.1016/j.immuni.2020.06.024
positive QuantitativeChange: coronavirus disease 2019 --+> TNFSF13B	36589720	2022	10.1016/j.heliyon.2022.e12653
positive QuantitativeChange: coronavirus disease 2019 --+> TNFSF13B	36589720	2023	10.1016/j.heliyon.2022.e12653
negative QuantitativeChange: coronavirus disease 2019 ---| DNMT3A	33679887	2021	10.3389/fgene.2021.62227110.3389/fgene.2021.622271
negative QuantitativeChange: coronavirus disease 2019 ---| DNMT3A	36840831	2023	10.1007/s00705-023-05722-9
positive QuantitativeChange: coronavirus disease 2019 --+> CUL5	34549987	2021	10.1128/JVI.01396-21
positive QuantitativeChange: coronavirus disease 2019 --+> CYBB	35023691	2022	10.7754/Clin.Lab.2021.210423
positive QuantitativeChange: coronavirus disease 2019 --+> CYBB	36014561	2022	10.3390/molecules27165323
positive QuantitativeChange: coronavirus disease 2019 --+> CYBB		2022	10.1016/j.ijcard.2022.10.172
positive QuantitativeChange: coronavirus disease 2019 --+> NPPB	33098814	2020	10.1016/j.ajog.2020.10.031
positive QuantitativeChange: coronavirus disease 2019 --+> NPPB	33404925	2021	10.1007/s10557-020-07120-8
positive QuantitativeChange: coronavirus disease 2019 --+> NPPB	35023694	2022	10.7754/Clin.Lab.2021.210602
positive QuantitativeChange: coronavirus disease 2019 --+> CD46	33820904	2021	10.12659/MSM.930032
positive QuantitativeChange: coronavirus disease 2019 --+> CD46		2021	10.12659/MSM.930032
negative QuantitativeChange: coronavirus disease 2019 ---| ACE	32864784	2021	10.1111/imcb.12396
negative QuantitativeChange: coronavirus disease 2019 ---| ACE	34359878	2021	10.3390/cells1007170810.3390/cells10071708
negative QuantitativeChange: coronavirus disease 2019 ---| ACE	33638064	2021	10.1007/s11906-021-01130-z10.1007/s11906-021-01130-z
negative QuantitativeChange: coronavirus disease 2019 ---| ACE	34449302	2021	10.1164/rccm.202012-4461OC
negative QuantitativeChange: coronavirus disease 2019 ---| ACE	34449302	2021	10.1164/rccm.202012-4461OC
negative QuantitativeChange: coronavirus disease 2019 ---| ACE	34449302	2021	10.1164/rccm.202012-4461OC
negative QuantitativeChange: coronavirus disease 2019 ---| ACE	34844421	2022	10.1161/HYPERTENSIONAHA.121.18295
negative QuantitativeChange: coronavirus disease 2019 ---| ACE	34844421	2022	10.1161/HYPERTENSIONAHA.121.18295
negative QuantitativeChange: coronavirus disease 2019 ---| ACE	34844421	2022	10.1161/HYPERTENSIONAHA.121.18295
negative QuantitativeChange: coronavirus disease 2019 ---| ACE	35167916	2022	10.1016/j.ymeth.2022.02.004
negative QuantitativeChange: coronavirus disease 2019 ---| ACE	34862332	2022	10.1097/HJH.0000000000003054
negative QuantitativeChange: coronavirus disease 2019 ---| ACE	34862332	2022	10.1097/HJH.0000000000003054
negative QuantitativeChange: coronavirus disease 2019 ---| ACE	35904437	2022	10.1667/RADE-22-00055.1
negative QuantitativeChange: coronavirus disease 2019 ---| ACE	33188401	2021	10.1093/jn/nxaa332
negative QuantitativeChange: coronavirus disease 2019 ---| ACE	35596055	2022	10.1007/s11033-022-07539-2
negative QuantitativeChange: coronavirus disease 2019 ---| ACE	36982991	2023	10.3390/ijms24065918
negative QuantitativeChange: coronavirus disease 2019 ---| ACE	33459225	2021	10.2174/1381612827666210114150607
negative QuantitativeChange: coronavirus disease 2019 ---| SLC2A1	35768050	2022	10.1016/j.jinf.2022.06.021
positive QuantitativeChange: coronavirus disease 2019 --+> APOL1		2021	10.1016/j.immuni.2021.10.004
positive QuantitativeChange: coronavirus disease 2019 --+> APOL1		2021	10.1016/j.immuni.2021.10.004
positive QuantitativeChange: coronavirus disease 2019 --+> APOL1	34715018	2021	10.1016/j.immuni.2021.10.004
positive QuantitativeChange: coronavirus disease 2019 --+> APOL1	34715018	2021	10.1016/j.immuni.2021.10.004
positive QuantitativeChange: coronavirus disease 2019 --+> PLG	33484980	2021	10.1016/j.jstrokecerebrovasdis.2021.105603
positive QuantitativeChange: coronavirus disease 2019 --+> PLG	33794655	2021	10.1161/STROKEAHA.120.032711
positive QuantitativeChange: coronavirus disease 2019 --+> factor VIIIc		2022	10.3389/bjbs.2022.10098
positive QuantitativeChange: coronavirus disease 2019 --+> CCL8	33161843	2021	10.1161/STROKEAHA.120.032764
positive QuantitativeChange: coronavirus disease 2019 --+> FASLG	32783921	2020	10.1016/j.immuni.2020.07.009
positive QuantitativeChange: coronavirus disease 2019 --+> FASLG		2020	10.1016/j.immuni.2020.07.009
negative QuantitativeChange: coronavirus disease 2019 ---| CDK2	32645325	2020	10.1016/j.cell.2020.06.034
negative QuantitativeChange: coronavirus disease 2019 ---| CDK2	36161661	2022	10.15252/embj.2022111653
positive QuantitativeChange: coronavirus disease 2019 --+> TLR1	33963333	2021	10.1038/s41590-021-00937-x
positive QuantitativeChange: coronavirus disease 2019 --+> THRIL	35500644	2022	10.1016/j.bjid.2022.10235410.1016/j.bjid.2022.102354
positive QuantitativeChange: coronavirus disease 2019 --+> ANXA2	34681689	2021	10.3390/ijms222011028
positive QuantitativeChange: coronavirus disease 2019 --+> IL1B	33182073	2020	10.1016/j.intimp.2020.106980
positive QuantitativeChange: coronavirus disease 2019 --+> IL1B	33609517	2021	10.1016/j.chest.2021.01.023
positive QuantitativeChange: coronavirus disease 2019 --+> IL1B	33022271	2020	10.1016/j.ejphar.2020.173629
positive QuantitativeChange: coronavirus disease 2019 --+> IL1B	32344313	2020	10.1016/j.mehy.2020.109776
positive QuantitativeChange: coronavirus disease 2019 --+> IL1B	32498007	2020	10.1016/j.mehy.2020.109891
positive QuantitativeChange: coronavirus disease 2019 --+> IL1B	33254510	2020	10.1016/j.mehy.2020.110202
positive QuantitativeChange: coronavirus disease 2019 --+> IL1B	33940506	2021	10.1016/j.biopha.2021.111642
positive QuantitativeChange: coronavirus disease 2019 --+> IL1B	34015585	2021	10.1016/j.biopha.2021.111685
positive QuantitativeChange: coronavirus disease 2019 --+> IL1B	34022735	2021	10.1016/j.jiph.2021.03.008
positive QuantitativeChange: coronavirus disease 2019 --+> IL1B	32464098	2020	10.1016/j.chom.2020.05.009
positive QuantitativeChange: coronavirus disease 2019 --+> IL1B	33087299	2020	10.1016/j.bj.2020.09.001
positive QuantitativeChange: coronavirus disease 2019 --+> IL1B	32736307	2020	10.1016/j.ebiom.2020.102887
positive QuantitativeChange: coronavirus disease 2019 --+> IL1B	32451362	2020	10.1136/heartjnl-2020-316909
positive QuantitativeChange: coronavirus disease 2019 --+> IL1B	32584597	2020	10.1164/rccm.202005-1583OC
positive QuantitativeChange: coronavirus disease 2019 --+> IL1B	32720223	2020	10.1007/s10238-020-00648-x
positive QuantitativeChange: coronavirus disease 2019 --+> IL1B	33336780	2020	10.26355/eurrev_202012_24057
positive QuantitativeChange: coronavirus disease 2019 --+> IL1B	33491759	2021	10.3892/ijo.2020.5159
positive QuantitativeChange: coronavirus disease 2019 --+> IL1B	33404925	2021	10.1007/s10557-020-07120-8
positive QuantitativeChange: coronavirus disease 2019 --+> IL1B	33973194	2021	10.1007/978-3-030-63761-3_26
positive QuantitativeChange: coronavirus disease 2019 --+> IL1B	33609517	2021	10.1016/j.chest.2021.01.023
positive QuantitativeChange: coronavirus disease 2019 --+> IL1B	33835905	2021	10.1164/rccm.202102-0415UP
positive QuantitativeChange: coronavirus disease 2019 --+> IL1B	33689516	2021	10.1152/AJPLUNG.00056.2021
positive QuantitativeChange: coronavirus disease 2019 --+> IL1B		2021	10.3390/ijms22157914
positive QuantitativeChange: coronavirus disease 2019 --+> IL1B		2021	10.3390/ijms22157914
positive QuantitativeChange: coronavirus disease 2019 --+> IL1B	33631512	2021	10.1016/j.intimp.2021.107407
positive QuantitativeChange: coronavirus disease 2019 --+> IL1B	33787514	2021	10.22034/iji.2021.87630.181010.22034/iji.2021.87630.1810
positive QuantitativeChange: coronavirus disease 2019 --+> IL1B	34341353	2021	10.1038/s41467-021-25015-6
positive QuantitativeChange: coronavirus disease 2019 --+> IL1B	34076792	2021	10.1007/s10495-021-01680-2
positive QuantitativeChange: coronavirus disease 2019 --+> IL1B	34436630	2021	10.1007/s00011-021-01497-410.1007/s00011-021-01497-4
positive QuantitativeChange: coronavirus disease 2019 --+> IL1B	34536070	2021	10.1002/ppul.2567910.1002/ppul.25679
positive QuantitativeChange: coronavirus disease 2019 --+> IL1B	34536070	2021	10.1002/ppul.2567910.1002/ppul.25679
positive QuantitativeChange: coronavirus disease 2019 --+> IL1B		2020	10.1016/j.bj.2020.09.001
positive QuantitativeChange: coronavirus disease 2019 --+> IL1B		2020	10.1164/rccm.202005-1583OC
positive QuantitativeChange: coronavirus disease 2019 --+> IL1B		2021	10.1164/rccm.202102-0415UP
positive QuantitativeChange: coronavirus disease 2019 --+> IL1B		2021	10.1016/j.msard.2021.103346
positive QuantitativeChange: coronavirus disease 2019 --+> IL1B	34436630	2021	10.1007/s00011-021-01497-4
positive QuantitativeChange: coronavirus disease 2019 --+> IL1B	34806446	2021	10.1177/17534259211051364
positive QuantitativeChange: coronavirus disease 2019 --+> IL1B	34782774	2021	10.1038/s41590-021-01072-3
positive QuantitativeChange: coronavirus disease 2019 --+> IL1B	34876129	2021	10.1186/s12967-021-03159-9
positive QuantitativeChange: coronavirus disease 2019 --+> IL1B	34757528	2021	10.1007/s11481-021-10012-9
positive QuantitativeChange: coronavirus disease 2019 --+> IL1B		2022	10.1016/j.jgr.2022.02.003
positive QuantitativeChange: coronavirus disease 2019 --+> IL1B		2022	10.1016/j.jgr.2022.02.003
positive QuantitativeChange: coronavirus disease 2019 --+> IL1B	35179604	2022	10.1093/tropej/fmac00310.1093/tropej/fmac003
positive QuantitativeChange: coronavirus disease 2019 --+> IL1B	34373622	2021	10.1038/s41577-021-00588-x
positive QuantitativeChange: coronavirus disease 2019 --+> IL1B	34616036	2021	10.1038/s41590-021-01049-2
positive QuantitativeChange: coronavirus disease 2019 --+> IL1B	35457123	2022	10.3390/ijms23084309
positive QuantitativeChange: coronavirus disease 2019 --+> IL1B		2022	10.1016/j.it.2022.04.007
positive QuantitativeChange: coronavirus disease 2019 --+> IL1B	35641026	2022	10.1016/j.jphs.2022.04.010
positive QuantitativeChange: coronavirus disease 2019 --+> IL1B	35283463	2022	10.1097/WCO.0000000000001046
positive QuantitativeChange: coronavirus disease 2019 --+> IL1B	35420627	2022	10.1084/jem.20212553
positive QuantitativeChange: coronavirus disease 2019 --+> IL1B	35835255	2022	10.1016/j.jaci.2022.05.029
positive QuantitativeChange: coronavirus disease 2019 --+> IL1B	35907817	2022	10.1186/s11658-022-00363-3
positive QuantitativeChange: coronavirus disease 2019 --+> IL1B	36100803	2022	10.1007/s10735-022-10101-w
positive QuantitativeChange: coronavirus disease 2019 --+> IL1B	35943976	2022	10.1073/pnas.2117089119
positive QuantitativeChange: coronavirus disease 2019 --+> IL1B		2022	10.7150/ijbs.77561
positive QuantitativeChange: coronavirus disease 2019 --+> IL1B		2022	10.1016/j.chom.2022.12.005
positive QuantitativeChange: coronavirus disease 2019 --+> IL1B	35816430	2022	10.1164/rccm.202111-2606OC
positive QuantitativeChange: coronavirus disease 2019 --+> IL1B	36528166	2022	10.1016/j.pcad.2022.12.002
positive QuantitativeChange: coronavirus disease 2019 --+> IL1B	36585712	2022	10.1186/s12950-022-00325-8
positive QuantitativeChange: coronavirus disease 2019 --+> IL1B	36675695	2022	10.3390/jpm13010034
positive QuantitativeChange: coronavirus disease 2019 --+> IL1B	36810662	2023	10.1007/s00005-023-00673-0
positive QuantitativeChange: coronavirus disease 2019 --+> IL1B	36864432	2023	10.1186/s12964-023-01044-0
positive QuantitativeChange: coronavirus disease 2019 --+> IL1B	37057213	2023	10.7150/ijms.80498
positive QuantitativeChange: coronavirus disease 2019 --+> F3	32957116	2020	10.1182/blood.2020007805
positive QuantitativeChange: coronavirus disease 2019 --+> F3	32678428	2020	10.1182/blood.2020007252
positive QuantitativeChange: coronavirus disease 2019 --+> F3	33418248	2021	10.1016/j.intimp.2020.107336
positive QuantitativeChange: coronavirus disease 2019 --+> F3	33971404	2021	10.1016/j.ebiom.2021.103369
positive QuantitativeChange: coronavirus disease 2019 --+> F3	33971404	2021	10.1016/j.ebiom.2021.103369
positive QuantitativeChange: coronavirus disease 2019 --+> F3		2021	10.1016/j.healun.2021.06.006
positive QuantitativeChange: coronavirus disease 2019 --+> F3	32759504	2020	10.1172/JCI141374
positive QuantitativeChange: coronavirus disease 2019 --+> F3	33784877	2021	10.1177/10760296211003983
positive QuantitativeChange: coronavirus disease 2019 --+> F3	33784208	2021	10.1165/rcmb.2021-0134ED
positive QuantitativeChange: coronavirus disease 2019 --+> F3	34074305	2021	10.1186/s12979-021-00234-z
positive QuantitativeChange: coronavirus disease 2019 --+> F3	32532805	2020	10.1136/openhrt-2020-00133710.1136/openhrt-2020-001337
positive QuantitativeChange: coronavirus disease 2019 --+> F3	32678428	2020	10.1182/blood.202000725210.1182/blood.2020007252
positive QuantitativeChange: coronavirus disease 2019 --+> F3	33560376	2021	10.1182/bloodadvances.202000330810.1182/bloodadvances.2020003308
positive QuantitativeChange: coronavirus disease 2019 --+> F3	34075401	2021	10.1182/blood.202101068510.1182/blood.2021010685
positive QuantitativeChange: coronavirus disease 2019 --+> F3	34569339	2021	10.1177/20587384211048026
positive QuantitativeChange: coronavirus disease 2019 --+> F3		2020	10.1172/JCI141374
positive QuantitativeChange: coronavirus disease 2019 --+> F3	34373622	2021	10.1038/s41577-021-00588-x
positive QuantitativeChange: coronavirus disease 2019 --+> F3	33982161	2022	10.1007/s11239-021-02468-6
positive QuantitativeChange: coronavirus disease 2019 --+> F3	34238021	2021	10.1161/CIRCRESAHA.121.319142
positive QuantitativeChange: coronavirus disease 2019 --+> F3	34964720	2022	10.1172/JCI150101
positive QuantitativeChange: coronavirus disease 2019 --+> F3	34948438	2021	10.3390/ijms222413638
positive QuantitativeChange: coronavirus disease 2019 --+> F3	34341972	2022	10.1007/s40256-021-00490-w
positive QuantitativeChange: coronavirus disease 2019 --+> F3	34038165	2021	10.1161/ATVBAHA.121.316203
positive QuantitativeChange: coronavirus disease 2019 --+> F3	35443030	2022	10.1182/bloodadvances.202200744410.1182/bloodadvances.2022007444
positive QuantitativeChange: coronavirus disease 2019 --+> F3	35240959	2022	10.2174/1568026622666220303113445
positive QuantitativeChange: coronavirus disease 2019 --+> F3	36142345	2022	10.3390/ijms231810436
positive QuantitativeChange: coronavirus disease 2019 --+> F3	36165519	2022	10.2174/1389450123666220926144432
positive QuantitativeChange: coronavirus disease 2019 --+> F3	36269646	2022	10.1152/ajpheart.00409.2022
positive QuantitativeChange: coronavirus disease 2019 --+> F3	36165519	2022	10.2174/1389450123666220926144432
positive QuantitativeChange: coronavirus disease 2019 --+> F3	36165519	2022	10.2174/1389450123666220926144432
positive QuantitativeChange: coronavirus disease 2019 --+> F3	36165519	2022	10.2174/1389450123666220926144432
positive QuantitativeChange: coronavirus disease 2019 --+> F3	36165519	2022	10.2174/1389450123666220926144432
positive QuantitativeChange: coronavirus disease 2019 --+> F3	36165519	2022	10.2174/1389450123666220926144432
positive QuantitativeChange: coronavirus disease 2019 --+> F3	36463349	2022	10.1007/s43440-022-00438-0
positive QuantitativeChange: coronavirus disease 2019 --+> F3	36099205	2022	10.1089/vim.2022.0060
positive QuantitativeChange: coronavirus disease 2019 --+> F3	36982991	2023	10.3390/ijms24065918
positive QuantitativeChange: coronavirus disease 2019 --+> MIR214	35905790	2022	10.1016/j.virusres.2022.198880
positive QuantitativeChange: coronavirus disease 2019 --+> CFD	37013538	2023	10.1186/s12887-023-03971-w
positive QuantitativeChange: coronavirus disease 2019 --+> CFD	37013538	2023	10.1186/s12887-023-03971-w
negative QuantitativeChange: coronavirus disease 2019 ---| ARNTL	33387941	2021	10.1016/j.mehy.2020.110463
negative QuantitativeChange: coronavirus disease 2019 ---| GZMA	33831263	2021	10.1096/fj.202100024R
negative QuantitativeChange: coronavirus disease 2019 ---| GZMA	34075347	2021	10.1016/j.heliyon.2021.e0714710.1016/j.heliyon.2021.e07147
positive QuantitativeChange: coronavirus disease 2019 --+> VTCN1	36121927	2022	10.1111/aji.13626
positive QuantitativeChange: coronavirus disease 2019 --+> IL11	33182073	2020	10.1016/j.intimp.2020.106980
positive QuantitativeChange: coronavirus disease 2019 --+> IL11	34341353	2021	10.1038/s41467-021-25015-6
positive QuantitativeChange: coronavirus disease 2019 --+> MALAT1	35500644	2022	10.1016/j.bjid.2022.10235410.1016/j.bjid.2022.102354
negative QuantitativeChange: coronavirus disease 2019 ---| TLR3	33337932	2020	10.1089/jir.2020.0210
negative QuantitativeChange: coronavirus disease 2019 ---| TLR3	33337932	2020	10.1089/jir.2020.0210
negative QuantitativeChange: coronavirus disease 2019 ---| TLR3	34315957	2021	10.1038/s41598-021-94624-410.1038/s41598-021-94624-410.1136/bmj.m198510.1016/S2213-2600(20)30560-910.1186/s13613-020-00799-w10.1038/s41598-021-88679-610.1136/bmj.m132810.1016/j.cell.2021.02.02910.1038/s41590-020-00840-x10.1038/s41598-021-86002-x10.1056/N
negative QuantitativeChange: coronavirus disease 2019 ---| TLR3	35538443	2022	10.1186/s12879-022-07437-910.1186/s12879-022-07437-9
negative QuantitativeChange: coronavirus disease 2019 ---| TLR3	35670811	2022	10.1084/jem.20220202
negative QuantitativeChange: coronavirus disease 2019 ---| TLR3	36747676	2023	10.1101/2023.01.25.524586
positive QuantitativeChange: coronavirus disease 2019 --+> CST3	35809647	2022	10.1016/j.amjms.2022.06.027
negative QuantitativeChange: coronavirus disease 2019 ---| IRF7	33337932	2020	10.1089/jir.2020.0210
negative QuantitativeChange: coronavirus disease 2019 ---| IRF7	33337932	2020	10.1089/jir.2020.0210
negative QuantitativeChange: coronavirus disease 2019 ---| IRF7	35090163	2022	10.1038/s41586-022-04447-0
negative QuantitativeChange: coronavirus disease 2019 ---| SARS-CoV-2 S	34854131	2022	10.1111/sdi.1304310.1111/sdi.13043
positive QuantitativeChange: coronavirus disease 2019 --+> IL16	36089786	2022	10.2174/1567205019666220908084559
positive QuantitativeChange: coronavirus disease 2019 --+> IL4	32283152	2020	10.1016/j.jinf.2020.03.037
positive QuantitativeChange: coronavirus disease 2019 --+> IL4		2021	10.1016/j.pediatrneurol.2021.04.010
positive QuantitativeChange: coronavirus disease 2019 --+> IL4	34022735	2021	10.1016/j.jiph.2021.03.008
positive QuantitativeChange: coronavirus disease 2019 --+> IL4	34304972	2021	10.1016/j.pediatrneurol.2021.04.010
positive QuantitativeChange: coronavirus disease 2019 --+> IL4	32627758	2020	10.4014/jmb.2006.06006
positive QuantitativeChange: coronavirus disease 2019 --+> IL4		2021	10.3390/ijms22157914
positive QuantitativeChange: coronavirus disease 2019 --+> IL4	33787514	2021	10.22034/iji.2021.87630.181010.22034/iji.2021.87630.1810
positive QuantitativeChange: coronavirus disease 2019 --+> IL4		2021	10.1016/j.pediatrneurol.2021.04.010
positive QuantitativeChange: coronavirus disease 2019 --+> IL4	34861410	2021	10.1016/j.cmi.2021.11.022
positive QuantitativeChange: coronavirus disease 2019 --+> IL4	34987205	2022	10.1038/s41366-021-01057-0
positive QuantitativeChange: coronavirus disease 2019 --+> IL4	35378008	2021	10.1615/CritRevImmunol.2021039675
positive QuantitativeChange: coronavirus disease 2019 --+> IL4	35540724	2022	10.1155/2022/275524610.1155/2022/2755246
positive QuantitativeChange: coronavirus disease 2019 --+> IL4	34607539	2022	10.2174/1566524021666211004110101
positive QuantitativeChange: coronavirus disease 2019 --+> IL4	36675695	2022	10.3390/jpm13010034
negative QuantitativeChange: coronavirus disease 2019 ---| RNLS	32577678	2020	10.1101/2020.06.02.2012086510.1101/2020.06.02.20120865
positive QuantitativeChange: coronavirus disease 2019 --+> DSG2	37095599	2023	10.1093/cei/uxad046
positive QuantitativeChange: coronavirus disease 2019 --+> SELE	33249290	2021	10.1016/j.ijid.2020.11.184
positive QuantitativeChange: coronavirus disease 2019 --+> SELE	35637483	2022	10.1186/s13054-022-04002-3
positive QuantitativeChange: coronavirus disease 2019 --+> SELE		2023	10.1016/j.jointm.2023.01.001
positive QuantitativeChange: coronavirus disease 2019 --+> CYP2B6	34473836	2021	10.1002/cpt.2412
negative QuantitativeChange: coronavirus disease 2019 ---| SELENOP	35287478	2022	10.1089/ars.2020.8062
negative QuantitativeChange: coronavirus disease 2019 ---| ALDH1A1		2022	10.1016/j.celrep.2022.110955
positive QuantitativeChange: coronavirus disease 2019 --+> ATG5	36758836	2023	10.1016/j.jaci.2023.01.022
positive QuantitativeChange: coronavirus disease 2019 --+> bradykinin	33392667	2021	10.1007/s00228-020-03082-w
positive QuantitativeChange: coronavirus disease 2019 --+> bradykinin	34385425	2021	10.1038/s41419-021-03881-8
positive QuantitativeChange: coronavirus disease 2019 --+> bradykinin	35089406	2022	10.1007/s00210-022-02206-6
positive QuantitativeChange: coronavirus disease 2019 --+> bradykinin	36338343	2022	10.1155/2022/7920915
negative QuantitativeChange: coronavirus disease 2019 ---| LPA	36902035	2023	10.3390/ijms24054605
negative QuantitativeChange: coronavirus disease 2019 ---| LPA	36902035	2023	10.3390/ijms24054605
positive QuantitativeChange: coronavirus disease 2019 --+> STAT1	34676541	2022	10.1002/eji.202149575
positive QuantitativeChange: coronavirus disease 2019 --+> angiotensin II	33254586	2020	10.1016/j.mehy.2020.110282
positive QuantitativeChange: coronavirus disease 2019 --+> angiotensin II	33875979	2021	10.1016/j.cjco.2021.04.004
positive QuantitativeChange: coronavirus disease 2019 --+> angiotensin II	33964216	2021	10.1016/j.ajpath.2021.04.010
positive QuantitativeChange: coronavirus disease 2019 --+> angiotensin II	33358501	2021	10.1016/j.amjms.2020.10.025
positive QuantitativeChange: coronavirus disease 2019 --+> angiotensin II	33086029	2020	10.1016/j.ejphar.2020.173656
positive QuantitativeChange: coronavirus disease 2019 --+> angiotensin II	32422208	2020	10.1053/j.gastro.2020.05.034
positive QuantitativeChange: coronavirus disease 2019 --+> angiotensin II	32504757	2020	10.1016/j.lfs.2020.117905
positive QuantitativeChange: coronavirus disease 2019 --+> angiotensin II	32622449	2020	10.1016/j.mayocp.2020.05.006
positive QuantitativeChange: coronavirus disease 2019 --+> angiotensin II	32653530	2020	10.1016/j.pharmthera.2020.107628
positive QuantitativeChange: coronavirus disease 2019 --+> angiotensin II	33254581	2020	10.1016/j.mehy.2020.110277
positive QuantitativeChange: coronavirus disease 2019 --+> angiotensin II	32334062	2020	10.1016/j.bbi.2020.04.046
positive QuantitativeChange: coronavirus disease 2019 --+> angiotensin II	32389847	2020	10.1016/j.ijid.2020.05.002
positive QuantitativeChange: coronavirus disease 2019 --+> angiotensin II	32409230	2020	10.1016/j.cytogfr.2020.05.001
positive QuantitativeChange: coronavirus disease 2019 --+> angiotensin II	33865979	2021	10.1016/j.drudis.2021.04.006
positive QuantitativeChange: coronavirus disease 2019 --+> angiotensin II	32564908	2020	10.1016/j.hlc.2020.05.004
positive QuantitativeChange: coronavirus disease 2019 --+> angiotensin II	32853823	2020	10.1016/j.meegid.2020.104510
positive QuantitativeChange: coronavirus disease 2019 --+> angiotensin II	32473902	2020	10.1016/j.dsx.2020.05.029
positive QuantitativeChange: coronavirus disease 2019 --+> angiotensin II	33010584	2020	10.1016/j.msard.2020.102535
positive QuantitativeChange: coronavirus disease 2019 --+> angiotensin II	32923317	2020	10.1016/j.apsb.2020.09.003
positive QuantitativeChange: coronavirus disease 2019 --+> angiotensin II	32861856	2020	10.1016/j.jaip.2020.08.026
positive QuantitativeChange: coronavirus disease 2019 --+> angiotensin II	33842874	2021	10.1016/j.cjco.2021.03.001
positive QuantitativeChange: coronavirus disease 2019 --+> angiotensin II	33188401	2021	10.1093/jn/nxaa332
positive QuantitativeChange: coronavirus disease 2019 --+> angiotensin II	32398804	2020	10.1038/s41423-020-0454-3
positive QuantitativeChange: coronavirus disease 2019 --+> angiotensin II	32469255	2020	10.1152/ajpendo.00219.2020
positive QuantitativeChange: coronavirus disease 2019 --+> angiotensin II	32729064	2020	10.1007/s12012-020-09596-0
positive QuantitativeChange: coronavirus disease 2019 --+> angiotensin II	32302265	2020	10.1161/CIRCRESAHA.120.317134
positive QuantitativeChange: coronavirus disease 2019 --+> angiotensin II	33087155	2020	10.1186/s13054-020-03333-3
positive QuantitativeChange: coronavirus disease 2019 --+> angiotensin II	32783619	2020	10.1152/AJPLUNG.00286.2020
positive QuantitativeChange: coronavirus disease 2019 --+> angiotensin II	33016778	2020	10.1089/dna.2020.5804
positive QuantitativeChange: coronavirus disease 2019 --+> angiotensin II	33210709	2020	10.1042/CS20200922
positive QuantitativeChange: coronavirus disease 2019 --+> angiotensin II	33357215	2020	10.1186/s12964-020-00687-7
positive QuantitativeChange: coronavirus disease 2019 --+> angiotensin II	33626315	2021	10.18433/jpps31455
positive QuantitativeChange: coronavirus disease 2019 --+> angiotensin II	33809971	2021	10.3390/ijms22063217
positive QuantitativeChange: coronavirus disease 2019 --+> angiotensin II	33502950	2021	10.1152/AJPCELL.00478.2020
positive QuantitativeChange: coronavirus disease 2019 --+> angiotensin II	32975722	2021	10.1007/s11427-020-1813-0
positive QuantitativeChange: coronavirus disease 2019 --+> angiotensin II	33043967	2021	10.1093/ajh/hpaa169
positive QuantitativeChange: coronavirus disease 2019 --+> angiotensin II	33732571	2021	10.5414/CNCS11024010.5414/CNCS110240
positive QuantitativeChange: coronavirus disease 2019 --+> angiotensin II	33142989	2020	10.3390/biomedicines811046010.3390/biomedicines8110460
positive QuantitativeChange: coronavirus disease 2019 --+> angiotensin II	33655850	2021	10.2174/1381612827666210303141846
positive QuantitativeChange: coronavirus disease 2019 --+> angiotensin II		2020	10.1016/j.cytogfr.2020.05.001
positive QuantitativeChange: coronavirus disease 2019 --+> angiotensin II		2021	10.3390/ijms22063217
positive QuantitativeChange: coronavirus disease 2019 --+> angiotensin II	34126030	2021	10.7326/L21-0064
positive QuantitativeChange: coronavirus disease 2019 --+> angiotensin II	34126018	2021	10.7326/L21-0015
positive QuantitativeChange: coronavirus disease 2019 --+> angiotensin II	34126031	2021	10.7326/L21-0065
positive QuantitativeChange: coronavirus disease 2019 --+> angiotensin II	34126017	2021	10.7326/L21-0014
positive QuantitativeChange: coronavirus disease 2019 --+> angiotensin II	34126019	2021	10.7326/L21-0062
positive QuantitativeChange: coronavirus disease 2019 --+> angiotensin II	34126020	2021	10.7326/L21-0063
positive QuantitativeChange: coronavirus disease 2019 --+> angiotensin II	34780967	2021	10.1016/j.trsl.2021.11.005
positive QuantitativeChange: coronavirus disease 2019 --+> angiotensin II	34780967	2021	10.1016/j.trsl.2021.11.005
positive QuantitativeChange: coronavirus disease 2019 --+> angiotensin II	34815389	2021	10.1038/s41467-021-27097-8
positive QuantitativeChange: coronavirus disease 2019 --+> angiotensin II	34895256	2021	10.1186/s12944-021-01607-5
positive QuantitativeChange: coronavirus disease 2019 --+> angiotensin II		2022	10.1016/j.prrv.2022.01.008
positive QuantitativeChange: coronavirus disease 2019 --+> angiotensin II	34169443	2021	10.1007/s12035-021-02450-6
positive QuantitativeChange: coronavirus disease 2019 --+> angiotensin II		2021	10.3390/ijms222111483
positive QuantitativeChange: coronavirus disease 2019 --+> angiotensin II		2021	10.1017/erm.2021.19
positive QuantitativeChange: coronavirus disease 2019 --+> angiotensin II	35245430	2022	10.18433/jpps32590
positive QuantitativeChange: coronavirus disease 2019 --+> angiotensin II	33606395	2021	10.1097/ACO.0000000000000965
positive QuantitativeChange: coronavirus disease 2019 --+> angiotensin II	35811697	2022	10.3389/fcvm.2022.847809
positive QuantitativeChange: coronavirus disease 2019 --+> angiotensin II	35793758	2022	10.1016/j.jinf.2022.06.030
positive QuantitativeChange: coronavirus disease 2019 --+> angiotensin II	34889662	2022	10.1177/00033197211053903
positive QuantitativeChange: coronavirus disease 2019 --+> angiotensin II	35955801	2022	10.3390/ijms23158669
positive QuantitativeChange: coronavirus disease 2019 --+> angiotensin II	35607951	2022	10.1097/CCM.0000000000005589
positive QuantitativeChange: coronavirus disease 2019 --+> angiotensin II	35838211	2022	10.2174/1381612828666220713121741
positive QuantitativeChange: coronavirus disease 2019 --+> angiotensin II		2022	10.1016/j.ijcard.2022.10.172
positive QuantitativeChange: coronavirus disease 2019 --+> angiotensin II		2023	10.1016/j.cell.2023.01.039
positive QuantitativeChange: coronavirus disease 2019 --+> angiotensin II	36310428	2023	10.1089/ars.2022.0028
positive QuantitativeChange: coronavirus disease 2019 --+> angiotensin II		2023	10.1016/j.arcmed.2023.02.002
positive QuantitativeChange: coronavirus disease 2019 --+> angiotensin II	36318448	2023	10.1007/s40618-022-01951-y
positive QuantitativeChange: coronavirus disease 2019 --+> EPHX2	32650004	2020	10.1016/j.ajpath.2020.06.010
negative QuantitativeChange: coronavirus disease 2019 ---| MIR4433B	35301654	2022	10.1007/s11033-022-07338-9
positive QuantitativeChange: coronavirus disease 2019 --+> MIR208A	34445368	2021	10.3390/ijms22168663
positive QuantitativeChange: coronavirus disease 2019 --+> MIR208A	35779946	2023	10.1124/jpet.122.001210
positive QuantitativeChange: coronavirus disease 2019 --+> MIR208A	36768701	2023	10.3390/ijms24032380
positive QuantitativeChange: coronavirus disease 2019 --+> TSLP	36851770	2023	10.3390/v15020556
positive QuantitativeChange: coronavirus disease 2019 --+> NLRP3	34241783	2021	10.1007/s10787-021-00845-4
positive QuantitativeChange: coronavirus disease 2019 --+> NLRP3	34384355	2021	10.1186/s10194-021-01306-710.1186/s10194-021-01306-710.1152/physiol.00019.202010.1111/head.1385610.1186/s10194-020-01188-110.1007/s10072-020-04978-210.1111/head.1394010.1111/head.1390210.29399/npa.2773610.1111/head.1399810.3389/fimmu.2020.58337310.2119/m
positive QuantitativeChange: coronavirus disease 2019 --+> NLRP3	34966142	2022	10.1097/INF.0000000000003413
positive QuantitativeChange: coronavirus disease 2019 --+> NLRP3	36100803	2022	10.1007/s10735-022-10101-w
positive QuantitativeChange: coronavirus disease 2019 --+> NLRP3	36498845	2022	10.3390/ijms232314518
positive QuantitativeChange: coronavirus disease 2019 --+> IL1A	33609517	2021	10.1016/j.chest.2021.01.023
positive QuantitativeChange: coronavirus disease 2019 --+> IL1A	33813138	2021	10.1016/j.ebiom.2021.103317
positive QuantitativeChange: coronavirus disease 2019 --+> IL1A	33609517	2021	10.1016/j.chest.2021.01.023
positive QuantitativeChange: coronavirus disease 2019 --+> IL1A	33813138	2021	10.1016/j.ebiom.2021.10331710.1016/j.ebiom.2021.103317
positive QuantitativeChange: coronavirus disease 2019 --+> IL1A	35816430	2022	10.1164/rccm.202111-2606OC
negative QuantitativeChange: coronavirus disease 2019 ---| CD38	33945513	2021	10.1172/JCI149125
positive QuantitativeChange: coronavirus disease 2019 --+> TMPRSS2	33581491	2021	10.1016/j.ctarc.2021.100331
positive QuantitativeChange: coronavirus disease 2019 --+> TMPRSS2	33314005	2021	10.1007/s13238-020-00811-w
positive QuantitativeChange: coronavirus disease 2019 --+> TMPRSS2	35017320	2022	10.18632/aging.203823
positive QuantitativeChange: coronavirus disease 2019 --+> TMPRSS2	32302975	2020	10.1530/ERC-20-0133
positive QuantitativeChange: coronavirus disease 2019 --+> TMPRSS2	32664949	2020	10.1186/s12931-020-01445-6
positive QuantitativeChange: coronavirus disease 2019 --+> TMPRSS2	33473155	2021	10.1038/s41422-020-00455-9
positive QuantitativeChange: coronavirus disease 2019 --+> TMPRSS2	34168096	2021	10.18632/aging.203159
positive QuantitativeChange: coronavirus disease 2019 --+> TMPRSS2	33318629	2021	10.1038/s41423-020-00604-5
positive QuantitativeChange: coronavirus disease 2019 --+> TMPRSS2	32741259	2020	10.1080/07391102.2020.179881310.1080/07391102.2020.1798813
positive QuantitativeChange: coronavirus disease 2019 --+> TMPRSS2	32973879	2020	10.3389/fgene.2020.0094210.3389/fgene.2020.00942
positive QuantitativeChange: coronavirus disease 2019 --+> TMPRSS2	33521687	2020	10.1016/j.xfss.2020.12.00510.1016/j.xfss.2020.12.005
positive QuantitativeChange: coronavirus disease 2019 --+> TMPRSS2	34168096	2021	10.18632/aging.20315910.18632/aging.203159
positive QuantitativeChange: coronavirus disease 2019 --+> TMPRSS2	34417262	2021	10.2337/db20-1260
positive QuantitativeChange: coronavirus disease 2019 --+> TMPRSS2	34417262	2021	10.2337/DB20-1260
positive QuantitativeChange: coronavirus disease 2019 --+> TMPRSS2	34417262	2021	10.2337/DB20-1260
positive QuantitativeChange: coronavirus disease 2019 --+> TMPRSS2	34543404	2022	10.1210/endocr/bqab203
positive QuantitativeChange: coronavirus disease 2019 --+> TMPRSS2	35301316	2022	10.1038/s41467-022-29135-510.1038/s41467-022-29135-510.1001/jama.2020.158510.1056/NEJMoa200101710.1038/s41586-021-03944-y10.1126/science.abh264410.1038/s41576-021-00408-x10.1038/s41586-020-2008-310.1016/j.cell.2020.02.05210.1111/bcpt.1353310.1039/C4OB026
positive QuantitativeChange: coronavirus disease 2019 --+> TMPRSS2	35017320	2022	10.18632/aging.203823
positive QuantitativeChange: coronavirus disease 2019 --+> TMPRSS2	35301316	2022	10.1038/s41467-022-29135-5
positive QuantitativeChange: coronavirus disease 2019 --+> TMPRSS2	35301316	2022	10.1038/s41467-022-29135-5
positive QuantitativeChange: coronavirus disease 2019 --+> TMPRSS2	36239108	2022	10.5808/gi.22012
positive QuantitativeChange: coronavirus disease 2019 --+> TMPRSS2	35034591	2022	10.2174/1389201023666220114162347
positive QuantitativeChange: coronavirus disease 2019 --+> TMPRSS2	35034591	2022	10.2174/1389201023666220114162347
positive QuantitativeChange: coronavirus disease 2019 --+> TMPRSS2	36907787	2023	10.1016/j.beem.2023.101761
positive QuantitativeChange: coronavirus disease 2019 --+> TNFSF14	36095143	2023	10.1164/rccm.202204-0751OC
positive QuantitativeChange: coronavirus disease 2019 --+> SERPINA1	32960480	2020	10.1096/fj.202002097
positive QuantitativeChange: coronavirus disease 2019 --+> SERPINA1	32584597	2020	10.1164/rccm.202005-1583OC
positive QuantitativeChange: coronavirus disease 2019 --+> SERPINA1	34007243	2021	10.1155/2021/5555619
positive QuantitativeChange: coronavirus disease 2019 --+> SERPINA1	33835905	2021	10.1164/rccm.202102-0415UP
positive QuantitativeChange: coronavirus disease 2019 --+> SERPINA1		2020	10.1164/rccm.202005-1583OC
positive QuantitativeChange: coronavirus disease 2019 --+> SERPINA1		2021	10.1164/rccm.202102-0415UP
positive QuantitativeChange: coronavirus disease 2019 --+> SERPINA1	35975662	2022	10.1080/23744235.2022.2111464
positive QuantitativeChange: coronavirus disease 2019 --+> HIF1A		2020
positive QuantitativeChange: coronavirus disease 2019 --+> HIF1A	35105679	2022	10.1124/MOLPHARM.121.000448
positive QuantitativeChange: coronavirus disease 2019 --+> HIF1A	34763125	2021	10.1016/j.trsl.2021.11.002
positive QuantitativeChange: coronavirus disease 2019 --+> HIF1A	35577935	2022	10.1038/s41431-022-01108-8
positive QuantitativeChange: coronavirus disease 2019 --+> HIF1A	35696048	2022	10.1007/s11033-022-07474-2
positive QuantitativeChange: coronavirus disease 2019 --+> HIF1A	36450108	2022	10.1089/vim.2022.0112
positive QuantitativeChange: coronavirus disease 2019 --+> IFNA2	35177862	2022	10.1038/s41591-022-01724-3
positive QuantitativeChange: coronavirus disease 2019 --+> ERVW-1	36555709	2022	10.3390/ijms232416071
positive Regulation: coronavirus disease 2019 --+> PPARG	35743273
positive QuantitativeChange: coronavirus disease 2019 --+> angiotensin I	34844421	2022	10.1161/HYPERTENSIONAHA.121.1829510.1161/HYPERTENSIONAHA.121.18295
positive QuantitativeChange: coronavirus disease 2019 --+> angiotensin I		2023	10.1016/j.cell.2023.01.039
positive QuantitativeChange: coronavirus disease 2019 --+> angiotensin I	33875979	2021	10.1016/j.cjco.2021.04.004
positive QuantitativeChange: coronavirus disease 2019 --+> angiotensin I	34844421	2022	10.1161/HYPERTENSIONAHA.121.18295
positive QuantitativeChange: coronavirus disease 2019 --+> angiotensin I		2023	10.1016/j.arcmed.2023.02.002
positive QuantitativeChange: coronavirus disease 2019 --+> angiotensin I	33461019	2021	10.1016/j.biopha.2020.111193
negative QuantitativeChange: coronavirus disease 2019 ---| GIP	37013538	2023	10.1186/s12887-023-03971-w
negative QuantitativeChange: coronavirus disease 2019 ---| GIP	37013538	2023	10.1186/s12887-023-03971-w
positive QuantitativeChange: coronavirus disease 2019 --+> CD163	33493287	2021	10.1093/infdis/jiab04410.1093/infdis/jiab044
positive QuantitativeChange: coronavirus disease 2019 --+> CD163	34744379	2021	10.1016/j.jceh.2021.10.001
negative QuantitativeChange: coronavirus disease 2019 ---| CLDN5	35705998	2022	10.1186/s12974-022-02514-x
positive QuantitativeChange: coronavirus disease 2019 --+> CMKLR1	36626557	2023	10.1073/pnas.2216458120
negative QuantitativeChange: coronavirus disease 2019 ---| IFNAR1	33363283	2020	10.1016/j.medj.2020.12.001
negative QuantitativeChange: coronavirus disease 2019 ---| IFNAR1	33363283	2020	10.1016/j.medj.2020.12.001
negative QuantitativeChange: coronavirus disease 2019 ---| IFNAR1	33972731	2021	10.1038/s41556-021-00681-2
negative QuantitativeChange: coronavirus disease 2019 ---| IFNAR1	34713375	2022	10.1007/s10875-021-01166-510.1007/s10875-021-01166-510.1038/nri378710.1002/jmv.2682610.1038/s41577-020-0288-310.1186/s13045-019-0721-x10.1016/j.tig.2020.08.01710.1084/jem.2018229510.1126/science.abd458510.1126/sciimmunol.abl434010.1007/s10875-020-00933-0
negative QuantitativeChange: coronavirus disease 2019 ---| IFNAR1	34713375	2022	10.1007/s10875-021-01166-5
negative QuantitativeChange: coronavirus disease 2019 ---| IFNAR1	34713375	2022	10.1007/s10875-021-01166-5
negative QuantitativeChange: coronavirus disease 2019 ---| IFNAR1	35090163	2022	10.1038/s41586-022-04447-0
negative QuantitativeChange: coronavirus disease 2019 ---| IFNAR1	35090163	2022	10.1038/s41586-022-04447-0
negative QuantitativeChange: coronavirus disease 2019 ---| IFNAR1	35442417	2022	10.1084/jem.20212427
negative QuantitativeChange: coronavirus disease 2019 ---| IFNAR1	33890986	2021	10.1084/JEM.20210554
positive QuantitativeChange: coronavirus disease 2019 --+> S100A10	35217896	2022	10.1007/s00011-022-01545-7
positive QuantitativeChange: coronavirus disease 2019 --+> S100A10	35217896	2022	10.1007/s00011-022-01545-7
positive QuantitativeChange: coronavirus disease 2019 --+> MIR181A1	35562762	2022	10.1186/s12985-022-01812-3
positive QuantitativeChange: coronavirus disease 2019 --+> MS4A1	33971404	2021	10.1016/j.ebiom.2021.103369
negative QuantitativeChange: coronavirus disease 2019 ---| EPO	34087493	2021	10.1016/j.resp.2021.103709
negative QuantitativeChange: coronavirus disease 2019 ---| EPO	34565332	2021	10.1186/s10020-021-00381-5
negative QuantitativeChange: coronavirus disease 2019 ---| EPO	34565332	2021	10.1186/s10020-021-00381-510.1186/s10020-021-00381-510.3390/neurolint1301001010.1016/j.resp.2020.10344310.1371/journal.pone.023729410.1177/175628560809842210.1016/j.eclinm.2021.10091110.1016/j.resp.2007.05.01310.1016/s2213-2600(20)30312-x10.1001/jama.202
negative QuantitativeChange: coronavirus disease 2019 ---| EPO	35557395	2022	10.1096/fasebj.2022.36.S1.L798610.1096/fasebj.2022.36.S1.L7986
negative QuantitativeChange: coronavirus disease 2019 ---| EPO	35622261	2022	10.1007/s10517-022-05490-7
negative QuantitativeChange: coronavirus disease 2019 ---| EPO	36310304	2023	10.1007/s13577-022-00819-w
negative QuantitativeChange: coronavirus disease 2019 ---| EPO	36310304	2023	10.1007/s13577-022-00819-w
positive QuantitativeChange: coronavirus disease 2019 --+> CCL4	32919977	2021	10.1016/j.ajpath.2020.08.009
positive QuantitativeChange: coronavirus disease 2019 --+> CCL4	32344313	2020	10.1016/j.mehy.2020.109776
positive QuantitativeChange: coronavirus disease 2019 --+> CCL4	34226537	2021	10.1038/s41467-021-24360-w
positive QuantitativeChange: coronavirus disease 2019 --+> CCL4	37015978	2023	10.1038/s41598-023-31542-7
positive QuantitativeChange: coronavirus disease 2019 --+> LGALS3BP	35076790	2023	10.1007/s10238-021-00788-8
positive QuantitativeChange: coronavirus disease 2019 --+> LGALS3BP	35806317	2022	10.3390/ijms23137314
positive QuantitativeChange: coronavirus disease 2019 --+> SAA1	33795156	2021	10.1016/j.tim.2021.03.008
positive QuantitativeChange: coronavirus disease 2019 --+> SAA1	33454365	2021	10.1016/j.lfs.2021.119019
positive QuantitativeChange: coronavirus disease 2019 --+> SAA1	33676871	2021	10.1016/j.dsx.2021.02.021
positive QuantitativeChange: coronavirus disease 2019 --+> SAA1	32588493	2020	10.1096/fj.202001451
positive QuantitativeChange: coronavirus disease 2019 --+> SAA1	34286504	2021	10.26355/eurrev_202107_26255
positive QuantitativeChange: coronavirus disease 2019 --+> SAA1	34286504	2021	10.26355/eurrev_202107_26255
positive QuantitativeChange: coronavirus disease 2019 --+> SAA1	34286504	2021	10.26355/eurrev_202107_26255
positive QuantitativeChange: coronavirus disease 2019 --+> SAA1	33215460	2020	10.26355/eurrev_202011_2363110.26355/eurrev_202011_23631
positive QuantitativeChange: coronavirus disease 2019 --+> SAA1	33627079	2021	10.1186/s12879-021-05897-z10.1186/s12879-021-05897-z10.1056/NEJMoa200131610.1007/s11427-020-1643-810.1056/NEJMoa200101710.1164/rccm.200407-857OC10.1007/s11427-018-9343-810.2807/1560-7917.ES.2020.25.3.200004510.1002/jmv.2569310.1016/S0140-6736(20)30260-91
positive QuantitativeChange: coronavirus disease 2019 --+> SAA1		2021	10.1016/j.tim.2021.03.008
positive QuantitativeChange: coronavirus disease 2019 --+> SAA1	35473344	2022	10.19852/j.cnki.jtcm.20210220.001
positive QuantitativeChange: coronavirus disease 2019 --+> SAA1	36430724	2022	10.3390/ijms232214243
positive QuantitativeChange: coronavirus disease 2019 --+> SARS-CoV-2 S	34854131	2022	10.1111/sdi.1304310.1111/sdi.13043
positive QuantitativeChange: coronavirus disease 2019 --+> SARS-CoV-2 S		2022	10.1016/j.ejim.2022.06.015
positive QuantitativeChange: coronavirus disease 2019 --+> SARS-CoV-2 S	35753869	2022	10.1016/j.ejim.2022.06.015
positive QuantitativeChange: coronavirus disease 2019 --+> SARS-CoV-2 S	35713752	2022	10.1007/s10875-022-01296-4
positive QuantitativeChange: coronavirus disease 2019 --+> SARS-CoV-2 S	35290979	2022	10.1159/000524049
positive QuantitativeChange: coronavirus disease 2019 --+> IGF1	33420872	2021	10.1007/s10654-020-00709-110.1007/s10654-020-00709-110.1016/j.ijantimicag.2020.10592410.1111/all.1436410.1016/j.jinf.2020.03.03710.1152/physrev.1996.76.4.100510.21037/arh.2019.03.0210.1124/pr.109.00246910.15252/emmm.20130337610.1016/S0140-6736(12)60404-8
positive QuantitativeChange: coronavirus disease 2019 --+> FAS	33220925	2020	10.1016/j.bbrc.2020.10.079
positive QuantitativeChange: coronavirus disease 2019 --+> FAS	32783921	2020	10.1016/j.immuni.2020.07.009
positive QuantitativeChange: coronavirus disease 2019 --+> FAS	33119547	2021	10.1172/JCI140491
positive QuantitativeChange: coronavirus disease 2019 --+> FAS		2020	10.1016/j.immuni.2020.07.009
positive QuantitativeChange: coronavirus disease 2019 --+> FAS		2020	10.1016/j.bbrc.2020.10.079
positive QuantitativeChange: coronavirus disease 2019 --+> FAS		2021	10.1172/JCI140491
positive QuantitativeChange: coronavirus disease 2019 --+> FAS	36433939	2022	10.1038/s41467-022-34638-2
positive QuantitativeChange: coronavirus disease 2019 --+> AIM2		2022	10.1016/j.chom.2022.12.005
positive QuantitativeChange: coronavirus disease 2019 --+> ITGA5	33971404	2021	10.1016/j.ebiom.2021.103369
negative QuantitativeChange: coronavirus disease 2019 ---| SOCS1	34305233	2021	10.1016/j.nrl.2021.06.00510.1016/j.nrl.2021.06.005
positive QuantitativeChange: coronavirus disease 2019 --+> CD48	36280100	2023	10.1016/j.anai.2022.10.009
positive QuantitativeChange: coronavirus disease 2019 --+> CD48	36280100		10.1016/j.anai.2022.10.009
positive QuantitativeChange: coronavirus disease 2019 --+> CD48	36280100		10.1016/j.anai.2022.10.009
positive QuantitativeChange: coronavirus disease 2019 --+> CD48	36280100		10.1016/j.anai.2022.10.009
positive QuantitativeChange: coronavirus disease 2019 --+> MYL9	35895716	2022	10.1073/pnas.2203437119
positive QuantitativeChange: coronavirus disease 2019 --+> MYL9	35895716	2022	10.1073/pnas.2203437119
positive QuantitativeChange: coronavirus disease 2019 --+> GCG	37013538	2023	10.1186/s12887-023-03971-w
positive QuantitativeChange: coronavirus disease 2019 --+> GCG	37013538	2023	10.1186/s12887-023-03971-w
positive QuantitativeChange: coronavirus disease 2019 --+> CXCL8	33933611	2021	10.1016/j.pupt.2021.102035
positive QuantitativeChange: coronavirus disease 2019 --+> CXCL8	33662681	2021	10.1016/j.compbiomed.2021.104293
positive QuantitativeChange: coronavirus disease 2019 --+> CXCL8	33022271	2020	10.1016/j.ejphar.2020.173629
positive QuantitativeChange: coronavirus disease 2019 --+> CXCL8	33713619	2021	10.1016/j.cell.2021.02.018
positive QuantitativeChange: coronavirus disease 2019 --+> CXCL8	33583576	2021	10.1016/j.clinthera.2021.01.015
positive QuantitativeChange: coronavirus disease 2019 --+> CXCL8	32344313	2020	10.1016/j.mehy.2020.109776
positive QuantitativeChange: coronavirus disease 2019 --+> CXCL8	32498007	2020	10.1016/j.mehy.2020.109891
positive QuantitativeChange: coronavirus disease 2019 --+> CXCL8	33254510	2020	10.1016/j.mehy.2020.110202
positive QuantitativeChange: coronavirus disease 2019 --+> CXCL8	33213997	2020	10.1016/j.mehy.2020.110375
positive QuantitativeChange: coronavirus disease 2019 --+> CXCL8	34015585	2021	10.1016/j.biopha.2021.111685
positive QuantitativeChange: coronavirus disease 2019 --+> CXCL8		2021	10.1016/j.pediatrneurol.2021.04.010
positive QuantitativeChange: coronavirus disease 2019 --+> CXCL8	33246770	2021	10.1016/j.cyto.2020.155365
positive QuantitativeChange: coronavirus disease 2019 --+> CXCL8	33714688	2021	10.1016/j.it.2021.02.006
positive QuantitativeChange: coronavirus disease 2019 --+> CXCL8	33631512	2021	10.1016/j.intimp.2021.107407
positive QuantitativeChange: coronavirus disease 2019 --+> CXCL8	32464098	2020	10.1016/j.chom.2020.05.009
positive QuantitativeChange: coronavirus disease 2019 --+> CXCL8	33087299	2020	10.1016/j.bj.2020.09.001
positive QuantitativeChange: coronavirus disease 2019 --+> CXCL8	34111453	2021	10.1016/j.jaci.2021.05.032
positive QuantitativeChange: coronavirus disease 2019 --+> CXCL8	34304972	2021	10.1016/j.pediatrneurol.2021.04.010
positive QuantitativeChange: coronavirus disease 2019 --+> CXCL8	33491759	2021	10.3892/ijo.2020.5159
positive QuantitativeChange: coronavirus disease 2019 --+> CXCL8	33390490	2021	10.2169/internalmedicine.6010-20
positive QuantitativeChange: coronavirus disease 2019 --+> CXCL8	34118952	2021	10.1186/s12985-021-01597-x
positive QuantitativeChange: coronavirus disease 2019 --+> CXCL8	33835905	2021	10.1164/rccm.202102-0415UP
positive QuantitativeChange: coronavirus disease 2019 --+> CXCL8	33689516	2021	10.1152/AJPLUNG.00056.2021
positive QuantitativeChange: coronavirus disease 2019 --+> CXCL8	33631512	2021	10.1016/j.intimp.2021.107407
positive QuantitativeChange: coronavirus disease 2019 --+> CXCL8	33631512	2021	10.1016/j.intimp.2021.107407
positive QuantitativeChange: coronavirus disease 2019 --+> CXCL8	33787514	2021	10.22034/iji.2021.87630.181010.22034/iji.2021.87630.1810
positive QuantitativeChange: coronavirus disease 2019 --+> CXCL8	34341353	2021	10.1038/s41467-021-25015-6
positive QuantitativeChange: coronavirus disease 2019 --+> CXCL8	34232441	2021	10.1007/s10875-021-01061-z
positive QuantitativeChange: coronavirus disease 2019 --+> CXCL8	33958433	2021	10.1183/13993003.00377-2021
positive QuantitativeChange: coronavirus disease 2019 --+> CXCL8	34536070	2021	10.1002/ppul.2567910.1002/ppul.25679
positive QuantitativeChange: coronavirus disease 2019 --+> CXCL8	34536070	2021	10.1002/ppul.2567910.1002/ppul.25679
positive QuantitativeChange: coronavirus disease 2019 --+> CXCL8		2020	10.1016/j.bj.2020.09.001
positive QuantitativeChange: coronavirus disease 2019 --+> CXCL8		2020	10.1016/j.mehy.2020.110375
positive QuantitativeChange: coronavirus disease 2019 --+> CXCL8		2021	10.1016/j.clinthera.2021.01.015
positive QuantitativeChange: coronavirus disease 2019 --+> CXCL8		2021	10.1016/j.it.2021.02.006
positive QuantitativeChange: coronavirus disease 2019 --+> CXCL8		2021	10.1016/j.pediatrneurol.2021.04.010
positive QuantitativeChange: coronavirus disease 2019 --+> CXCL8		2021	10.1164/rccm.202102-0415UP
positive QuantitativeChange: coronavirus disease 2019 --+> CXCL8	34782774	2021	10.1038/s41590-021-01072-3
positive QuantitativeChange: coronavirus disease 2019 --+> CXCL8	34876129	2021	10.1186/s12967-021-03159-9
positive QuantitativeChange: coronavirus disease 2019 --+> CXCL8	34648725	2022	10.1165/rcmb.2021-0205LE
positive QuantitativeChange: coronavirus disease 2019 --+> CXCL8	34995783		10.1016/j.anai.2021.12.015
positive QuantitativeChange: coronavirus disease 2019 --+> CXCL8		2022	10.1016/j.jgr.2022.02.003
positive QuantitativeChange: coronavirus disease 2019 --+> CXCL8	34718927	2022	10.1007/s10753-021-01585-x
positive QuantitativeChange: coronavirus disease 2019 --+> CXCL8	35457123	2022	10.3390/ijms23084309
positive QuantitativeChange: coronavirus disease 2019 --+> CXCL8	35540724	2022	10.1155/2022/275524610.1155/2022/2755246
positive QuantitativeChange: coronavirus disease 2019 --+> CXCL8	35420627	2022	10.1084/jem.20212553
positive QuantitativeChange: coronavirus disease 2019 --+> CXCL8		2022	10.1016/j.biologicals.2022.09.001
positive QuantitativeChange: coronavirus disease 2019 --+> CXCL8	35982898	2022	10.7150/ijbs.72318
positive QuantitativeChange: coronavirus disease 2019 --+> CXCL8	36341409	2022	10.3389/fimmu.2022.993720
positive QuantitativeChange: coronavirus disease 2019 --+> CXCL8	36289507	2022	10.1186/s12929-022-00872-5
positive QuantitativeChange: coronavirus disease 2019 --+> CXCL8	35705246	2022	10.3899/jrheum.220259
positive QuantitativeChange: coronavirus disease 2019 --+> CXCL8	36089786	2022	10.2174/1567205019666220908084559
positive QuantitativeChange: coronavirus disease 2019 --+> CXCL8	36585712	2022	10.1186/s12950-022-00325-8
positive QuantitativeChange: coronavirus disease 2019 --+> CXCL8	36810662	2023	10.1007/s00005-023-00673-0
positive QuantitativeChange: coronavirus disease 2019 --+> CXCL8	36864432	2023	10.1186/s12964-023-01044-0
positive QuantitativeChange: coronavirus disease 2019 --+> CXCL8	36902466	2023	10.3390/ijms24055034
positive QuantitativeChange: coronavirus disease 2019 --+> SIGLEC1	33547747	2021	10.1002/cyto.a.24315
positive QuantitativeChange: coronavirus disease 2019 --+> SIGLEC1	34782760	2021	10.1038/s41423-021-00794-6
positive QuantitativeChange: coronavirus disease 2019 --+> SIGLEC1	34782760	2021	10.1038/s41423-021-00794-6
positive QuantitativeChange: coronavirus disease 2019 --+> SIGLEC1	34959594	2021	10.3390/pathogens1012163910.3390/pathogens10121639
negative QuantitativeChange: coronavirus disease 2019 ---| MAVS	34845370	2022	10.1038/s41423-021-00807-4
positive QuantitativeChange: coronavirus disease 2019 --+> progastrin releasing peptide	32504736	2020	10.1016/j.jinf.2020.05.069
positive QuantitativeChange: coronavirus disease 2019 --+> HPSE	33123154	2020	10.3389/fimmu.2020.57504710.3389/fimmu.2020.575047
positive QuantitativeChange: coronavirus disease 2019 --+> HPSE	34862979	2022	10.1096/fj.202101100RR
positive QuantitativeChange: coronavirus disease 2019 --+> HPSE	35319225	2022	10.1128/jvi.00057-22
positive QuantitativeChange: coronavirus disease 2019 --+> HPSE	35319225	2022	10.1128/jvi.00057-22
positive QuantitativeChange: coronavirus disease 2019 --+> HPSE	35700865	2022	10.1016/j.jinf.2022.06.007
positive QuantitativeChange: coronavirus disease 2019 --+> HPSE	36548643	2022	10.1097/SHK.0000000000002021
positive QuantitativeChange: coronavirus disease 2019 --+> HPSE	36548643	2022	10.1097/SHK.0000000000002021
positive QuantitativeChange: coronavirus disease 2019 --+> HPSE	34792686	2023	10.1007/s10557-021-07288-7
positive QuantitativeChange: coronavirus disease 2019 --+> HPSE	34460031	2023	10.1007/s10557-021-07251-6
positive QuantitativeChange: coronavirus disease 2019 --+> GPT	33259817	2021	10.1016/j.actatropica.2020.105782
positive QuantitativeChange: coronavirus disease 2019 --+> GPT	32450165	2020	10.1016/j.lfs.2020.117839
positive QuantitativeChange: coronavirus disease 2019 --+> GPT	32405603	2020	10.1016/S2468-1253(20)30126-6
positive QuantitativeChange: coronavirus disease 2019 --+> GPT	34305236	2021	10.30476/ijms.2021.87555.179310.30476/ijms.2021.87555.1793
positive QuantitativeChange: coronavirus disease 2019 --+> GPT	34258956	2021	10.4081/monaldi.2021.1694
positive QuantitativeChange: coronavirus disease 2019 --+> GPT		2020	10.1016/S2468-1253(20)30126-6
positive QuantitativeChange: coronavirus disease 2019 --+> GPT	35070210	2022	10.4084/MJHID.2022.00310.4084/MJHID.2022.003
positive QuantitativeChange: coronavirus disease 2019 --+> GPT	35125781	2022	10.1016/j.jceh.2022.01.004
positive QuantitativeChange: coronavirus disease 2019 --+> GPT	33405427	2021	10.1097/MEG.0000000000002034
positive QuantitativeChange: coronavirus disease 2019 --+> ITGAM	32771640	2020	10.1016/j.ijid.2020.08.00410.1016/j.ijid.2020.08.004
positive QuantitativeChange: coronavirus disease 2019 --+> ITGAM	33412595	2021	10.1055/a-1347-5555
positive QuantitativeChange: coronavirus disease 2019 --+> IFITM3	34257394	2021	10.1038/s41598-021-93931-0
positive QuantitativeChange: coronavirus disease 2019 --+> IFITM3	34468206	2021	10.1089/dna.2021.0585
positive QuantitativeChange: coronavirus disease 2019 --+> IFITM3	36009555	2022	10.3390/biomedicines10082007
negative QuantitativeChange: coronavirus disease 2019 ---| IL7R	32950268	2020	10.1016/j.humimm.2020.08.006
positive QuantitativeChange: coronavirus disease 2019 --+> AGER	33636175	2021	10.1016/j.lfs.2021.119251
positive QuantitativeChange: coronavirus disease 2019 --+> AGER	33751264	2021	10.1186/s13613-021-00836-210.1186/s13613-021-00836-210.1016/j.healun.2020.03.01210.1056/NEJMoa200203210.1016/S0021-9258(18)42138-210.1016/S0167-4889(00)00087-210.1111/j.1356-9597.2004.00712.x10.1006/bbrc.1997.726310.1042/bj2002137110.1096/fj.08-10903310.
positive QuantitativeChange: coronavirus disease 2019 --+> AGER	35941297	2022	10.1007/s00011-022-01615-w
positive QuantitativeChange: coronavirus disease 2019 --+> CCL19	36589720	2022	10.1016/j.heliyon.2022.e12653
positive QuantitativeChange: coronavirus disease 2019 --+> CCL19	36589720	2022	10.1016/j.heliyon.2022.e12653
positive QuantitativeChange: coronavirus disease 2019 --+> CCL19	36589720	2022	10.1016/j.heliyon.2022.e12653
positive QuantitativeChange: coronavirus disease 2019 --+> CCL21	36589720	2022	10.1016/j.heliyon.2022.e12653
positive QuantitativeChange: coronavirus disease 2019 --+> CCL21	36589720	2023	10.1016/j.heliyon.2022.e12653
positive QuantitativeChange: coronavirus disease 2019 --+> CASP7	36443881	2022	10.1186/s12985-022-01930-y
positive QuantitativeChange: coronavirus disease 2019 --+> CASP7	36443881	2022	10.1186/s12985-022-01930-y
negative QuantitativeChange: coronavirus disease 2019 ---| HPSE2	32833500	2020	10.1164/rccm.202007-2676LE
negative QuantitativeChange: coronavirus disease 2019 ---| HPSE2		2020	10.1164/rccm.202007-2676LE
negative QuantitativeChange: coronavirus disease 2019 ---| FOXP3	33220925	2020	10.1016/j.bbrc.2020.10.079
negative QuantitativeChange: coronavirus disease 2019 ---| FOXP3	33907514	2021	10.7150/ijbs.59534
negative QuantitativeChange: coronavirus disease 2019 ---| FOXP3	33178221	2020	10.3389/fimmu.2020.58938010.3389/fimmu.2020.589380
negative QuantitativeChange: coronavirus disease 2019 ---| FOXP3	34433692	2021	10.1073/pnas.2111315118
positive QuantitativeChange: coronavirus disease 2019 --+> METTL3	33961823	2021	10.1016/j.celrep.2021.109091
positive QuantitativeChange: coronavirus disease 2019 --+> METTL3	34280435	2021	10.1016/j.jbc.2021.100973
positive QuantitativeChange: coronavirus disease 2019 --+> METTL3	34225491	2021	10.1128/mBio.01067-2110.1128/mBio.01067-21
positive QuantitativeChange: coronavirus disease 2019 --+> METTL3	35897696	2022	10.3390/ijms23158122
positive QuantitativeChange: coronavirus disease 2019 --+> METTL3	35418293	2022	10.2174/2772432817666220412112759
positive QuantitativeChange: coronavirus disease 2019 --+> METTL3	36889510	2023	10.1016/j.jinf.2023.03.002
negative QuantitativeChange: coronavirus disease 2019 ---| TJP1	35705998	2022	10.1186/s12974-022-02514-x
positive QuantitativeChange: coronavirus disease 2019 --+> CSF2	33172748	2020	10.1016/j.tem.2020.10.001
positive QuantitativeChange: coronavirus disease 2019 --+> CSF2	32344313	2020	10.1016/j.mehy.2020.109776
positive QuantitativeChange: coronavirus disease 2019 --+> CSF2	33254510	2020	10.1016/j.mehy.2020.110202
positive QuantitativeChange: coronavirus disease 2019 --+> CSF2	33045370	2021	10.1016/j.cmi.2020.09.051
positive QuantitativeChange: coronavirus disease 2019 --+> CSF2	32526370	2020	10.1016/j.meegid.2020.104417
positive QuantitativeChange: coronavirus disease 2019 --+> CSF2	34051147	2021	10.1016/j.immuni.2021.05.002
positive QuantitativeChange: coronavirus disease 2019 --+> CSF2	33820904	2021	10.12659/MSM.930032
positive QuantitativeChange: coronavirus disease 2019 --+> CSF2	33390810	2021	10.7150/ijms.47706
positive QuantitativeChange: coronavirus disease 2019 --+> CSF2	33491759	2021	10.3892/ijo.2020.5159
positive QuantitativeChange: coronavirus disease 2019 --+> CSF2	33787514	2021	10.22034/iji.2021.87630.181010.22034/iji.2021.87630.1810
positive QuantitativeChange: coronavirus disease 2019 --+> CSF2		2021	10.12659/MSM.930032
positive QuantitativeChange: coronavirus disease 2019 --+> CSF2		2021	10.1016/j.immuni.2021.05.002
positive QuantitativeChange: coronavirus disease 2019 --+> CSF2		2021	10.1016/S2213-2600(21)00460-4
positive QuantitativeChange: coronavirus disease 2019 --+> CSF2	34876129	2021	10.1186/s12967-021-03159-9
positive QuantitativeChange: coronavirus disease 2019 --+> CSF2	35048262	2022	10.1007/s10787-021-00903-x
positive QuantitativeChange: coronavirus disease 2019 --+> CSF2	36362440	2022	10.3390/ijms232113656
positive QuantitativeChange: coronavirus disease 2019 --+> CSF2	36677800	2023	10.3390/molecules28020742
positive QuantitativeChange: coronavirus disease 2019 --+> CSF2	36445552	2023	10.1007/s10787-022-01105-9
positive QuantitativeChange: coronavirus disease 2019 --+> APOB	33845483	2021	10.1038/s41586-021-03493-4
positive QuantitativeChange: coronavirus disease 2019 --+> MTOR	36661509	2023	10.3390/cimb45010023
positive QuantitativeChange: coronavirus disease 2019 --+> CXCL12	33008942	2020	10.1183/13993003.03147-2020
positive QuantitativeChange: coronavirus disease 2019 --+> CXCL12	34585979	2021	10.1152/ajplung.00545.2020
negative QuantitativeChange: coronavirus disease 2019 ---| ANXA1	33657410	2021	10.1016/j.cell.2021.01.053
positive QuantitativeChange: coronavirus disease 2019 --+> CD27	33119547	2021	10.1172/JCI140491
positive QuantitativeChange: coronavirus disease 2019 --+> CD27		2021	10.1172/JCI140491
positive QuantitativeChange: coronavirus disease 2019 --+> TRIM59	36523164	2022	10.1016/j.ymthe.2022.12.008
positive QuantitativeChange: coronavirus disease 2019 --+> TRIM59	36523164	2023	10.1016/j.ymthe.2022.12.008
positive QuantitativeChange: coronavirus disease 2019 --+> TRIM59	36523164	2022	10.1016/j.ymthe.2022.12.008
positive QuantitativeChange: coronavirus disease 2019 --+> TRIM59	36523164	2022	10.1016/j.ymthe.2022.12.008
positive QuantitativeChange: coronavirus disease 2019 --+> TRIM59	36523164	2023	10.1016/j.ymthe.2022.12.008
positive QuantitativeChange: coronavirus disease 2019 --+> TRIM59	36523164	2023	10.1016/j.ymthe.2022.12.008
positive QuantitativeChange: coronavirus disease 2019 --+> TRIM59	36523164	2023	10.1016/j.ymthe.2022.12.008
positive QuantitativeChange: coronavirus disease 2019 --+> CFI	33128875	2020	10.1016/j.immuni.2020.10.008
negative QuantitativeChange: coronavirus disease 2019 ---| SERPINC1	33012349	2020	10.1016/j.mayocp.2020.07.024
negative QuantitativeChange: coronavirus disease 2019 ---| SERPINC1	32745940	2020	10.1016/j.bcmd.2020.102481
negative QuantitativeChange: coronavirus disease 2019 ---| SERPINC1	32919071	2021	10.1016/j.cmi.2020.09.007
negative QuantitativeChange: coronavirus disease 2019 ---| SERPINC1	32637095	2020	10.1016/j.amsu.2020.06.035
negative QuantitativeChange: coronavirus disease 2019 ---| SERPINC1	33006163	2020	10.1002/phar.2465
negative QuantitativeChange: coronavirus disease 2019 ---| SERPINC1	35420915	2022	10.1161/CIRCRESAHA.121.319994
negative QuantitativeChange: coronavirus disease 2019 ---| SERPINC1	35549865	2022	10.2174/138920372366622051210403910.2174/1389203723666220512104039
negative QuantitativeChange: coronavirus disease 2019 ---| SERPINC1	35549865	2022	10.2174/1389203723666220512104039
negative QuantitativeChange: coronavirus disease 2019 ---| SERPINC1	36538905	2023	10.1159/000528584
negative QuantitativeChange: coronavirus disease 2019 ---| SERPINC1	36816717	2023	10.1007/s12291-023-01118-3
negative QuantitativeChange: coronavirus disease 2019 ---| SERPINC1	36538905	2023	10.1159/000528584
positive QuantitativeChange: coronavirus disease 2019 --+> FOLR3	36192006	2022	10.21873/anticanres.16013
negative QuantitativeChange: coronavirus disease 2019 ---| NCAM1	35381137	2021	10.1615/CritRevImmunol.2021040877
negative QuantitativeChange: coronavirus disease 2019 ---| ATP6AP1	34228637	2021	10.18632/aging.203229
negative QuantitativeChange: coronavirus disease 2019 ---| ATP6AP1	34228637	2021	10.18632/aging.203229
negative QuantitativeChange: coronavirus disease 2019 ---| ATP6AP1	34228637	2021	10.18632/aging.203229
negative QuantitativeChange: coronavirus disease 2019 ---| ATP6AP1	34228637	2021	10.18632/aging.20322910.18632/aging.203229
positive QuantitativeChange: coronavirus disease 2019 --+> TNNT2	34153654	2021	10.1016/j.prp.2021.153384
positive QuantitativeChange: coronavirus disease 2019 --+> TNNT2	32423791	2020	10.1016/j.carrev.2020.05.009
positive QuantitativeChange: coronavirus disease 2019 --+> TNNT2	32771682	2020	10.1016/j.ebiom.2020.102907
positive QuantitativeChange: coronavirus disease 2019 --+> TNNT2	32783136	2020	10.1007/s10815-020-01917-0
positive QuantitativeChange: coronavirus disease 2019 --+> TNNT2	33216154	2020	10.1007/s00059-020-05001-2
positive QuantitativeChange: coronavirus disease 2019 --+> TNNT2	33386395	2021	10.1093/ajh/hpaa225
positive QuantitativeChange: coronavirus disease 2019 --+> TNNT2		2020	10.1016/j.carrev.2020.05.009
positive QuantitativeChange: coronavirus disease 2019 --+> IL13	34185704	2021	10.1172/jci.insight.15010710.1172/jci.insight.150107
positive QuantitativeChange: coronavirus disease 2019 --+> IL13	35181849	2022	10.1007/s40618-022-01764-z
positive QuantitativeChange: coronavirus disease 2019 --+> ESR1	33130519	2020	10.1016/j.imbio.2020.152008
negative QuantitativeChange: coronavirus disease 2019 ---| ACHE	34166943	2021	10.1016/j.bios.2021.113439
positive QuantitativeChange: coronavirus disease 2019 --+> CD274	33508291	2021	10.1016/j.lfs.2021.119124
positive QuantitativeChange: coronavirus disease 2019 --+> CD274	32810438	2020	10.1016/j.cell.2020.08.001
positive QuantitativeChange: coronavirus disease 2019 --+> CD274	33524110	2021	10.1093/infdis/jiab06110.1093/infdis/jiab061
positive QuantitativeChange: coronavirus disease 2019 --+> CD274		2021	10.1016/j.smim.2021.101508
positive QuantitativeChange: coronavirus disease 2019 --+> CD274	34413488	2021	10.1038/s41423-021-00750-4
positive QuantitativeChange: coronavirus disease 2019 --+> CD274	35099571	2022	10.1007/s00210-022-02210-w10.1007/s00210-022-02210-w
positive QuantitativeChange: coronavirus disease 2019 --+> CD274	34518653	2022	10.1038/s41418-021-00866-0
positive QuantitativeChange: coronavirus disease 2019 --+> CD274	35774516	2022	10.1016/j.heliyon.2022.e0973310.1016/j.heliyon.2022.e09733
positive QuantitativeChange: coronavirus disease 2019 --+> CD274	36351919	2022	10.1038/s41467-022-34068-0
positive QuantitativeChange: coronavirus disease 2019 --+> GATA6	35469023	2022	10.1038/s41467-022-29896-z
positive QuantitativeChange: coronavirus disease 2019 --+> SNAP29	35670302	2023	10.1080/15548627.2022.2084686
negative QuantitativeChange: coronavirus disease 2019 ---| CCR3	36433939	2022	10.1038/s41467-022-34638-2
positive QuantitativeChange: coronavirus disease 2019 --+> IDE	36232381	2022	10.3390/ijms231911070
positive QuantitativeChange: coronavirus disease 2019 --+> TNF	32653518	2020	10.1016/j.lfs.2020.118058
positive QuantitativeChange: coronavirus disease 2019 --+> TNF	33485026	2021	10.1016/j.mehy.2021.110504
positive QuantitativeChange: coronavirus disease 2019 --+> TNF	33290970	2021	10.1016/j.nut.2020.111052
positive QuantitativeChange: coronavirus disease 2019 --+> TNF	32783921	2020	10.1016/j.immuni.2020.07.009
positive QuantitativeChange: coronavirus disease 2019 --+> TNF	33933611	2021	10.1016/j.pupt.2021.102035
positive QuantitativeChange: coronavirus disease 2019 --+> TNF	32919977	2021	10.1016/j.ajpath.2020.08.009
positive QuantitativeChange: coronavirus disease 2019 --+> TNF	33515531	2021	10.1016/j.bcp.2021.114431
positive QuantitativeChange: coronavirus disease 2019 --+> TNF	33260034	2021	10.1016/j.compbiomed.2020.104123
positive QuantitativeChange: coronavirus disease 2019 --+> TNF	32807536	2020	10.1016/j.disamonth.2020.101063
positive QuantitativeChange: coronavirus disease 2019 --+> TNF	33609517	2021	10.1016/j.chest.2021.01.023
positive QuantitativeChange: coronavirus disease 2019 --+> TNF	32835666	2020	10.1016/j.yjmcc.2020.08.007
positive QuantitativeChange: coronavirus disease 2019 --+> TNF	32464367	2020	10.1016/j.jns.2020.116884
positive QuantitativeChange: coronavirus disease 2019 --+> TNF	32437659	2020	10.1016/j.cell.2020.04.042
positive QuantitativeChange: coronavirus disease 2019 --+> TNF	33713619	2021	10.1016/j.cell.2021.02.018
positive QuantitativeChange: coronavirus disease 2019 --+> TNF	32911459	2020	10.1016/j.hrtlng.2020.08.007
positive QuantitativeChange: coronavirus disease 2019 --+> TNF	33232783	2020	10.1016/j.virusres.2020.198235
positive QuantitativeChange: coronavirus disease 2019 --+> TNF	32344313	2020	10.1016/j.mehy.2020.109776
positive QuantitativeChange: coronavirus disease 2019 --+> TNF	32498007	2020	10.1016/j.mehy.2020.109891
positive QuantitativeChange: coronavirus disease 2019 --+> TNF	32540603	2020	10.1016/j.mehy.2020.109988
positive QuantitativeChange: coronavirus disease 2019 --+> TNF	33254510	2020	10.1016/j.mehy.2020.110202
positive QuantitativeChange: coronavirus disease 2019 --+> TNF	33254506	2020	10.1016/j.mehy.2020.110186
positive QuantitativeChange: coronavirus disease 2019 --+> TNF	33120236	2020	10.1016/j.biopha.2020.110859
positive QuantitativeChange: coronavirus disease 2019 --+> TNF	33592322	2021	10.1016/j.prostaglandins.2021.106539
positive QuantitativeChange: coronavirus disease 2019 --+> TNF	32475759	2020	10.1016/j.cytogfr.2020.05.009
positive QuantitativeChange: coronavirus disease 2019 --+> TNF	32513566	2020	10.1016/j.cytogfr.2020.06.001
positive QuantitativeChange: coronavirus disease 2019 --+> TNF	33714688	2021	10.1016/j.it.2021.02.006
positive QuantitativeChange: coronavirus disease 2019 --+> TNF	33395783	2020	10.1016/j.dsx.2020.11.011
positive QuantitativeChange: coronavirus disease 2019 --+> TNF	33509701	2021	10.1016/j.orcp.2021.01.004
positive QuantitativeChange: coronavirus disease 2019 --+> TNF		2020	10.1016/j.nrleng.2020.04.002
positive QuantitativeChange: coronavirus disease 2019 --+> TNF	32864338	2020	10.1016/j.idcr.2020.e00937
positive QuantitativeChange: coronavirus disease 2019 --+> TNF	33087299	2020	10.1016/j.bj.2020.09.001
positive QuantitativeChange: coronavirus disease 2019 --+> TNF	33813138	2021	10.1016/j.ebiom.2021.103317
positive QuantitativeChange: coronavirus disease 2019 --+> TNF	32838341	2020	10.1016/j.xcrm.2020.100073
positive QuantitativeChange: coronavirus disease 2019 --+> TNF	33521697	2020	10.1016/j.xcrm.2020.100166
positive QuantitativeChange: coronavirus disease 2019 --+> TNF	34111453	2021	10.1016/j.jaci.2021.05.032
positive QuantitativeChange: coronavirus disease 2019 --+> TNF	32457531	2020	10.1038/s41590-020-0702-9
positive QuantitativeChange: coronavirus disease 2019 --+> TNF	32457529	2020	10.1038/s41590-020-0701-x
positive QuantitativeChange: coronavirus disease 2019 --+> TNF	32457532	2020	10.1038/s41590-020-0704-7
positive QuantitativeChange: coronavirus disease 2019 --+> TNF	33820904	2021	10.12659/MSM.930032
positive QuantitativeChange: coronavirus disease 2019 --+> TNF	32451362	2020	10.1136/heartjnl-2020-316909
positive QuantitativeChange: coronavirus disease 2019 --+> TNF	32779201	2020	10.1002/jcph.1729
positive QuantitativeChange: coronavirus disease 2019 --+> TNF	33036052	2020	10.1055/a-1234-8079
positive QuantitativeChange: coronavirus disease 2019 --+> TNF	32720223	2020	10.1007/s10238-020-00648-x
positive QuantitativeChange: coronavirus disease 2019 --+> TNF	33390810	2021	10.7150/ijms.47706
positive QuantitativeChange: coronavirus disease 2019 --+> TNF	33230011	2021	10.1097/MCG.0000000000001459
positive QuantitativeChange: coronavirus disease 2019 --+> TNF	33076729	2020	10.1177/2058738420966497
positive QuantitativeChange: coronavirus disease 2019 --+> TNF	33491759	2021	10.3892/ijo.2020.5159
positive QuantitativeChange: coronavirus disease 2019 --+> TNF	33465050	2021	10.18632/aging.202500
positive QuantitativeChange: coronavirus disease 2019 --+> TNF	33355522	2021	10.1152/AJPLUNG.00238.2020
positive QuantitativeChange: coronavirus disease 2019 --+> TNF	33404925	2021	10.1007/s10557-020-07120-8
positive QuantitativeChange: coronavirus disease 2019 --+> TNF	33723416	2021	10.1038/s41577-021-00522-1
positive QuantitativeChange: coronavirus disease 2019 --+> TNF	33609517	2021	10.1016/j.chest.2021.01.023
positive QuantitativeChange: coronavirus disease 2019 --+> TNF	33692211	2021	10.1128/JVI.02477-20
positive QuantitativeChange: coronavirus disease 2019 --+> TNF	34118952	2021	10.1186/s12985-021-01597-x
positive QuantitativeChange: coronavirus disease 2019 --+> TNF	33689516	2021	10.1152/AJPLUNG.00056.2021
positive QuantitativeChange: coronavirus disease 2019 --+> TNF	34226537	2021	10.1038/s41467-021-24360-w
positive QuantitativeChange: coronavirus disease 2019 --+> TNF	33740184	2021	10.1007/s11010-021-04130-4
positive QuantitativeChange: coronavirus disease 2019 --+> TNF	32795834	2020	10.1016/j.mehy.2020.10993510.1016/j.mehy.2020.109935
positive QuantitativeChange: coronavirus disease 2019 --+> TNF	33631512	2021	10.1016/j.intimp.2021.107407
positive QuantitativeChange: coronavirus disease 2019 --+> TNF	33787514	2021	10.22034/iji.2021.87630.181010.22034/iji.2021.87630.1810
positive QuantitativeChange: coronavirus disease 2019 --+> TNF	33813138	2021	10.1016/j.ebiom.2021.10331710.1016/j.ebiom.2021.103317
positive QuantitativeChange: coronavirus disease 2019 --+> TNF		2021	10.3390/ijms22189869
positive QuantitativeChange: coronavirus disease 2019 --+> TNF	34341353	2021	10.1038/s41467-021-25015-6
positive QuantitativeChange: coronavirus disease 2019 --+> TNF	33958433	2021	10.1183/13993003.00377-2021
positive QuantitativeChange: coronavirus disease 2019 --+> TNF	33583366	2021	10.2174/0929867328666210212101854
positive QuantitativeChange: coronavirus disease 2019 --+> TNF	34076792	2021	10.1007/s10495-021-01680-2
positive QuantitativeChange: coronavirus disease 2019 --+> TNF	34436630	2021	10.1007/s00011-021-01497-410.1007/s00011-021-01497-4
positive QuantitativeChange: coronavirus disease 2019 --+> TNF	34536070	2021	10.1002/ppul.2567910.1002/ppul.25679
positive QuantitativeChange: coronavirus disease 2019 --+> TNF	34536070	2021	10.1002/ppul.2567910.1002/ppul.25679
positive QuantitativeChange: coronavirus disease 2019 --+> TNF		2020	10.1016/j.immuni.2020.07.009
positive QuantitativeChange: coronavirus disease 2019 --+> TNF		2020	10.1016/j.bj.2020.09.001
positive QuantitativeChange: coronavirus disease 2019 --+> TNF		2021	10.1097/MCG.0000000000001459
positive QuantitativeChange: coronavirus disease 2019 --+> TNF		2021	10.1016/j.it.2021.02.006
positive QuantitativeChange: coronavirus disease 2019 --+> TNF		2021	10.12659/MSM.930032
positive QuantitativeChange: coronavirus disease 2019 --+> TNF		2021	10.1128/JVI.02477-20
positive QuantitativeChange: coronavirus disease 2019 --+> TNF		2021	10.1016/j.msard.2021.103346
positive QuantitativeChange: coronavirus disease 2019 --+> TNF	34436630	2021	10.1007/s00011-021-01497-4
positive QuantitativeChange: coronavirus disease 2019 --+> TNF	34815389	2021	10.1038/s41467-021-27097-8
positive QuantitativeChange: coronavirus disease 2019 --+> TNF		2021	10.1016/j.it.2021.12.005
positive QuantitativeChange: coronavirus disease 2019 --+> TNF	34876129	2021	10.1186/s12967-021-03159-9
positive QuantitativeChange: coronavirus disease 2019 --+> TNF	34757528	2021	10.1007/s11481-021-10012-9
positive QuantitativeChange: coronavirus disease 2019 --+> TNF		2022	10.1016/j.jgr.2022.02.003
positive QuantitativeChange: coronavirus disease 2019 --+> TNF		2022	10.1016/j.jgr.2022.02.006
positive QuantitativeChange: coronavirus disease 2019 --+> TNF	35109786	2022	10.1186/s11658-022-00311-1
positive QuantitativeChange: coronavirus disease 2019 --+> TNF	35099571	2022	10.1007/s00210-022-02210-w
positive QuantitativeChange: coronavirus disease 2019 --+> TNF	34915958	2021	10.1017/erm.2021.30
positive QuantitativeChange: coronavirus disease 2019 --+> TNF	35006282	2022	10.1007/s00251-021-01250-5
positive QuantitativeChange: coronavirus disease 2019 --+> TNF	35457123	2022	10.3390/ijms23084309
positive QuantitativeChange: coronavirus disease 2019 --+> TNF	35409070	2022	10.3390/ijms23073711
positive QuantitativeChange: coronavirus disease 2019 --+> TNF	35342407	2022	10.1155/2022/3845104
positive QuantitativeChange: coronavirus disease 2019 --+> TNF		2022	10.1016/j.clnesp.2022.05.026
positive QuantitativeChange: coronavirus disease 2019 --+> TNF	35283463	2022	10.1097/WCO.0000000000001046
positive QuantitativeChange: coronavirus disease 2019 --+> TNF	35420627	2022	10.1084/jem.20212553
positive QuantitativeChange: coronavirus disease 2019 --+> TNF	36100803	2022	10.1007/s10735-022-10101-w
positive QuantitativeChange: coronavirus disease 2019 --+> TNF	35982898	2022	10.7150/ijbs.72318
positive QuantitativeChange: coronavirus disease 2019 --+> TNF	35982898	2022	10.7150/ijbs.72318
positive QuantitativeChange: coronavirus disease 2019 --+> TNF	36359755	2022	10.3390/cells11213359
positive QuantitativeChange: coronavirus disease 2019 --+> TNF	36289507	2022	10.1186/s12929-022-00872-5
positive QuantitativeChange: coronavirus disease 2019 --+> TNF	35239449	2022	10.1080/15548627.2022.2039992
positive QuantitativeChange: coronavirus disease 2019 --+> TNF	36089786	2022	10.2174/1567205019666220908084559
positive QuantitativeChange: coronavirus disease 2019 --+> TNF	36549172	2023	10.1016/j.ajp.2022.103409
positive QuantitativeChange: coronavirus disease 2019 --+> TNF	36528166	2022	10.1016/j.pcad.2022.12.002
positive QuantitativeChange: coronavirus disease 2019 --+> TNF	36585712	2022	10.1186/s12950-022-00325-8
positive QuantitativeChange: coronavirus disease 2019 --+> TNF	36640059	2022	10.18502/ijaai.v21i6.11528
positive QuantitativeChange: coronavirus disease 2019 --+> TNF	36705698	2023	10.1097/MPG.0000000000003661
positive QuantitativeChange: coronavirus disease 2019 --+> TNF	37013538	2023	10.1186/s12887-023-03971-w
positive QuantitativeChange: coronavirus disease 2019 --+> TNF	37013538	2023	10.1186/s12887-023-03971-w
positive QuantitativeChange: coronavirus disease 2019 --+> TNF	36864432	2023	10.1186/s12964-023-01044-0
positive QuantitativeChange: coronavirus disease 2019 --+> TNF	36901868	2023	10.3390/ijms24054435
positive QuantitativeChange: coronavirus disease 2019 --+> TNF	36902466	2023	10.3390/ijms24055034
positive QuantitativeChange: coronavirus disease 2019 --+> TNF	37104966	2023	10.1016/j.psyneuen.2023.106104
positive QuantitativeChange: coronavirus disease 2019 --+> KRT18	35419776	2022	10.1055/a-1825-9641
negative QuantitativeChange: coronavirus disease 2019 ---| GATA2	35090163	2022	10.1038/s41586-022-04447-0
positive QuantitativeChange: coronavirus disease 2019 --+> XDH	35834824	2022	10.1667/RADE-22-00058.1
negative QuantitativeChange: coronavirus disease 2019 ---| PROC	33647606	2021	10.1016/j.mehy.2021.110537
negative QuantitativeChange: coronavirus disease 2019 ---| PROC	36709678	2023	10.1016/j.thromres.2023.01.016
negative QuantitativeChange: coronavirus disease 2019 ---| PROC	35638271	2023	10.2174/1389201023666220527110455
negative QuantitativeChange: coronavirus disease 2019 ---| PROC	36845330	2023	10.1186/s43162-023-00195-3
negative QuantitativeChange: coronavirus disease 2019 ---| CXCR3	35381137	2021	10.1615/CritRevImmunol.2021040877
positive QuantitativeChange: coronavirus disease 2019 --+> MMP3	36319784	2023	10.1007/s11033-022-07907-y
positive QuantitativeChange: coronavirus disease 2019 --+> CASP1	34241783	2021	10.1007/s10787-021-00845-4
positive QuantitativeChange: coronavirus disease 2019 --+> CASP1	33993490	2021	10.1111/all.1490710.1111/all.14907
positive QuantitativeChange: coronavirus disease 2019 --+> CASP1	33993490	2022	10.1111/all.14907
positive QuantitativeChange: coronavirus disease 2019 --+> CASP1	35022530	2022	10.1038/s41380-021-01431-4
positive QuantitativeChange: coronavirus disease 2019 --+> CASP1	36100803	2022	10.1007/s10735-022-10101-w
positive QuantitativeChange: coronavirus disease 2019 --+> CASP1	36514346	2022	10.1002/rth2.12811
positive QuantitativeChange: coronavirus disease 2019 --+> THBS1	35895716	2022	10.1073/pnas.2203437119
positive QuantitativeChange: coronavirus disease 2019 --+> THBS1		2022	10.1016/j.biologicals.2022.09.001
negative QuantitativeChange: coronavirus disease 2019 ---| PAX5	34347801	2021	10.1371/journal.pone.025533510.1371/journal.pone.0255335
positive QuantitativeChange: coronavirus disease 2019 --+> ACTH	33786714	2021	10.1007/s12020-021-02697-y10.1007/s12020-021-02697-y
positive QuantitativeChange: coronavirus disease 2019 --+> ACTH	35276740	2021	10.1055/a-1764-1260
positive QuantitativeChange: coronavirus disease 2019 --+> ACTH	35567590	2022	10.1210/clinem/dgac312
positive QuantitativeChange: coronavirus disease 2019 --+> ACTH	35316815	2022	10.1159/000524234
positive QuantitativeChange: coronavirus disease 2019 --+> ACTH		2023	10.1016/j.beem.2023.101752
positive QuantitativeChange: coronavirus disease 2019 --+> CXCL2	32835305	2020	10.1016/j.xcrm.2020.100052
positive QuantitativeChange: coronavirus disease 2019 --+> CRP	32599258	2020	10.1016/j.ahj.2020.06.009
positive QuantitativeChange: coronavirus disease 2019 --+> CRP	32678428	2020	10.1182/blood.2020007252
positive QuantitativeChange: coronavirus disease 2019 --+> CRP	32473151	2020	10.1016/j.clinbiochem.2020.05.012
positive QuantitativeChange: coronavirus disease 2019 --+> CRP	33260034	2021	10.1016/j.compbiomed.2020.104123
positive QuantitativeChange: coronavirus disease 2019 --+> CRP	32926918	2020	10.1016/j.ejphar.2020.173548
positive QuantitativeChange: coronavirus disease 2019 --+> CRP	33012349	2020	10.1016/j.mayocp.2020.07.024
positive QuantitativeChange: coronavirus disease 2019 --+> CRP	32788115	2020	10.1016/j.thromres.2020.06.040
positive QuantitativeChange: coronavirus disease 2019 --+> CRP	33811957	2021	10.1016/j.pharmthera.2021.107843
positive QuantitativeChange: coronavirus disease 2019 --+> CRP	33092738	2020	10.1016/j.jacc.2020.07.069
positive QuantitativeChange: coronavirus disease 2019 --+> CRP	33418211	2021	10.1016/j.ajem.2020.12.076
positive QuantitativeChange: coronavirus disease 2019 --+> CRP	32344011	2020	10.1016/j.ijid.2020.04.061
positive QuantitativeChange: coronavirus disease 2019 --+> CRP	33774378	2021	10.1016/j.clinph.2021.03.001
positive QuantitativeChange: coronavirus disease 2019 --+> CRP	34053857		10.1016/j.jcyt.2021.04.004
positive QuantitativeChange: coronavirus disease 2019 --+> CRP		2021	10.1016/j.jmii.2020.09.007
positive QuantitativeChange: coronavirus disease 2019 --+> CRP	33552315	2021	10.1016/j.eujim.2021.101305
positive QuantitativeChange: coronavirus disease 2019 --+> CRP	33552315	2021	10.1016/j.eujim.2021.101305
positive QuantitativeChange: coronavirus disease 2019 --+> CRP	34000683	2021	10.1016/j.msard.2021.102984
positive QuantitativeChange: coronavirus disease 2019 --+> CRP	34020311	2021	10.1016/j.redox.2021.101982
positive QuantitativeChange: coronavirus disease 2019 --+> CRP	32650275	2020	10.1016/j.ebiom.2020.102885
positive QuantitativeChange: coronavirus disease 2019 --+> CRP	32711254	2020	10.1016/j.ebiom.2020.102911
positive QuantitativeChange: coronavirus disease 2019 --+> CRP	32559290	2020	10.1182/bloodadvances.2020001982
positive QuantitativeChange: coronavirus disease 2019 --+> CRP	33225251	2020	10.1016/j.hest.2020.11.001
positive QuantitativeChange: coronavirus disease 2019 --+> CRP	34127355	2021	10.1016/j.cyto.2021.155618
positive QuantitativeChange: coronavirus disease 2019 --+> CRP	32536672	2020	10.1253/circj.CJ-20-0348
positive QuantitativeChange: coronavirus disease 2019 --+> CRP	32564028	2020	10.1159/000509104
positive QuantitativeChange: coronavirus disease 2019 --+> CRP	33023989	2020	10.2337/dc20-1340
positive QuantitativeChange: coronavirus disease 2019 --+> CRP	33339813	2020	10.12659/MSM.928849
positive QuantitativeChange: coronavirus disease 2019 --+> CRP	33843158	2020	10.1631/jzus.B2000423
positive QuantitativeChange: coronavirus disease 2019 --+> CRP	32753076	2021	10.1017/cjn.2020.173
positive QuantitativeChange: coronavirus disease 2019 --+> CRP	33672738	2021	10.3390/ijms22042108
positive QuantitativeChange: coronavirus disease 2019 --+> CRP	33389655	2021	10.1007/s12185-020-03061-y
positive QuantitativeChange: coronavirus disease 2019 --+> CRP	33237815	2021	10.1152/AJPLUNG.00259.2020
positive QuantitativeChange: coronavirus disease 2019 --+> CRP	33714947	2021	10.18632/aging.202691
positive QuantitativeChange: coronavirus disease 2019 --+> CRP	33713401	2021	10.18632/aging.202735
positive QuantitativeChange: coronavirus disease 2019 --+> CRP	33185593	2021	10.3233/CH-201002
positive QuantitativeChange: coronavirus disease 2019 --+> CRP	33907513	2021	10.7150/ijbs.58791
positive QuantitativeChange: coronavirus disease 2019 --+> CRP	32975722	2021	10.1007/s11427-020-1813-0
positive QuantitativeChange: coronavirus disease 2019 --+> CRP	33606667	2021	10.4269/ajtmh.20-1536
positive QuantitativeChange: coronavirus disease 2019 --+> CRP	33972413	2021	10.1073/pnas.2105040118
positive QuantitativeChange: coronavirus disease 2019 --+> CRP	34258969	2021	10.7754/Clin.Lab.2020.201138
positive QuantitativeChange: coronavirus disease 2019 --+> CRP	32351196	2020
positive QuantitativeChange: coronavirus disease 2019 --+> CRP	32445579	2020	10.1093/cid/ciaa64110.1093/cid/ciaa641
positive QuantitativeChange: coronavirus disease 2019 --+> CRP	32588812	2020	10.4269/ajtmh.20-047310.4269/ajtmh.20-0473
positive QuantitativeChange: coronavirus disease 2019 --+> CRP	32794454	2020	10.3855/jidc.1287910.3855/jidc.12879
positive QuantitativeChange: coronavirus disease 2019 --+> CRP	32850041	2020	10.1080/20009666.2020.176307910.1080/20009666.2020.1763079
positive QuantitativeChange: coronavirus disease 2019 --+> CRP	32903324	2020	10.3389/fonc.2020.0127910.3389/fonc.2020.01279
positive QuantitativeChange: coronavirus disease 2019 --+> CRP	33185593	2020	10.3233/CH-20100210.3233/CH-201002
positive QuantitativeChange: coronavirus disease 2019 --+> CRP	33215460	2020	10.26355/eurrev_202011_2363110.26355/eurrev_202011_23631
positive QuantitativeChange: coronavirus disease 2019 --+> CRP	33627079	2021	10.1186/s12879-021-05897-z10.1186/s12879-021-05897-z10.1056/NEJMoa200131610.1007/s11427-020-1643-810.1056/NEJMoa200101710.1164/rccm.200407-857OC10.1007/s11427-018-9343-810.2807/1560-7917.ES.2020.25.3.200004510.1002/jmv.2569310.1016/S0140-6736(20)30260-91
positive QuantitativeChange: coronavirus disease 2019 --+> CRP	33628256	2021	10.1155/2021/664333310.1155/2021/6643333
positive QuantitativeChange: coronavirus disease 2019 --+> CRP	33675235	2021	10.1002/jmv.2692510.1002/jmv.26925
positive QuantitativeChange: coronavirus disease 2019 --+> CRP	33714947	2021	10.18632/aging.20269110.18632/aging.202691
positive QuantitativeChange: coronavirus disease 2019 --+> CRP	33747184	2021	10.3892/etm.2021.987710.3892/etm.2021.9877
positive QuantitativeChange: coronavirus disease 2019 --+> CRP	33675235	2021	10.1002/jmv.2692510.1002/jmv.26925
positive QuantitativeChange: coronavirus disease 2019 --+> CRP	34153731	2021	10.1016/j.jiph.2021.06.00510.1016/j.jiph.2021.06.005
positive QuantitativeChange: coronavirus disease 2019 --+> CRP		2021	10.1016/j.transproceed.2021.08.002
positive QuantitativeChange: coronavirus disease 2019 --+> CRP		2021
positive QuantitativeChange: coronavirus disease 2019 --+> CRP	32954445	2021	10.1007/s00415-020-10200-2
positive QuantitativeChange: coronavirus disease 2019 --+> CRP		2020	10.1253/circj.CJ-20-0348
positive QuantitativeChange: coronavirus disease 2019 --+> CRP		2020	10.12659/MSM.928849
positive QuantitativeChange: coronavirus disease 2019 --+> CRP		2020	10.1631/jzus.B2000423
positive QuantitativeChange: coronavirus disease 2019 --+> CRP		2021	10.3233/CH-201002
positive QuantitativeChange: coronavirus disease 2019 --+> CRP		2021	10.1016/j.cyto.2021.155618
positive QuantitativeChange: coronavirus disease 2019 --+> CRP	34044609	2021	10.1089/scd.2021.0015
positive QuantitativeChange: coronavirus disease 2019 --+> CRP	34595937	2021	10.1177/10760296211039288
positive QuantitativeChange: coronavirus disease 2019 --+> CRP	33902353	2021	10.1177/00033197211012145
positive QuantitativeChange: coronavirus disease 2019 --+> CRP	34817840	2022	10.1007/s40121-021-00514-710.1007/s40121-021-00514-710.1056/NEJMoa200203210.1001/jama.2020.677510.1556/2068.2020.53.2.610.1016/S0140-6736(20)30211-710.1001/jama.2020.264810.1172/JCI13800310.1038/s41577-020-0365-710.1136/bmj.m125610.1111/vox.1293910.1016/
positive QuantitativeChange: coronavirus disease 2019 --+> CRP	34870889	2022	10.1111/1744-9987.13773
positive QuantitativeChange: coronavirus disease 2019 --+> CRP	35005991	2022	10.1089/omi.2021.0182
positive QuantitativeChange: coronavirus disease 2019 --+> CRP	35204430	2022	10.3390/diagnostics1202033910.3390/diagnostics12020339
positive QuantitativeChange: coronavirus disease 2019 --+> CRP	35137367	2021	10.1007/978-3-030-85113-2_3
positive QuantitativeChange: coronavirus disease 2019 --+> CRP	34496043	2022	10.1002/cpt.2402
positive QuantitativeChange: coronavirus disease 2019 --+> CRP	34061008	2021	10.2174/1871530321666210520102042
positive QuantitativeChange: coronavirus disease 2019 --+> CRP	35536077	2022	10.7754/Clin.Lab.2021.210720
positive QuantitativeChange: coronavirus disease 2019 --+> CRP	35536077	2022	10.7754/Clin.Lab.2021.210720
positive QuantitativeChange: coronavirus disease 2019 --+> CRP	34254197	2022	10.1007/s10238-021-00743-7
positive QuantitativeChange: coronavirus disease 2019 --+> CRP	33443932	2021	10.1097/MBC.0000000000001007
positive QuantitativeChange: coronavirus disease 2019 --+> CRP	35420627	2022	10.1084/jem.20212553
positive QuantitativeChange: coronavirus disease 2019 --+> CRP	35444104	2022	10.1620/tjem.2022.J028
positive QuantitativeChange: coronavirus disease 2019 --+> CRP	35809647	2022	10.1016/j.amjms.2022.06.027
positive QuantitativeChange: coronavirus disease 2019 --+> CRP	35818960	2022	10.1177/0003134822111403310.1177/00031348221114033
positive QuantitativeChange: coronavirus disease 2019 --+> CRP	35724413	2022	10.1080/16078454.2022.2089830
positive QuantitativeChange: coronavirus disease 2019 --+> CRP		2022	10.1016/j.it.2022.08.001
positive QuantitativeChange: coronavirus disease 2019 --+> CRP	35667065	2022	10.7326/M22-0729
positive QuantitativeChange: coronavirus disease 2019 --+> CRP	36057230	2022	10.1016/j.cyto.2022.156020
positive QuantitativeChange: coronavirus disease 2019 --+> CRP	36250841	2022	10.7754/Clin.Lab.2022.211213
positive QuantitativeChange: coronavirus disease 2019 --+> CRP	35982120	2022	10.1038/s41366-022-01204-1
positive QuantitativeChange: coronavirus disease 2019 --+> CRP	36430845	2022	10.3390/ijms232214367
positive QuantitativeChange: coronavirus disease 2019 --+> CRP	36376086	2022	10.1212/WNL.0000000000201162
positive QuantitativeChange: coronavirus disease 2019 --+> CRP	36464717	2022	10.1186/s40001-022-00915-5
positive QuantitativeChange: coronavirus disease 2019 --+> CRP	36555850	2022	10.3390/ijms232416210
positive QuantitativeChange: coronavirus disease 2019 --+> CRP	36588448	2023
positive QuantitativeChange: coronavirus disease 2019 --+> CRP	36675695	2022	10.3390/jpm13010034
positive QuantitativeChange: coronavirus disease 2019 --+> CRP	36696245	2022	10.26402/jpp.2022.4.08
positive QuantitativeChange: coronavirus disease 2019 --+> CRP	36635274	2023	10.1038/s41467-022-35689-1
positive QuantitativeChange: coronavirus disease 2019 --+> CRP	36619223	2023	10.7150/ijms.78911
positive QuantitativeChange: coronavirus disease 2019 --+> CRP	36696245	2022	10.26402/jpp.2022.4.08
positive QuantitativeChange: coronavirus disease 2019 --+> CRP	33405427	2021	10.1097/MEG.0000000000002034
positive QuantitativeChange: coronavirus disease 2019 --+> FST	34097193	2022	10.1007/s10557-021-07207-w
negative QuantitativeChange: coronavirus disease 2019 ---| TTR	32900518	2021	10.1016/j.clnu.2020.08.021
negative QuantitativeChange: coronavirus disease 2019 ---| TTR	32613660	2021	10.1002/jpen.1953
negative QuantitativeChange: coronavirus disease 2019 ---| TTR	32854020	2020	10.1016/j.nut.2020.11093010.1016/j.nut.2020.110930
negative QuantitativeChange: coronavirus disease 2019 ---| TTR	33575267	2021	10.3389/fmed.2021.63852910.3389/fmed.2021.638529
negative QuantitativeChange: coronavirus disease 2019 ---| TTR		2020	10.1016/j.clnu.2020.08.021
positive QuantitativeChange: coronavirus disease 2019 --+> ARG1	33492309	2021	10.1172/JCI144734
positive QuantitativeChange: coronavirus disease 2019 --+> ARG1	33492309	2021	10.1172/JCI144734
positive QuantitativeChange: coronavirus disease 2019 --+> ARG1	33806290	2021	10.3390/jcm1005105110.3390/jcm10051051
positive QuantitativeChange: coronavirus disease 2019 --+> ARG1		2021	10.1172/JCI144734
positive QuantitativeChange: coronavirus disease 2019 --+> ARG1		2021	10.1172/JCI144734
negative QuantitativeChange: coronavirus disease 2019 ---| APOD	36902035	2023	10.3390/ijms24054605
negative QuantitativeChange: coronavirus disease 2019 ---| APOD	36902035	2023	10.3390/ijms24054605
positive QuantitativeChange: coronavirus disease 2019 --+> DEFA1	32838362	2020	10.1016/j.medj.2020.07.002
positive QuantitativeChange: coronavirus disease 2019 --+> CALCA	32599258	2020	10.1016/j.ahj.2020.06.009
positive QuantitativeChange: coronavirus disease 2019 --+> CALCA	32473151	2020	10.1016/j.clinbiochem.2020.05.012
positive QuantitativeChange: coronavirus disease 2019 --+> CALCA	33092738	2020	10.1016/j.jacc.2020.07.069
positive QuantitativeChange: coronavirus disease 2019 --+> CALCA	33418211	2021	10.1016/j.ajem.2020.12.076
positive QuantitativeChange: coronavirus disease 2019 --+> CALCA	33221115	2020	10.1016/j.ajem.2020.11.011
positive QuantitativeChange: coronavirus disease 2019 --+> CALCA	32534186	2020	10.1016/j.ijantimicag.2020.106051
positive QuantitativeChange: coronavirus disease 2019 --+> CALCA	33129692	2021	10.1016/j.molmed.2020.10.005
positive QuantitativeChange: coronavirus disease 2019 --+> CALCA	34012165	2021	10.1016/j.adengl.2021.01.024
positive QuantitativeChange: coronavirus disease 2019 --+> CALCA	33997278	2021	10.1016/j.aace.2021.05.001
positive QuantitativeChange: coronavirus disease 2019 --+> CALCA	32838260	2020	10.1016/j.ajogmf.2020.100154
positive QuantitativeChange: coronavirus disease 2019 --+> CALCA		2021	10.1016/j.jointm.2021.03.001
positive QuantitativeChange: coronavirus disease 2019 --+> CALCA	34134920	2021	10.1016/j.arcmed.2021.05.007
positive QuantitativeChange: coronavirus disease 2019 --+> CALCA	33997278	2021	10.1016/j.aace.2021.05.001
positive QuantitativeChange: coronavirus disease 2019 --+> CALCA	33073969	2020	10.7754/Clin.Lab.2020.200705
positive QuantitativeChange: coronavirus disease 2019 --+> CALCA	33023989	2020	10.2337/dc20-1340
positive QuantitativeChange: coronavirus disease 2019 --+> CALCA	33275269	2020	10.26355/eurrev_202011_23856
positive QuantitativeChange: coronavirus disease 2019 --+> CALCA	33275269	2020	10.26355/eurrev_202011_23856
positive QuantitativeChange: coronavirus disease 2019 --+> CALCA	33275269	2020	10.26355/eurrev_202011_23856
positive QuantitativeChange: coronavirus disease 2019 --+> CALCA	33275269	2020	10.26355/eurrev_202011_23856
positive QuantitativeChange: coronavirus disease 2019 --+> CALCA	32773409	2020	10.4103/ijmr.IJMR_977_20
positive QuantitativeChange: coronavirus disease 2019 --+> CALCA	33843158	2020	10.1631/jzus.B2000423
positive QuantitativeChange: coronavirus disease 2019 --+> CALCA	33602296	2021	10.1186/s13054-021-03493-w
positive QuantitativeChange: coronavirus disease 2019 --+> CALCA	33672738	2021	10.3390/ijms22042108
positive QuantitativeChange: coronavirus disease 2019 --+> CALCA	33967613	2021	10.7150/ijms.49337
positive QuantitativeChange: coronavirus disease 2019 --+> CALCA	33275269	2020	10.26355/eurrev_202011_2385610.26355/eurrev_202011_23856
positive QuantitativeChange: coronavirus disease 2019 --+> CALCA	33506161	2021	10.1210/jendso/bvaa19910.1210/jendso/bvaa199
positive QuantitativeChange: coronavirus disease 2019 --+> CALCA	33747184	2021	10.3892/etm.2021.987710.3892/etm.2021.9877
positive QuantitativeChange: coronavirus disease 2019 --+> CALCA		2020	10.1016/j.molmed.2020.10.005
positive QuantitativeChange: coronavirus disease 2019 --+> CALCA		2020	10.1016/j.ajem.2020.11.011
positive QuantitativeChange: coronavirus disease 2019 --+> CALCA		2020	10.7754/Clin.Lab.2020.200705
positive QuantitativeChange: coronavirus disease 2019 --+> CALCA		2020	10.4103/ijmr.IJMR_977_20
positive QuantitativeChange: coronavirus disease 2019 --+> CALCA		2020	10.1631/jzus.B2000423
positive QuantitativeChange: coronavirus disease 2019 --+> CALCA		2021	10.1016/j.arcmed.2021.05.007
positive QuantitativeChange: coronavirus disease 2019 --+> CALCA	35189826	2022	10.1186/s12879-022-07144-510.1186/s12879-022-07144-510.1093/cid/ciaa178010.1016/S2213-2600(20)30370-210.1183/13993003.02049-202010.1016/S2665-9913(20)30275-710.1186/s40364-020-00217-010.1016/S1473-3099(17)30592-310.1016/j.cmi.2018.05.01110.1056/NEJMoa180
positive QuantitativeChange: coronavirus disease 2019 --+> CALCA	35189826	2022	10.1186/s12879-022-07144-510.1186/s12879-022-07144-510.1093/cid/ciaa178010.1016/S2213-2600(20)30370-210.1183/13993003.02049-202010.1016/S2665-9913(20)30275-710.1186/s40364-020-00217-010.1016/S1473-3099(17)30592-310.1016/j.cmi.2018.05.01110.1056/NEJMoa180
positive QuantitativeChange: coronavirus disease 2019 --+> CALCA	34061008	2021	10.2174/1871530321666210520102042
positive QuantitativeChange: coronavirus disease 2019 --+> CALCA	35147901	2022	10.1007/s11010-022-04381-9
positive QuantitativeChange: coronavirus disease 2019 --+> CALCA	35647111	2022	10.12998/wjcc.v10.i10.304710.12998/wjcc.v10.i10.3047
positive QuantitativeChange: coronavirus disease 2019 --+> CALCA	36588002	2023	10.1016/j.arcmed.2022.12.002
positive QuantitativeChange: coronavirus disease 2019 --+> CALCA	36619223	2023	10.7150/ijms.78911
positive QuantitativeChange: coronavirus disease 2019 --+> CALCA	36932352	2023	10.1186/s12883-023-03156-z
positive QuantitativeChange: coronavirus disease 2019 --+> RETREG1	35239449	2022	10.1080/15548627.2022.2039992
negative QuantitativeChange: coronavirus disease 2019 ---| ADIPOQ	33904656	2021	10.14814/phy2.1484310.14814/phy2.14843
negative QuantitativeChange: coronavirus disease 2019 ---| ADIPOQ	35529082	2022	10.1155/2022/990845010.1155/2022/9908450
negative QuantitativeChange: coronavirus disease 2019 ---| ADIPOQ	35262698	2022	10.1210/clinem/dgac137
negative QuantitativeChange: coronavirus disease 2019 ---| ADIPOQ	36040867	2022	10.1073/pnas.2204717119
negative QuantitativeChange: coronavirus disease 2019 ---| ADIPOQ	36509969	2023	10.1038/s41366-022-01246-5
negative QuantitativeChange: coronavirus disease 2019 ---| ADIPOQ	37013538	2023	10.1186/s12887-023-03971-w
negative QuantitativeChange: coronavirus disease 2019 ---| ADIPOQ	37013538	2023	10.1186/s12887-023-03971-w
positive QuantitativeChange: coronavirus disease 2019 --+> MMP7	36286038	2022	10.3390/cimb44100323
positive QuantitativeChange: coronavirus disease 2019 --+> MUC1	32863199	2020	10.1016/j.resinv.2020.07.004
positive QuantitativeChange: coronavirus disease 2019 --+> MUC1	33294858	2020	10.1016/j.xcrm.2020.100137
positive QuantitativeChange: coronavirus disease 2019 --+> MUC1	32863199	2020	10.1016/j.resinv.2020.07.00410.1016/j.resinv.2020.07.004
positive QuantitativeChange: coronavirus disease 2019 --+> MUC1	33631198	2021	10.1016/j.cca.2021.02.012
positive QuantitativeChange: coronavirus disease 2019 --+> MUC1		2021	10.5483/BMBRep.2021.54.8.018
positive QuantitativeChange: coronavirus disease 2019 --+> MUC1		2021	10.5483/BMBRep.2021.54.8.018
positive QuantitativeChange: coronavirus disease 2019 --+> MUC1	35204430	2022	10.3390/diagnostics1202033910.3390/diagnostics12020339
positive QuantitativeChange: coronavirus disease 2019 --+> MUC1	34054380	2022	10.1007/s11101-021-09759-z
positive QuantitativeChange: coronavirus disease 2019 --+> MUC1	36380740	2022	10.1177/11772719221135443
negative QuantitativeChange: coronavirus disease 2019 ---| SOX9	36758836	2023	10.1016/j.jaci.2023.01.022
positive QuantitativeChange: coronavirus disease 2019 --+> IL12B	33819170	2021	10.4269/ajtmh.21-003410.4269/ajtmh.21-0034
positive QuantitativeChange: coronavirus disease 2019 --+> ENO2	32504736	2020	10.1016/j.jinf.2020.05.069
positive QuantitativeChange: coronavirus disease 2019 --+> ENO2	34838058	2021	10.1186/s12974-021-02323-8
negative QuantitativeChange: coronavirus disease 2019 ---| EOMES	33948593	2021	10.1101/2021.04.26.44147310.1101/2021.04.26.441473
negative QuantitativeChange: coronavirus disease 2019 ---| SLC6A19	32669391	2020	10.2337/dbi20-0019
negative QuantitativeChange: coronavirus disease 2019 ---| SLC6A19	36219128	2022	10.1097/MOG.0000000000000883
negative QuantitativeChange: coronavirus disease 2019 ---| RANBP2	35887205	2022	10.3390/ijms23147857
positive QuantitativeChange: coronavirus disease 2019 --+> CXCL9	32687918	2020	10.1016/j.lfs.2020.118102
positive QuantitativeChange: coronavirus disease 2019 --+> CXCL9	32941953	2020	10.1016/j.gene.2020.145145
positive QuantitativeChange: coronavirus disease 2019 --+> CXCL9	34015585	2021	10.1016/j.biopha.2021.111685
positive QuantitativeChange: coronavirus disease 2019 --+> CXCL9	34111453	2021	10.1016/j.jaci.2021.05.032
positive QuantitativeChange: coronavirus disease 2019 --+> CXCL9	34226537	2021	10.1038/s41467-021-24360-w
positive QuantitativeChange: coronavirus disease 2019 --+> CXCL9	34876129	2021	10.1186/s12967-021-03159-9
positive QuantitativeChange: coronavirus disease 2019 --+> CXCL9	36289507	2022	10.1186/s12929-022-00872-5
positive QuantitativeChange: coronavirus disease 2019 --+> TGOLN2	35291301	2022	10.1101/2022.03.04.48307410.1101/2022.03.04.483074
positive QuantitativeChange: coronavirus disease 2019 --+> FGA	33248908	2021	10.1016/j.jiph.2020.09.014
positive QuantitativeChange: coronavirus disease 2019 --+> FGA	33746074	2021	10.1016/j.accpm.2021.100841
positive QuantitativeChange: coronavirus disease 2019 --+> FGA	33891907	2021	10.1016/j.ahj.2021.04.005
positive QuantitativeChange: coronavirus disease 2019 --+> FGA	32771461	2021	10.1016/j.amjmed.2020.07.003
positive QuantitativeChange: coronavirus disease 2019 --+> FGA	32339221	2020	10.1182/blood.2020006000
positive QuantitativeChange: coronavirus disease 2019 --+> FGA	32681935	2020	10.1016/j.cca.2020.07.019
positive QuantitativeChange: coronavirus disease 2019 --+> FGA	33075378	2021	10.1016/j.chest.2020.09.275
positive QuantitativeChange: coronavirus disease 2019 --+> FGA	32926918	2020	10.1016/j.ejphar.2020.173548
positive QuantitativeChange: coronavirus disease 2019 --+> FGA	32946915	2020	10.1016/j.lfs.2020.118431
positive QuantitativeChange: coronavirus disease 2019 --+> FGA	32971105	2020	10.1016/j.lfs.2020.118482
positive QuantitativeChange: coronavirus disease 2019 --+> FGA	33454365	2021	10.1016/j.lfs.2021.119019
positive QuantitativeChange: coronavirus disease 2019 --+> FGA	33413819	2021	10.1016/j.mayocp.2020.10.031
positive QuantitativeChange: coronavirus disease 2019 --+> FGA	33549252	2021	10.1016/j.mayocp.2020.11.018
positive QuantitativeChange: coronavirus disease 2019 --+> FGA	33549252	2021	10.1016/j.mayocp.2020.11.018
positive QuantitativeChange: coronavirus disease 2019 --+> FGA	32405101	2020	10.1016/j.thromres.2020.05.018
positive QuantitativeChange: coronavirus disease 2019 --+> FGA	32788115	2020	10.1016/j.thromres.2020.06.040
positive QuantitativeChange: coronavirus disease 2019 --+> FGA	32777639	2020	10.1016/j.thromres.2020.07.047
positive QuantitativeChange: coronavirus disease 2019 --+> FGA	32799128	2020	10.1016/j.thromres.2020.08.001
positive QuantitativeChange: coronavirus disease 2019 --+> FGA	32853982	2020	10.1016/j.thromres.2020.08.032
positive QuantitativeChange: coronavirus disease 2019 --+> FGA	32942235	2020	10.1016/j.thromres.2020.09.015
positive QuantitativeChange: coronavirus disease 2019 --+> FGA	32980620	2020	10.1016/j.thromres.2020.09.030
positive QuantitativeChange: coronavirus disease 2019 --+> FGA	33091701	2020	10.1016/j.thromres.2020.10.012
positive QuantitativeChange: coronavirus disease 2019 --+> FGA	33535120	2021	10.1016/j.thromres.2020.12.019
positive QuantitativeChange: coronavirus disease 2019 --+> FGA	33989984	2021	10.1016/j.thromres.2021.05.001
positive QuantitativeChange: coronavirus disease 2019 --+> FGA	33678420	2021	10.1016/j.thromres.2021.02.030
positive QuantitativeChange: coronavirus disease 2019 --+> FGA	32920023	2020	10.1016/j.kint.2020.08.009
positive QuantitativeChange: coronavirus disease 2019 --+> FGA	32579986	2020	10.1016/j.jinf.2020.06.039
positive QuantitativeChange: coronavirus disease 2019 --+> FGA	33223324	2021	10.1016/j.mehy.2020.110371
positive QuantitativeChange: coronavirus disease 2019 --+> FGA	32311448	2020	10.1016/j.jacc.2020.04.031
positive QuantitativeChange: coronavirus disease 2019 --+> FGA	33092736	2020	10.1016/j.jacc.2020.08.058
positive QuantitativeChange: coronavirus disease 2019 --+> FGA	33121712	2020	10.1016/j.jacc.2020.08.070
positive QuantitativeChange: coronavirus disease 2019 --+> FGA	33348224	2021	10.1016/j.ajem.2020.12.023
positive QuantitativeChange: coronavirus disease 2019 --+> FGA	33418211	2021	10.1016/j.ajem.2020.12.076
positive QuantitativeChange: coronavirus disease 2019 --+> FGA	32439306	2020	10.1016/j.cjca.2020.04.010
positive QuantitativeChange: coronavirus disease 2019 --+> FGA	33770571	2021	10.1016/j.jcrc.2021.03.002
positive QuantitativeChange: coronavirus disease 2019 --+> FGA	32866580	2021	10.1016/j.avsg.2020.08.085
positive QuantitativeChange: coronavirus disease 2019 --+> FGA	32450197	2020	10.1016/j.ijantimicag.2020.106024
positive QuantitativeChange: coronavirus disease 2019 --+> FGA	33162299	2021	10.1016/j.ejim.2020.10.020
positive QuantitativeChange: coronavirus disease 2019 --+> FGA	32454268	2020	10.1016/j.rmed.2020.106023
positive QuantitativeChange: coronavirus disease 2019 --+> FGA	33070924	2020	10.1016/j.jocn.2020.07.014
positive QuantitativeChange: coronavirus disease 2019 --+> FGA	32689643	2020	10.1016/j.jstrokecerebrovasdis.2020.104941
positive QuantitativeChange: coronavirus disease 2019 --+> FGA	32807425	2020	10.1016/j.jstrokecerebrovasdis.2020.105010
positive QuantitativeChange: coronavirus disease 2019 --+> FGA	33066878	2020	10.1016/j.jstrokecerebrovasdis.2020.105182
positive QuantitativeChange: coronavirus disease 2019 --+> FGA	33066917	2020	10.1016/j.jstrokecerebrovasdis.2020.105225
positive QuantitativeChange: coronavirus disease 2019 --+> FGA	33360509	2021	10.1016/j.jstrokecerebrovasdis.2020.105552
positive QuantitativeChange: coronavirus disease 2019 --+> FGA	32601001	2021	10.1053/j.jvca.2020.05.035
positive QuantitativeChange: coronavirus disease 2019 --+> FGA	32593497	2020	10.1016/j.jamcollsurg.2020.05.021
positive QuantitativeChange: coronavirus disease 2019 --+> FGA	32745608	2020	10.1016/j.anai.2020.07.032
positive QuantitativeChange: coronavirus disease 2019 --+> FGA	33169062	2021	10.1016/j.sjbs.2020.11.006
positive QuantitativeChange: coronavirus disease 2019 --+> FGA	33558131	2021	10.1016/j.cytogfr.2020.12.001
positive QuantitativeChange: coronavirus disease 2019 --+> FGA	32857990	2020	10.1016/j.bjid.2020.07.010
positive QuantitativeChange: coronavirus disease 2019 --+> FGA	33741267	2021	10.1016/j.pan.2021.02.021
positive QuantitativeChange: coronavirus disease 2019 --+> FGA	32972810	2020	10.1016/j.hlc.2020.08.010
positive QuantitativeChange: coronavirus disease 2019 --+> FGA	34053857		10.1016/j.jcyt.2021.04.004
positive QuantitativeChange: coronavirus disease 2019 --+> FGA	33839044	2021	10.1016/j.bpobgyn.2021.03.003
positive QuantitativeChange: coronavirus disease 2019 --+> FGA	33264669	2021	10.1016/j.meegid.2020.104647
positive QuantitativeChange: coronavirus disease 2019 --+> FGA	33951560	2021	10.1016/j.intimp.2021.107685
positive QuantitativeChange: coronavirus disease 2019 --+> FGA	32405288	2020	10.1016/j.hemonc.2020.05.001
positive QuantitativeChange: coronavirus disease 2019 --+> FGA	32683320	2020	10.1016/j.dsx.2020.07.011
positive QuantitativeChange: coronavirus disease 2019 --+> FGA	33846096	2021	10.1016/j.acvd.2021.02.003
positive QuantitativeChange: coronavirus disease 2019 --+> FGA	32585364	2020	10.1016/j.molmet.2020.101044
positive QuantitativeChange: coronavirus disease 2019 --+> FGA	32550259	2020	10.1016/j.ijcha.2020.100557
positive QuantitativeChange: coronavirus disease 2019 --+> FGA	32704578	2020	10.1016/j.ensci.2020.100256
positive QuantitativeChange: coronavirus disease 2019 --+> FGA	33283061	2021	10.1016/j.ensci.2020.100294
positive QuantitativeChange: coronavirus disease 2019 --+> FGA	33937536	2021	10.1016/j.ensci.2021.100344
positive QuantitativeChange: coronavirus disease 2019 --+> FGA	33681709	2021	10.1016/j.htct.2021.01.007
positive QuantitativeChange: coronavirus disease 2019 --+> FGA	33225251	2020	10.1016/j.hest.2020.11.001
positive QuantitativeChange: coronavirus disease 2019 --+> FGA	33225251	2020	10.1016/j.hest.2020.11.001
positive QuantitativeChange: coronavirus disease 2019 --+> FGA	33089115	2020	10.1016/j.eclinm.2020.100475
positive QuantitativeChange: coronavirus disease 2019 --+> FGA	32864591	2020	10.1016/j.eclinm.2020.100511
positive QuantitativeChange: coronavirus disease 2019 --+> FGA	33458630	2021	10.1016/j.cjco.2020.09.003
positive QuantitativeChange: coronavirus disease 2019 --+> FGA	32835247	2020	10.1016/S2665-9913(20)30121-1
positive QuantitativeChange: coronavirus disease 2019 --+> FGA		2021	10.1016/j.jointm.2021.03.002
positive QuantitativeChange: coronavirus disease 2019 --+> FGA		2021	10.1016/j.arcmed.2021.10.002
positive QuantitativeChange: coronavirus disease 2019 --+> FGA	34255300	2021	10.1007/s12012-021-09674-x
positive QuantitativeChange: coronavirus disease 2019 --+> FGA	34130315	2021	10.1055/a-1529-2257
positive QuantitativeChange: coronavirus disease 2019 --+> FGA	32954445	2021	10.1007/s00415-020-10200-2
positive QuantitativeChange: coronavirus disease 2019 --+> FGA	34144801	2022	10.1016/j.medcli.2021.03.034
positive QuantitativeChange: coronavirus disease 2019 --+> FGA	34679137	2021
positive QuantitativeChange: coronavirus disease 2019 --+> FGA	33866481	2021	10.1007/s11239-021-02457-910.1007/s11239-021-02457-9
positive QuantitativeChange: coronavirus disease 2019 --+> FGA	32399655	2020	10.1007/s00395-020-0795-1
positive QuantitativeChange: coronavirus disease 2019 --+> FGA	32406381	2020	10.1515/cclm-2020-0502
positive QuantitativeChange: coronavirus disease 2019 --+> FGA	32432996	2020	10.1161/STROKEAHA.120.03033510.1161/STROKEAHA.120.030335
positive QuantitativeChange: coronavirus disease 2019 --+> FGA	32584423	2020	10.1111/bjh.1696810.1111/bjh.16968
positive QuantitativeChange: coronavirus disease 2019 --+> FGA	32645300	2022	10.1016/j.hemonc.2020.06.005
positive QuantitativeChange: coronavirus disease 2019 --+> FGA	32665526	2020	10.1097/CRD.000000000000033010.1097/CRD.0000000000000330
positive QuantitativeChange: coronavirus disease 2019 --+> FGA	32665526	2020	10.1097/CRD.000000000000033010.1097/CRD.0000000000000330
positive QuantitativeChange: coronavirus disease 2019 --+> FGA	32868115	2020	10.1016/j.blre.2020.100745
positive QuantitativeChange: coronavirus disease 2019 --+> FGA		2020	10.1016/j.hlc.2020.08.010
positive QuantitativeChange: coronavirus disease 2019 --+> FGA	32354770	2020	10.1136/jnnp-2020-323522
positive QuantitativeChange: coronavirus disease 2019 --+> FGA	32660650	2020	10.1186/s13054-020-03120-0
positive QuantitativeChange: coronavirus disease 2019 --+> FGA	32602202	2020	10.1002/oby.22943
positive QuantitativeChange: coronavirus disease 2019 --+> FGA	32524516	2020	10.1007/s11239-020-02171-y
positive QuantitativeChange: coronavirus disease 2019 --+> FGA	32524516	2020	10.1007/s11239-020-02171-y
positive QuantitativeChange: coronavirus disease 2019 --+> FGA	32737423	2020	10.1038/s41440-020-0515-0
positive QuantitativeChange: coronavirus disease 2019 --+> FGA	32894563	2020	10.26355/eurrev_202008_22655
positive QuantitativeChange: coronavirus disease 2019 --+> FGA	32894563	2020	10.26355/eurrev_202008_22655
positive QuantitativeChange: coronavirus disease 2019 --+> FGA	32894563	2020	10.26355/eurrev_202008_22655
positive QuantitativeChange: coronavirus disease 2019 --+> FGA	32519894	2020	10.1152/AJPLUNG.00199.2020
positive QuantitativeChange: coronavirus disease 2019 --+> FGA	32738407	2020	10.1016/j.jvsv.2020.07.00910.1016/j.jvsv.2020.07.009
positive QuantitativeChange: coronavirus disease 2019 --+> FGA	32738407	2020	10.1016/j.jvsv.2020.07.00910.1016/j.jvsv.2020.07.009
positive QuantitativeChange: coronavirus disease 2019 --+> FGA	32850041	2020	10.1080/20009666.2020.176307910.1080/20009666.2020.1763079
positive QuantitativeChange: coronavirus disease 2019 --+> FGA	32894563	2020	10.26355/eurrev_202008_2265510.26355/eurrev_202008_22655
positive QuantitativeChange: coronavirus disease 2019 --+> FGA	32932347	2020	10.1097/CCM.000000000000461410.1097/CCM.0000000000004614
positive QuantitativeChange: coronavirus disease 2019 --+> FGA	33017364	2020	10.1097/CRD.000000000000033010.1097/CRD.0000000000000330
positive QuantitativeChange: coronavirus disease 2019 --+> FGA	33091905	2020	10.1159/00051180010.1159/000511800
positive QuantitativeChange: coronavirus disease 2019 --+> FGA	32962613	2020	10.2174/1568026620666200922112300
positive QuantitativeChange: coronavirus disease 2019 --+> FGA	33090439	2020	10.26355/eurrev_202010_23252
positive QuantitativeChange: coronavirus disease 2019 --+> FGA	32882720	2020	10.1055/s-0040-1715094
positive QuantitativeChange: coronavirus disease 2019 --+> FGA	33185593	2020	10.3233/CH-20100210.3233/CH-201002
positive QuantitativeChange: coronavirus disease 2019 --+> FGA	33083934	2020	10.1007/s10072-020-04837-0
positive QuantitativeChange: coronavirus disease 2019 --+> FGA	33200333	2020	10.1007/s11239-020-02340-z10.1007/s11239-020-02340-z
positive QuantitativeChange: coronavirus disease 2019 --+> FGA	33006163	2020	10.1002/phar.2465
positive QuantitativeChange: coronavirus disease 2019 --+> FGA	33006163	2020	10.1002/phar.2465
positive QuantitativeChange: coronavirus disease 2019 --+> FGA		2021	10.7150/ijms.51935
positive QuantitativeChange: coronavirus disease 2019 --+> FGA		2020	10.1177/1358863X20963804
positive QuantitativeChange: coronavirus disease 2019 --+> FGA	32920023	2020	10.1016/j.kint.2020.08.009
positive QuantitativeChange: coronavirus disease 2019 --+> FGA		2020	10.1631/jzus.B2000423
positive QuantitativeChange: coronavirus disease 2019 --+> FGA	33079220	2021	10.1007/s00277-020-04305-x
positive QuantitativeChange: coronavirus disease 2019 --+> FGA	33079220	2021	10.1007/s00277-020-04305-x
positive QuantitativeChange: coronavirus disease 2019 --+> FGA	32838472	2020	10.1055/s-0040-1715841
positive QuantitativeChange: coronavirus disease 2019 --+> FGA	33408630	2020	10.3389/fphar.2020.60059210.3389/fphar.2020.600592
positive QuantitativeChange: coronavirus disease 2019 --+> FGA		2020	10.12659/MSM.927674
positive QuantitativeChange: coronavirus disease 2019 --+> FGA	33229625	2020	10.18632/aging.104138
positive QuantitativeChange: coronavirus disease 2019 --+> FGA	33491434	2021	10.7754/Clin.Lab.2020.20070410.7754/Clin.Lab.2020.200704
positive QuantitativeChange: coronavirus disease 2019 --+> FGA		2020	10.1016/j.cytogfr.2020.12.001
positive QuantitativeChange: coronavirus disease 2019 --+> FGA	33049751	2021	10.1159/000512007
positive QuantitativeChange: coronavirus disease 2019 --+> FGA	33530554	2021	10.3390/ijms22031213
positive QuantitativeChange: coronavirus disease 2019 --+> FGA	33443456	2021	10.1177/1076029620987629
positive QuantitativeChange: coronavirus disease 2019 --+> FGA	32924567	2021	10.1177/1074248420958973
positive QuantitativeChange: coronavirus disease 2019 --+> FGA	33559789	2021	10.1007/s10072-020-04978-210.1007/s10072-020-04978-2
positive QuantitativeChange: coronavirus disease 2019 --+> FGA	32753076	2021	10.1017/cjn.2020.173
positive QuantitativeChange: coronavirus disease 2019 --+> FGA	33318314	2021	10.18632/aging.202223
positive QuantitativeChange: coronavirus disease 2019 --+> FGA	33587810	2021	10.1111/jth.1526710.1111/jth.15267
positive QuantitativeChange: coronavirus disease 2019 --+> FGA	33591951	2021	10.18632/aging.20249610.18632/aging.202496
positive QuantitativeChange: coronavirus disease 2019 --+> FGA	33606667	2021	10.4269/ajtmh.20-153610.4269/ajtmh.20-1536
positive QuantitativeChange: coronavirus disease 2019 --+> FGA		2021	10.1017/S0022215120002765
positive QuantitativeChange: coronavirus disease 2019 --+> FGA		2021	10.1017/S0022215120002765
positive QuantitativeChange: coronavirus disease 2019 --+> FGA	33591951	2021	10.18632/aging.202496
positive QuantitativeChange: coronavirus disease 2019 --+> FGA	33389655	2021	10.1007/s12185-020-03061-y
positive QuantitativeChange: coronavirus disease 2019 --+> FGA	33728881	2021	10.4081/monaldi.2021.162210.4081/monaldi.2021.1622
positive QuantitativeChange: coronavirus disease 2019 --+> FGA	33745336	2021	10.1177/03000605211002695
positive QuantitativeChange: coronavirus disease 2019 --+> FGA	33171520	2021	10.1055/s-0040-1718729
positive QuantitativeChange: coronavirus disease 2019 --+> FGA		2021	10.1016/j.bpobgyn.2021.03.003
positive QuantitativeChange: coronavirus disease 2019 --+> FGA		2021	10.1016/j.acvd.2021.02.003
positive QuantitativeChange: coronavirus disease 2019 --+> FGA	33823560	2021	10.1055/a-1475-2351
positive QuantitativeChange: coronavirus disease 2019 --+> FGA	33074525	2021	10.1007/s10557-020-07084-9
positive QuantitativeChange: coronavirus disease 2019 --+> FGA	32816197	2021	10.1007/s11239-020-02253-x
positive QuantitativeChange: coronavirus disease 2019 --+> FGA	32809158	2021	10.1007/s11239-020-02242-0
positive QuantitativeChange: coronavirus disease 2019 --+> FGA	32809158	2021	10.1007/s11239-020-02242-0
positive QuantitativeChange: coronavirus disease 2019 --+> FGA	33891907	2021	10.1016/j.ahj.2021.04.005
positive QuantitativeChange: coronavirus disease 2019 --+> FGA	33728881	2021	10.4081/monaldi.2021.1622
positive QuantitativeChange: coronavirus disease 2019 --+> FGA	33991637	2021	10.1016/j.jhep.2021.04.05010.1016/j.jhep.2021.04.050
positive QuantitativeChange: coronavirus disease 2019 --+> FGA	33967613	2021	10.7150/ijms.49337
positive QuantitativeChange: coronavirus disease 2019 --+> FGA	33928791	2021	10.1177/10760296211014592
positive QuantitativeChange: coronavirus disease 2019 --+> FGA	33606667	2021	10.4269/ajtmh.20-1536
positive QuantitativeChange: coronavirus disease 2019 --+> FGA	33606667	2021	10.4269/ajtmh.20-1536
positive QuantitativeChange: coronavirus disease 2019 --+> FGA		2021	10.1161/STROKEAHA.120.032711
positive QuantitativeChange: coronavirus disease 2019 --+> FGA		2021	10.1177/0271678X20985666
positive QuantitativeChange: coronavirus disease 2019 --+> FGA	33482678	2021	10.1055/s-0040-1722308
positive QuantitativeChange: coronavirus disease 2019 --+> FGA	33851385	2021	10.1055/s-0041-1726033
positive QuantitativeChange: coronavirus disease 2019 --+> FGA	32855214	2021	10.1136/postgradmedj-2020-138712
positive QuantitativeChange: coronavirus disease 2019 --+> FGA	33019920	2021	10.2174/0929867327666201005112231
positive QuantitativeChange: coronavirus disease 2019 --+> FGA	34258973	2021	10.7754/Clin.Lab.2020.201050
positive QuantitativeChange: coronavirus disease 2019 --+> FGA	33200333	2021	10.1007/s11239-020-02340-z
positive QuantitativeChange: coronavirus disease 2019 --+> FGA	33954827	2021	10.1007/s10072-021-05299-8
positive QuantitativeChange: coronavirus disease 2019 --+> FGA	34151348	2021	10.1093/ajcp/aqab052
positive QuantitativeChange: coronavirus disease 2019 --+> FGA	34282625	2021	10.4149/BLL_2021_093
positive QuantitativeChange: coronavirus disease 2019 --+> FGA	34282625	2021	10.4149/BLL_2021_093
positive QuantitativeChange: coronavirus disease 2019 --+> FGA	33861993	2021	10.1016/j.chest.2021.04.004
positive QuantitativeChange: coronavirus disease 2019 --+> FGA	32870735	2021	10.1080/07315724.2020.1806758
positive QuantitativeChange: coronavirus disease 2019 --+> FGA	33657863	2021	10.1177/1060028021999473
positive QuantitativeChange: coronavirus disease 2019 --+> FGA	34595937	2021	10.1177/10760296211039288
positive QuantitativeChange: coronavirus disease 2019 --+> FGA	33563186	2021	10.2174/1871520621666210201101245
positive QuantitativeChange: coronavirus disease 2019 --+> FGA	33902408	2021	10.2174/1381612827666210426094502
positive QuantitativeChange: coronavirus disease 2019 --+> FGA	33599858	2021	10.1007/s11239-021-02395-6
positive QuantitativeChange: coronavirus disease 2019 --+> FGA		2021	10.1016/j.jocn.2021.10.023
positive QuantitativeChange: coronavirus disease 2019 --+> FGA	33460552	2021	10.7326/L20-1346
positive QuantitativeChange: coronavirus disease 2019 --+> FGA	33460539	2021	10.7326/L20-1374
positive QuantitativeChange: coronavirus disease 2019 --+> FGA	33460548	2021	10.7326/L20-1275
positive QuantitativeChange: coronavirus disease 2019 --+> FGA	33460540	2021	10.7326/L20-1373
positive QuantitativeChange: coronavirus disease 2019 --+> FGA	33460546	2021	10.7326/L20-1277
positive QuantitativeChange: coronavirus disease 2019 --+> FGA	33460554	2021	10.7326/L20-1347
positive QuantitativeChange: coronavirus disease 2019 --+> FGA	33797021	2021	10.1007/s11239-021-02434-2
positive QuantitativeChange: coronavirus disease 2019 --+> FGA	33460545	2021	10.7326/L20-1278
positive QuantitativeChange: coronavirus disease 2019 --+> FGA	34820215	2021	10.7759/cureus.1888710.7759/cureus.18887
positive QuantitativeChange: coronavirus disease 2019 --+> FGA	34820215	2021	10.7759/cureus.1888710.7759/cureus.18887
positive QuantitativeChange: coronavirus disease 2019 --+> FGA	33460547	2021	10.7326/L20-1276
positive QuantitativeChange: coronavirus disease 2019 --+> FGA	34786972	2021	10.1177/10760296211061149
positive QuantitativeChange: coronavirus disease 2019 --+> FGA	34786972	2021	10.1177/10760296211061149
positive QuantitativeChange: coronavirus disease 2019 --+> FGA	34870889	2022	10.1111/1744-9987.13773
positive QuantitativeChange: coronavirus disease 2019 --+> FGA	34435294	2021	10.1007/s10072-021-05575-7
positive QuantitativeChange: coronavirus disease 2019 --+> FGA	34417704	2021	10.1007/s10072-021-05505-7
positive QuantitativeChange: coronavirus disease 2019 --+> FGA	33823560	2021	10.1055/a-1475-2351
positive QuantitativeChange: coronavirus disease 2019 --+> FGA	34933579	2021	10.1177/10760296211010973
positive QuantitativeChange: coronavirus disease 2019 --+> FGA	33115911	2022	10.1136/postgradmedj-2020-138837
positive QuantitativeChange: coronavirus disease 2019 --+> FGA	33742107	2022	10.1038/s41401-021-00627-2
positive QuantitativeChange: coronavirus disease 2019 --+> FGA		2022	10.1016/j.cytogfr.2022.01.007
positive QuantitativeChange: coronavirus disease 2019 --+> FGA	34890277	2022	10.1152/AJPHEART.00204.2021
positive QuantitativeChange: coronavirus disease 2019 --+> FGA	34890277	2022	10.1152/AJPHEART.00204.2021
positive QuantitativeChange: coronavirus disease 2019 --+> FGA	34890277	2022	10.1152/AJPHEART.00204.2021
positive QuantitativeChange: coronavirus disease 2019 --+> FGA	34982460	2021	10.26355/eurrev_202112_27647
positive QuantitativeChange: coronavirus disease 2019 --+> FGA	34047936	2022	10.1007/s11239-021-02461-z
positive QuantitativeChange: coronavirus disease 2019 --+> FGA	34263423	2022	10.1007/s11239-021-02499-z
positive QuantitativeChange: coronavirus disease 2019 --+> FGA	35064248	2022	10.1038/s41591-021-01643-9
positive QuantitativeChange: coronavirus disease 2019 --+> FGA	33962473	2022	10.1055/s-0041-1729857
positive QuantitativeChange: coronavirus disease 2019 --+> FGA	35204430	2022	10.3390/diagnostics1202033910.3390/diagnostics12020339
positive QuantitativeChange: coronavirus disease 2019 --+> FGA	35259529	2022	10.1016/j.cmi.2022.02.027
positive QuantitativeChange: coronavirus disease 2019 --+> FGA	34966165	2021	10.12659/MSM.935379
positive QuantitativeChange: coronavirus disease 2019 --+> FGA	34272635	2022	10.1007/s11239-021-02527-y10.1007/s11239-021-02527-y
positive QuantitativeChange: coronavirus disease 2019 --+> FGA	35408447	2022	10.3390/molecules27072048
positive QuantitativeChange: coronavirus disease 2019 --+> FGA	35328761	2022	10.3390/ijms23063338
positive QuantitativeChange: coronavirus disease 2019 --+> FGA	34808629	2022	10.1159/000520144
positive QuantitativeChange: coronavirus disease 2019 --+> FGA	35317271	2022	10.1007/s11055-022-01223-5
positive QuantitativeChange: coronavirus disease 2019 --+> FGA	35492427	2022	10.1016/j.medcle.2021.03.035
positive QuantitativeChange: coronavirus disease 2019 --+> FGA	35443586	2022	10.7754/Clin.Lab.2021.210809
positive QuantitativeChange: coronavirus disease 2019 --+> FGA	35563204	2022	10.3390/ijms23094805
positive QuantitativeChange: coronavirus disease 2019 --+> FGA	35588115	2022	10.1371/journal.pone.026829610.1371/journal.pone.0268296
positive QuantitativeChange: coronavirus disease 2019 --+> FGA	35647111	2022	10.12998/wjcc.v10.i10.304710.12998/wjcc.v10.i10.3047
positive QuantitativeChange: coronavirus disease 2019 --+> FGA	35536077	2022	10.7754/Clin.Lab.2021.210720
positive QuantitativeChange: coronavirus disease 2019 --+> FGA	35235124	2022	10.1007/s11010-022-04396-2
positive QuantitativeChange: coronavirus disease 2019 --+> FGA	35576544	2022	10.4149/BLL_2022_066
positive QuantitativeChange: coronavirus disease 2019 --+> FGA	33443932	2021	10.1097/MBC.0000000000001007
positive QuantitativeChange: coronavirus disease 2019 --+> FGA	33861553	2021	10.1097/CCM.0000000000005010
positive QuantitativeChange: coronavirus disease 2019 --+> FGA	35499460	2022	10.1159/000522498
positive QuantitativeChange: coronavirus disease 2019 --+> FGA		2022	10.1016/j.cytogfr.2022.07.002
positive QuantitativeChange: coronavirus disease 2019 --+> FGA	35444104	2022	10.1620/tjem.2022.J028
positive QuantitativeChange: coronavirus disease 2019 --+> FGA	35739554	2022	10.1186/s12936-022-04215-5
positive QuantitativeChange: coronavirus disease 2019 --+> FGA		2022	10.1016/j.orcp.2022.07.008
positive QuantitativeChange: coronavirus disease 2019 --+> FGA	35510643	2022	10.1515/cclm-2022-0389
positive QuantitativeChange: coronavirus disease 2019 --+> FGA	32492712	2020	10.1182/blood.2020006520
positive QuantitativeChange: coronavirus disease 2019 --+> FGA	34130315	2021	10.1055/a-1529-2257
positive QuantitativeChange: coronavirus disease 2019 --+> FGA		2022	10.1016/j.beha.2022.101373
positive QuantitativeChange: coronavirus disease 2019 --+> FGA	35785539	2022	10.7326/J22-0046
positive QuantitativeChange: coronavirus disease 2019 --+> FGA	35938548	2022	10.1080/15476286.2022.2100629
positive QuantitativeChange: coronavirus disease 2019 --+> FGA	33587810	2021	10.1111/jth.15267
positive QuantitativeChange: coronavirus disease 2019 --+> FGA	36247440	2022	10.3389/fcvm.2022.948347
positive QuantitativeChange: coronavirus disease 2019 --+> FGA	36249158	2022	10.4103/aer.aer_52_22
positive QuantitativeChange: coronavirus disease 2019 --+> FGA	36131342	2022	10.1186/s12933-022-01623-4
positive QuantitativeChange: coronavirus disease 2019 --+> FGA	35931818	2022	10.1038/s41577-022-00762-9
positive QuantitativeChange: coronavirus disease 2019 --+> FGA	35931818	2022	10.1038/s41577-022-00762-9
positive QuantitativeChange: coronavirus disease 2019 --+> FGA	36108651	2022	10.1055/s-0042-1756303
positive QuantitativeChange: coronavirus disease 2019 --+> FGA	36334466	2023	10.1016/j.hrtlng.2022.10.012
positive QuantitativeChange: coronavirus disease 2019 --+> FGA	36337799	2022	10.7759/cureus.29859
positive QuantitativeChange: coronavirus disease 2019 --+> FGA	36366539	2022	10.3390/v14112441
positive QuantitativeChange: coronavirus disease 2019 --+> FGA	36342879	2022	10.4149/BLL_2022_145
positive QuantitativeChange: coronavirus disease 2019 --+> FGA	36430724	2022	10.3390/ijms232214243
positive QuantitativeChange: coronavirus disease 2019 --+> FGA	36221881	2022	10.2174/1389450123666221011102250
positive QuantitativeChange: coronavirus disease 2019 --+> FGA	36221881	2022	10.2174/1389450123666221011102250
positive QuantitativeChange: coronavirus disease 2019 --+> FGA	35086326	2022	10.4081/monaldi.2022.1958
positive QuantitativeChange: coronavirus disease 2019 --+> FGA	34611045	2022	10.1136/heartjnl-2021-319552
positive QuantitativeChange: coronavirus disease 2019 --+> FGA	34172612	2022	10.1097/SHK.0000000000001825
positive QuantitativeChange: coronavirus disease 2019 --+> FGA	36588448	2023
positive QuantitativeChange: coronavirus disease 2019 --+> FGA	36628354	2022	10.1016/j.medcle.2022.09.011
positive QuantitativeChange: coronavirus disease 2019 --+> FGA	36596272	2023	10.1177/10760296221148477
positive QuantitativeChange: coronavirus disease 2019 --+> FGA	36596272	2023	10.1177/10760296221148477
positive QuantitativeChange: coronavirus disease 2019 --+> FGA	36696245	2022	10.26402/jpp.2022.4.08
positive QuantitativeChange: coronavirus disease 2019 --+> FGA	36635274	2023	10.1038/s41467-022-35689-1
positive QuantitativeChange: coronavirus disease 2019 --+> FGA	36674896	2023	10.3390/ijms24021382
positive QuantitativeChange: coronavirus disease 2019 --+> FGA	36367091	2022	10.1042/CS20220235
positive QuantitativeChange: coronavirus disease 2019 --+> FGA	36696245	2022	10.26402/jpp.2022.4.08
positive QuantitativeChange: coronavirus disease 2019 --+> FGA	36538905	2023	10.1159/000528584
positive QuantitativeChange: coronavirus disease 2019 --+> AOC3	35674044	2022	10.1161/STROKEAHA.122.039971
positive QuantitativeChange: coronavirus disease 2019 --+> AOC3	36253560	2023	10.1038/s41401-022-00998-0
negative QuantitativeChange: coronavirus disease 2019 ---| CPN1	35458690	2022	10.3390/molecules27082495
positive QuantitativeChange: coronavirus disease 2019 --+> CCL3	32919977	2021	10.1016/j.ajpath.2020.08.009
positive QuantitativeChange: coronavirus disease 2019 --+> CCL3	32464367	2020	10.1016/j.jns.2020.116884
positive QuantitativeChange: coronavirus disease 2019 --+> CCL3	32437659	2020	10.1016/j.cell.2020.04.042
positive QuantitativeChange: coronavirus disease 2019 --+> CCL3	32911459	2020	10.1016/j.hrtlng.2020.08.007
positive QuantitativeChange: coronavirus disease 2019 --+> CCL3	33232783	2020	10.1016/j.virusres.2020.198235
positive QuantitativeChange: coronavirus disease 2019 --+> CCL3	32344313	2020	10.1016/j.mehy.2020.109776
positive QuantitativeChange: coronavirus disease 2019 --+> CCL3	33254510	2020	10.1016/j.mehy.2020.110202
positive QuantitativeChange: coronavirus disease 2019 --+> CCL3	32513566	2020	10.1016/j.cytogfr.2020.06.001
positive QuantitativeChange: coronavirus disease 2019 --+> CCL3	32526370	2020	10.1016/j.meegid.2020.104417
positive QuantitativeChange: coronavirus disease 2019 --+> CCL3	32838341	2020	10.1016/j.xcrm.2020.100073
positive QuantitativeChange: coronavirus disease 2019 --+> CCL3	33355522	2021	10.1152/AJPLUNG.00238.2020
positive QuantitativeChange: coronavirus disease 2019 --+> CCL3	34226537	2021	10.1038/s41467-021-24360-w
positive QuantitativeChange: coronavirus disease 2019 --+> CCL3	34876129	2021	10.1186/s12967-021-03159-9
positive QuantitativeChange: coronavirus disease 2019 --+> CCL3	34061008	2021	10.2174/1871530321666210520102042
positive QuantitativeChange: coronavirus disease 2019 --+> CCL3	35641026	2022	10.1016/j.jphs.2022.04.010
positive QuantitativeChange: coronavirus disease 2019 --+> CCL3	35928726	2022	10.7150/ijms.76168
positive QuantitativeChange: coronavirus disease 2019 --+> CCL3	36289507	2022	10.1186/s12929-022-00872-5
positive QuantitativeChange: coronavirus disease 2019 --+> CCL3	36901868	2023	10.3390/ijms24054435
positive QuantitativeChange: coronavirus disease 2019 --+> IL22	35398721	2022	10.1016/j.cyto.2022.155870
negative QuantitativeChange: coronavirus disease 2019 ---| TLR7	33337932	2020	10.1089/jir.2020.0210
negative QuantitativeChange: coronavirus disease 2019 ---| TLR7	33337932	2020	10.1089/jir.2020.0210
negative QuantitativeChange: coronavirus disease 2019 ---| TLR7	33547426	2021	10.1038/s41584-020-00571-1
negative QuantitativeChange: coronavirus disease 2019 ---| TLR7	33963333	2021	10.1038/s41590-021-00937-x
negative QuantitativeChange: coronavirus disease 2019 ---| TLR7	34413140	2021	10.1126/sciimmunol.abl434810.1126/sciimmunol.abl4348
negative QuantitativeChange: coronavirus disease 2019 ---| TLR7	35101171	2022	10.3238/arztebl.m2022.010510.3238/arztebl.m2022.0105
negative QuantitativeChange: coronavirus disease 2019 ---| TLR7	34686943	2022	10.1007/s10875-021-01151-y
negative QuantitativeChange: coronavirus disease 2019 ---| TLR7	34686943	2022	10.1007/s10875-021-01151-y
negative QuantitativeChange: coronavirus disease 2019 ---| TLR7	35463461	2022	10.1016/j.genrep.2022.101612
negative QuantitativeChange: coronavirus disease 2019 ---| TLR7	35538443	2022	10.1186/s12879-022-07437-910.1186/s12879-022-07437-9
negative QuantitativeChange: coronavirus disease 2019 ---| TLR7	35090163	2022	10.1038/s41586-022-04447-0
negative QuantitativeChange: coronavirus disease 2019 ---| TLR7	35588018	2022	10.1007/s00018-022-04329-8
negative QuantitativeChange: coronavirus disease 2019 ---| TLR7	35576468	2022	10.1073/pnas.2200413119
negative QuantitativeChange: coronavirus disease 2019 ---| TLR7	35708626	2022	10.1084/jem.20220131
negative QuantitativeChange: coronavirus disease 2019 ---| TLR7	35728049	2022	10.1165/rcmb.2022-0237ED
negative QuantitativeChange: coronavirus disease 2019 ---| TLR7	36142877	2022	10.3390/ijms231810968
negative QuantitativeChange: coronavirus disease 2019 ---| TLR7		2022	10.1016/j.jaci.2022.11.010
negative QuantitativeChange: coronavirus disease 2019 ---| TLR7	36719370	2023	10.1172/JCI166283
negative QuantitativeChange: coronavirus disease 2019 ---| TLR7	37047709	2023	10.3390/ijms24076736
positive QuantitativeChange: coronavirus disease 2019 --+> IL2	32464367	2020	10.1016/j.jns.2020.116884
positive QuantitativeChange: coronavirus disease 2019 --+> IL2	33232783	2020	10.1016/j.virusres.2020.198235
positive QuantitativeChange: coronavirus disease 2019 --+> IL2	32498007	2020	10.1016/j.mehy.2020.109891
positive QuantitativeChange: coronavirus disease 2019 --+> IL2	33254510	2020	10.1016/j.mehy.2020.110202
positive QuantitativeChange: coronavirus disease 2019 --+> IL2		2021	10.1016/j.pediatrneurol.2021.04.010
positive QuantitativeChange: coronavirus disease 2019 --+> IL2	33503581	2021	10.1016/j.cyto.2021.155431
positive QuantitativeChange: coronavirus disease 2019 --+> IL2	33592322	2021	10.1016/j.prostaglandins.2021.106539
positive QuantitativeChange: coronavirus disease 2019 --+> IL2	32864338	2020	10.1016/j.idcr.2020.e00937
positive QuantitativeChange: coronavirus disease 2019 --+> IL2	33813138	2021	10.1016/j.ebiom.2021.103317
positive QuantitativeChange: coronavirus disease 2019 --+> IL2	34304972	2021	10.1016/j.pediatrneurol.2021.04.010
positive QuantitativeChange: coronavirus disease 2019 --+> IL2	32616599	2020	10.1183/13993003.02182-2020
positive QuantitativeChange: coronavirus disease 2019 --+> IL2	33390810	2021	10.7150/ijms.47706
positive QuantitativeChange: coronavirus disease 2019 --+> IL2	33230011	2021	10.1097/MCG.0000000000001459
positive QuantitativeChange: coronavirus disease 2019 --+> IL2	33355522	2021	10.1152/AJPLUNG.00238.2020
positive QuantitativeChange: coronavirus disease 2019 --+> IL2	33907514	2021	10.7150/ijbs.59534
positive QuantitativeChange: coronavirus disease 2019 --+> IL2	33692211	2021	10.1128/JVI.02477-20
positive QuantitativeChange: coronavirus disease 2019 --+> IL2	34118952	2021	10.1186/s12985-021-01597-x
positive QuantitativeChange: coronavirus disease 2019 --+> IL2	33787514	2021	10.22034/iji.2021.87630.181010.22034/iji.2021.87630.1810
positive QuantitativeChange: coronavirus disease 2019 --+> IL2	33813138	2021	10.1016/j.ebiom.2021.10331710.1016/j.ebiom.2021.103317
positive QuantitativeChange: coronavirus disease 2019 --+> IL2	34383402	2021	10.7754/Clin.Lab.2021.210106
positive QuantitativeChange: coronavirus disease 2019 --+> IL2	34373466	2021	10.1038/s41467-021-25191-5
positive QuantitativeChange: coronavirus disease 2019 --+> IL2		2021	10.1097/MCG.0000000000001459
positive QuantitativeChange: coronavirus disease 2019 --+> IL2		2021	10.1128/JVI.02477-20
positive QuantitativeChange: coronavirus disease 2019 --+> IL2		2021	10.1016/j.pediatrneurol.2021.04.010
positive QuantitativeChange: coronavirus disease 2019 --+> IL2	34730221	2021	10.26355/eurrev_202110_27013
positive QuantitativeChange: coronavirus disease 2019 --+> IL2	35258122	2022	10.1002/JLB.5COVA0721-392RR
positive QuantitativeChange: coronavirus disease 2019 --+> IL2	34919255	2021	10.26355/eurrev_202112_27453
positive QuantitativeChange: coronavirus disease 2019 --+> IL2	34915958	2021	10.1017/erm.2021.30
positive QuantitativeChange: coronavirus disease 2019 --+> IL2	35540724	2022	10.1155/2022/275524610.1155/2022/2755246
positive QuantitativeChange: coronavirus disease 2019 --+> IL2	35258122	2022	10.1002/JLB.5COVA0721-392RR
positive QuantitativeChange: coronavirus disease 2019 --+> IL2	35982898	2022	10.7150/ijbs.72318
positive QuantitativeChange: coronavirus disease 2019 --+> IL2	36810662	2023	10.1007/s00005-023-00673-0
positive QuantitativeChange: coronavirus disease 2019 --+> IL2	37013538	2023	10.1186/s12887-023-03971-w
positive QuantitativeChange: coronavirus disease 2019 --+> IL2	36901868	2023	10.3390/ijms24054435
positive QuantitativeChange: coronavirus disease 2019 --+> IL6	33486379	2021	10.1016/j.compbiomed.2021.104219
positive QuantitativeChange: coronavirus disease 2019 --+> IL6	32653518	2020	10.1016/j.lfs.2020.118058
positive QuantitativeChange: coronavirus disease 2019 --+> IL6	33485026	2021	10.1016/j.mehy.2021.110504
positive QuantitativeChange: coronavirus disease 2019 --+> IL6	33172748	2020	10.1016/j.tem.2020.10.001
positive QuantitativeChange: coronavirus disease 2019 --+> IL6	32569819	2020	10.1016/j.phrs.2020.105043
positive QuantitativeChange: coronavirus disease 2019 --+> IL6	32603772	2020	10.1016/j.phrs.2020.105051
positive QuantitativeChange: coronavirus disease 2019 --+> IL6	32783921	2020	10.1016/j.immuni.2020.07.009
positive QuantitativeChange: coronavirus disease 2019 --+> IL6	32783921	2020	10.1016/j.immuni.2020.07.009
positive QuantitativeChange: coronavirus disease 2019 --+> IL6	32783921	2020	10.1016/j.immuni.2020.07.009
positive QuantitativeChange: coronavirus disease 2019 --+> IL6	33933611	2021	10.1016/j.pupt.2021.102035
positive QuantitativeChange: coronavirus disease 2019 --+> IL6	33098813	2021	10.1016/j.ajog.2020.10.032
positive QuantitativeChange: coronavirus disease 2019 --+> IL6	32631576	2020	10.1016/j.amjms.2020.05.030
positive QuantitativeChange: coronavirus disease 2019 --+> IL6	33515531	2021	10.1016/j.bcp.2021.114431
positive QuantitativeChange: coronavirus disease 2019 --+> IL6	32678428	2020	10.1182/blood.2020007252
positive QuantitativeChange: coronavirus disease 2019 --+> IL6	33137649	2020	10.1016/j.cellimm.2020.104240
positive QuantitativeChange: coronavirus disease 2019 --+> IL6	32343968	2020	10.1016/j.chest.2020.04.024
positive QuantitativeChange: coronavirus disease 2019 --+> IL6	33075378	2021	10.1016/j.chest.2020.09.275
positive QuantitativeChange: coronavirus disease 2019 --+> IL6	33609517	2021	10.1016/j.chest.2021.01.023
positive QuantitativeChange: coronavirus disease 2019 --+> IL6	33022271	2020	10.1016/j.ejphar.2020.173629
positive QuantitativeChange: coronavirus disease 2019 --+> IL6	32987060	2020	10.1016/j.lfs.2020.118496
positive QuantitativeChange: coronavirus disease 2019 --+> IL6	34022205	2021	10.1016/j.mvr.2021.104188
positive QuantitativeChange: coronavirus disease 2019 --+> IL6	33307107	2021	10.1016/j.mad.2020.111413
positive QuantitativeChange: coronavirus disease 2019 --+> IL6	32788115	2020	10.1016/j.thromres.2020.06.040
positive QuantitativeChange: coronavirus disease 2019 --+> IL6	32624257	2020	10.1016/j.jaci.2020.05.033
positive QuantitativeChange: coronavirus disease 2019 --+> IL6	32980424	2021	10.1016/j.jaci.2020.09.010
positive QuantitativeChange: coronavirus disease 2019 --+> IL6	32437659	2020	10.1016/j.cell.2020.04.042
positive QuantitativeChange: coronavirus disease 2019 --+> IL6	33713619	2021	10.1016/j.cell.2021.02.018
positive QuantitativeChange: coronavirus disease 2019 --+> IL6	32911459	2020	10.1016/j.hrtlng.2020.08.007
positive QuantitativeChange: coronavirus disease 2019 --+> IL6	32283152	2020	10.1016/j.jinf.2020.03.037
positive QuantitativeChange: coronavirus disease 2019 --+> IL6	32652164	2020	10.1016/j.jinf.2020.07.008
positive QuantitativeChange: coronavirus disease 2019 --+> IL6	33549624	2021	10.1016/j.jinf.2021.01.022
positive QuantitativeChange: coronavirus disease 2019 --+> IL6	32739645	2020	10.1016/j.jri.2020.103180
positive QuantitativeChange: coronavirus disease 2019 --+> IL6	33991637	2021	10.1016/j.jhep.2021.04.050
positive QuantitativeChange: coronavirus disease 2019 --+> IL6	32777318	2020	10.1016/j.jaad.2020.08.006
positive QuantitativeChange: coronavirus disease 2019 --+> IL6	32498007	2020	10.1016/j.mehy.2020.109891
positive QuantitativeChange: coronavirus disease 2019 --+> IL6	33254510	2020	10.1016/j.mehy.2020.110202
positive QuantitativeChange: coronavirus disease 2019 --+> IL6	33254506	2020	10.1016/j.mehy.2020.110186
positive QuantitativeChange: coronavirus disease 2019 --+> IL6	33213997	2020	10.1016/j.mehy.2020.110375
positive QuantitativeChange: coronavirus disease 2019 --+> IL6	33896538	2021	10.1016/j.ncl.2021.02.007
positive QuantitativeChange: coronavirus disease 2019 --+> IL6	33121712	2020	10.1016/j.jacc.2020.08.070
positive QuantitativeChange: coronavirus disease 2019 --+> IL6		2021	10.1016/S0735-1097(21)04498-3
positive QuantitativeChange: coronavirus disease 2019 --+> IL6	32920514	2020	10.1016/j.biopha.2020.110698
positive QuantitativeChange: coronavirus disease 2019 --+> IL6	33940506	2021	10.1016/j.biopha.2021.111642
positive QuantitativeChange: coronavirus disease 2019 --+> IL6	34015585	2021	10.1016/j.biopha.2021.111685
positive QuantitativeChange: coronavirus disease 2019 --+> IL6	33609650	2021	10.1016/j.micpath.2021.104799
positive QuantitativeChange: coronavirus disease 2019 --+> IL6		2021	10.1016/j.pediatrneurol.2021.04.010
positive QuantitativeChange: coronavirus disease 2019 --+> IL6	32474145	2020	10.1016/j.avsg.2020.05.031
positive QuantitativeChange: coronavirus disease 2019 --+> IL6	32291137	2020	10.1016/j.jaut.2020.102452
positive QuantitativeChange: coronavirus disease 2019 --+> IL6	32291137	2020	10.1016/j.jaut.2020.102452
positive QuantitativeChange: coronavirus disease 2019 --+> IL6	32690352	2020	10.1016/j.jaut.2020.102523
positive QuantitativeChange: coronavirus disease 2019 --+> IL6	32629149	2020	10.1016/j.cellsig.2020.109706
positive QuantitativeChange: coronavirus disease 2019 --+> IL6	32634603	2020	10.1016/j.ijantimicag.2020.106080
positive QuantitativeChange: coronavirus disease 2019 --+> IL6	33317745	2020	10.1016/j.jocn.2020.10.056
positive QuantitativeChange: coronavirus disease 2019 --+> IL6	33246770	2021	10.1016/j.cyto.2020.155365
positive QuantitativeChange: coronavirus disease 2019 --+> IL6	33503581	2021	10.1016/j.cyto.2021.155431
positive QuantitativeChange: coronavirus disease 2019 --+> IL6	33667962	2021	10.1016/j.cyto.2021.155478
positive QuantitativeChange: coronavirus disease 2019 --+> IL6	32603772	2020	10.1016/j.phrs.2020.105051
positive QuantitativeChange: coronavirus disease 2019 --+> IL6	33592322	2021	10.1016/j.prostaglandins.2021.106539
positive QuantitativeChange: coronavirus disease 2019 --+> IL6	32798659	2020	10.1016/j.ijid.2020.08.023
positive QuantitativeChange: coronavirus disease 2019 --+> IL6	33401036	2021	10.1016/j.ijid.2020.12.078
positive QuantitativeChange: coronavirus disease 2019 --+> IL6	32446778	2020	10.1016/j.cytogfr.2020.05.003
positive QuantitativeChange: coronavirus disease 2019 --+> IL6	32513566	2020	10.1016/j.cytogfr.2020.06.001
positive QuantitativeChange: coronavirus disease 2019 --+> IL6	33774378	2021	10.1016/j.clinph.2021.03.001
positive QuantitativeChange: coronavirus disease 2019 --+> IL6	33714688	2021	10.1016/j.it.2021.02.006
positive QuantitativeChange: coronavirus disease 2019 --+> IL6	32920210	2020	10.1016/j.clim.2020.108591
positive QuantitativeChange: coronavirus disease 2019 --+> IL6	33819577	2021	10.1016/j.clim.2021.108720
positive QuantitativeChange: coronavirus disease 2019 --+> IL6	33526326	2021	10.1016/j.berh.2021.101659
positive QuantitativeChange: coronavirus disease 2019 --+> IL6	33631512	2021	10.1016/j.intimp.2021.107407
positive QuantitativeChange: coronavirus disease 2019 --+> IL6	33933851	2021	10.1016/j.intimp.2021.107569
positive QuantitativeChange: coronavirus disease 2019 --+> IL6		2021	10.1016/j.jmii.2020.09.007
positive QuantitativeChange: coronavirus disease 2019 --+> IL6	32771918	2020	10.1016/j.dsx.2020.07.050
positive QuantitativeChange: coronavirus disease 2019 --+> IL6	33509701	2021	10.1016/j.orcp.2021.01.004
positive QuantitativeChange: coronavirus disease 2019 --+> IL6	34022735	2021	10.1016/j.jiph.2021.03.008
positive QuantitativeChange: coronavirus disease 2019 --+> IL6	32464098	2020	10.1016/j.chom.2020.05.009
positive QuantitativeChange: coronavirus disease 2019 --+> IL6	33684592	2021	10.1016/j.trsl.2021.03.002
positive QuantitativeChange: coronavirus disease 2019 --+> IL6	33684592	2021	10.1016/j.trsl.2021.03.002
positive QuantitativeChange: coronavirus disease 2019 --+> IL6		2020	10.1016/j.nrleng.2020.04.002
positive QuantitativeChange: coronavirus disease 2019 --+> IL6	33676590	2021	10.1016/S2213-2600(21)00099-0
positive QuantitativeChange: coronavirus disease 2019 --+> IL6	33087299	2020	10.1016/j.bj.2020.09.001
positive QuantitativeChange: coronavirus disease 2019 --+> IL6	32650275	2020	10.1016/j.ebiom.2020.102885
positive QuantitativeChange: coronavirus disease 2019 --+> IL6	33039714	2020	10.1016/j.ebiom.2020.103026
positive QuantitativeChange: coronavirus disease 2019 --+> IL6	33813138	2021	10.1016/j.ebiom.2021.103317
positive QuantitativeChange: coronavirus disease 2019 --+> IL6	32904969	2020	10.1016/j.ijcha.2020.100631
positive QuantitativeChange: coronavirus disease 2019 --+> IL6	33553708	2021	10.1016/j.heliyon.2021.e06158
positive QuantitativeChange: coronavirus disease 2019 --+> IL6	33560402	2021	10.1182/bloodadvances.2020003768
positive QuantitativeChange: coronavirus disease 2019 --+> IL6	32838206	2020	10.1016/j.mayocpiqo.2020.07.004
positive QuantitativeChange: coronavirus disease 2019 --+> IL6	33225251	2020	10.1016/j.hest.2020.11.001
positive QuantitativeChange: coronavirus disease 2019 --+> IL6	32766535	2020	10.1016/j.eclinm.2020.100410
positive QuantitativeChange: coronavirus disease 2019 --+> IL6	32838235	2020	10.1016/j.eclinm.2020.100459
positive QuantitativeChange: coronavirus disease 2019 --+> IL6	33748740	2021	10.1016/j.medidd.2021.100089
positive QuantitativeChange: coronavirus disease 2019 --+> IL6	32838341	2020	10.1016/j.xcrm.2020.100073
positive QuantitativeChange: coronavirus disease 2019 --+> IL6	33521697	2020	10.1016/j.xcrm.2020.100166
positive QuantitativeChange: coronavirus disease 2019 --+> IL6	33564749	2021	10.1016/j.xcrm.2021.100208
positive QuantitativeChange: coronavirus disease 2019 --+> IL6		2021	10.1016/j.clnesp.2021.09.727
positive QuantitativeChange: coronavirus disease 2019 --+> IL6	34253862	2021	10.1038/s12276-021-00649-0
positive QuantitativeChange: coronavirus disease 2019 --+> IL6	34341353	2021	10.1038/s41467-021-25015-6
positive QuantitativeChange: coronavirus disease 2019 --+> IL6		2021	10.5603/EP.A2021.0023
positive QuantitativeChange: coronavirus disease 2019 --+> IL6		2021	10.3906/biy-2105-37
positive QuantitativeChange: coronavirus disease 2019 --+> IL6	33958433	2021	10.1183/13993003.00377-2021
positive QuantitativeChange: coronavirus disease 2019 --+> IL6	33583366	2021	10.2174/0929867328666210212101854
positive QuantitativeChange: coronavirus disease 2019 --+> IL6	34076792	2021	10.1007/s10495-021-01680-2
positive QuantitativeChange: coronavirus disease 2019 --+> IL6	34373466	2021	10.1038/s41467-021-25191-5
positive QuantitativeChange: coronavirus disease 2019 --+> IL6	34436630	2021	10.1007/s00011-021-01497-410.1007/s00011-021-01497-4
positive QuantitativeChange: coronavirus disease 2019 --+> IL6	34536070	2021	10.1002/ppul.2567910.1002/ppul.25679
positive QuantitativeChange: coronavirus disease 2019 --+> IL6	34346720	2021	10.1128/JCM.01414-2110.1128/JCM.01414-21
positive QuantitativeChange: coronavirus disease 2019 --+> IL6	34536070	2021	10.1002/ppul.2567910.1002/ppul.25679
positive QuantitativeChange: coronavirus disease 2019 --+> IL6		2020	10.1016/j.jaut.2020.102452
positive QuantitativeChange: coronavirus disease 2019 --+> IL6		2020	10.1016/j.jaut.2020.102452
positive QuantitativeChange: coronavirus disease 2019 --+> IL6	32457531	2020	10.1038/s41590-020-0702-9
positive QuantitativeChange: coronavirus disease 2019 --+> IL6	32457529	2020	10.1038/s41590-020-0701-x
positive QuantitativeChange: coronavirus disease 2019 --+> IL6	32457532	2020	10.1038/s41590-020-0704-7
positive QuantitativeChange: coronavirus disease 2019 --+> IL6	32232552	2020	10.1007/s00296-020-04570-z
positive QuantitativeChange: coronavirus disease 2019 --+> IL6	32343968	2020	10.1016/j.chest.2020.04.024
positive QuantitativeChange: coronavirus disease 2019 --+> IL6	32527868	2020	10.1136/annrheumdis-2020-217960
positive QuantitativeChange: coronavirus disease 2019 --+> IL6	32301997	2020	10.1093/cid/ciaa44910.1093/cid/ciaa449
positive QuantitativeChange: coronavirus disease 2019 --+> IL6	32475759	2020	10.1016/j.cytogfr.2020.05.00910.1016/j.cytogfr.2020.05.009
positive QuantitativeChange: coronavirus disease 2019 --+> IL6	32536965	2020	10.1186/s13020-020-00346-610.1186/s13020-020-00346-6
positive QuantitativeChange: coronavirus disease 2019 --+> IL6	32687484	2020	10.1172/jci.insight.14032910.1172/jci.insight.140329
positive QuantitativeChange: coronavirus disease 2019 --+> IL6		2020	10.1016/j.immuni.2020.07.009
positive QuantitativeChange: coronavirus disease 2019 --+> IL6		2020	10.1016/j.immuni.2020.07.009
positive QuantitativeChange: coronavirus disease 2019 --+> IL6		2020	10.1016/j.immuni.2020.07.009
positive QuantitativeChange: coronavirus disease 2019 --+> IL6		2020	10.1253/circj.CJ-20-0348
positive QuantitativeChange: coronavirus disease 2019 --+> IL6	32631576	2020	10.1016/j.amjms.2020.05.030
positive QuantitativeChange: coronavirus disease 2019 --+> IL6	32488861	2020	10.1002/cpt.1931
positive QuantitativeChange: coronavirus disease 2019 --+> IL6	32720259	2020	10.1007/s10067-020-05301-2
positive QuantitativeChange: coronavirus disease 2019 --+> IL6	32656638	2020	10.1007/s12185-020-02930-w
positive QuantitativeChange: coronavirus disease 2019 --+> IL6	32627126	2020	10.1007/s11239-020-02210-8
positive QuantitativeChange: coronavirus disease 2019 --+> IL6	32826331	2020	10.1073/pnas.2010229117
positive QuantitativeChange: coronavirus disease 2019 --+> IL6	32807934	2020	10.1038/s41591-020-1038-6
positive QuantitativeChange: coronavirus disease 2019 --+> IL6	32826331	2020	10.1073/pnas.201022911710.1073/pnas.2010229117
positive QuantitativeChange: coronavirus disease 2019 --+> IL6	32845568	2020	10.1002/rmv.2141
positive QuantitativeChange: coronavirus disease 2019 --+> IL6	32920514	2020	10.1016/j.biopha.2020.110698
positive QuantitativeChange: coronavirus disease 2019 --+> IL6	33051534	2020	10.1038/s41598-020-74328-x10.1038/s41598-020-74328-x
positive QuantitativeChange: coronavirus disease 2019 --+> IL6		2020	10.1016/j.bj.2020.09.001
positive QuantitativeChange: coronavirus disease 2019 --+> IL6		2020	10.1165/rcmb.2020-0277LE
positive QuantitativeChange: coronavirus disease 2019 --+> IL6	33128665	2021	10.1007/s10875-020-00899-z10.1007/s10875-020-00899-z
positive QuantitativeChange: coronavirus disease 2019 --+> IL6	32720223	2020	10.1007/s10238-020-00648-x
positive QuantitativeChange: coronavirus disease 2019 --+> IL6	32564028	2020	10.1159/000509104
positive QuantitativeChange: coronavirus disease 2019 --+> IL6		2020	10.1016/j.mehy.2020.110375
positive QuantitativeChange: coronavirus disease 2019 --+> IL6	33178522	2020	10.7759/cureus.1086910.7759/cureus.10869
positive QuantitativeChange: coronavirus disease 2019 --+> IL6	33182059	2020	10.1016/j.intimp.2020.10699510.1016/j.intimp.2020.106995
positive QuantitativeChange: coronavirus disease 2019 --+> IL6	33110074	2020	10.1038/s41419-020-03125-1
positive QuantitativeChange: coronavirus disease 2019 --+> IL6		2020	10.1200/JCO.20.01307
positive QuantitativeChange: coronavirus disease 2019 --+> IL6	33023989	2020	10.2337/dc20-1340
positive QuantitativeChange: coronavirus disease 2019 --+> IL6	33283602	2020	10.1177/1470320320979097
positive QuantitativeChange: coronavirus disease 2019 --+> IL6	33336773	2020	10.26355/eurrev_202012_24050
positive QuantitativeChange: coronavirus disease 2019 --+> IL6	33336780	2020	10.26355/eurrev_202012_24057
positive QuantitativeChange: coronavirus disease 2019 --+> IL6		2021	10.1002/JLB.4HI0720-470R
positive QuantitativeChange: coronavirus disease 2019 --+> IL6		2021	10.1002/JLB.4COVR0920-552RR
positive QuantitativeChange: coronavirus disease 2019 --+> IL6		2020	10.1631/jzus.B2000423
positive QuantitativeChange: coronavirus disease 2019 --+> IL6	32978237	2021	10.1136/annrheumdis-2020-218323
positive QuantitativeChange: coronavirus disease 2019 --+> IL6		2021	10.1097/MCG.0000000000001459
positive QuantitativeChange: coronavirus disease 2019 --+> IL6	33076729	2020	10.1177/2058738420966497
positive QuantitativeChange: coronavirus disease 2019 --+> IL6		2021	10.1016/j.berh.2021.101659
positive QuantitativeChange: coronavirus disease 2019 --+> IL6	33491759	2021	10.3892/ijo.2020.5159
positive QuantitativeChange: coronavirus disease 2019 --+> IL6	33378059	2021	10.26355/eurrev_202012_24213
positive QuantitativeChange: coronavirus disease 2019 --+> IL6	32556147	2020	10.1210/clinem/dgaa360
positive QuantitativeChange: coronavirus disease 2019 --+> IL6	33128665	2021	10.1007/s10875-020-00899-z
positive QuantitativeChange: coronavirus disease 2019 --+> IL6	33128665	2021	10.1007/s10875-020-00899-z
positive QuantitativeChange: coronavirus disease 2019 --+> IL6	33318627	2021	10.1038/s41423-020-00596-2
positive QuantitativeChange: coronavirus disease 2019 --+> IL6		2020	10.1097/SLA.0000000000004030
positive QuantitativeChange: coronavirus disease 2019 --+> IL6	33465050	2021	10.18632/aging.202500
positive QuantitativeChange: coronavirus disease 2019 --+> IL6	33631512	2021	10.1016/j.intimp.2021.107407
positive QuantitativeChange: coronavirus disease 2019 --+> IL6	33631512	2021	10.1016/j.intimp.2021.107407
positive QuantitativeChange: coronavirus disease 2019 --+> IL6		2021	10.1016/j.it.2021.02.006
positive QuantitativeChange: coronavirus disease 2019 --+> IL6	33390490	2021	10.2169/internalmedicine.6010-20
positive QuantitativeChange: coronavirus disease 2019 --+> IL6		2021	10.1172/JCI144734
positive QuantitativeChange: coronavirus disease 2019 --+> IL6	33763027	2021	10.3389/fendo.2021.60410010.3389/fendo.2021.604100
positive QuantitativeChange: coronavirus disease 2019 --+> IL6		2021	10.1016/j.ncl.2021.02.007
positive QuantitativeChange: coronavirus disease 2019 --+> IL6	33761985	2021	10.1186/s13054-021-03513-9
positive QuantitativeChange: coronavirus disease 2019 --+> IL6	33784355	2021	10.1371/journal.pone.024942110.1371/journal.pone.0249421
positive QuantitativeChange: coronavirus disease 2019 --+> IL6	33787514	2021	10.22034/iji.2021.87630.181010.22034/iji.2021.87630.1810
positive QuantitativeChange: coronavirus disease 2019 --+> IL6	33813138	2021	10.1016/j.ebiom.2021.10331710.1016/j.ebiom.2021.103317
positive QuantitativeChange: coronavirus disease 2019 --+> IL6	33819170	2021	10.4269/ajtmh.21-003410.4269/ajtmh.21-0034
positive QuantitativeChange: coronavirus disease 2019 --+> IL6	33432908	2021	10.4269/ajtmh.20-1305
positive QuantitativeChange: coronavirus disease 2019 --+> IL6		2021	10.12659/MSM.930032
positive QuantitativeChange: coronavirus disease 2019 --+> IL6	33811755	2021	10.18632/aging.202838
positive QuantitativeChange: coronavirus disease 2019 --+> IL6	33920709	2021	10.3390/ijms22084177
positive QuantitativeChange: coronavirus disease 2019 --+> IL6	33967613	2021	10.7150/ijms.49337
positive QuantitativeChange: coronavirus disease 2019 --+> IL6	33907514	2021	10.7150/ijbs.59534
positive QuantitativeChange: coronavirus disease 2019 --+> IL6	33874973	2021	10.1186/s13054-021-03547-z
positive QuantitativeChange: coronavirus disease 2019 --+> IL6	34001144	2021	10.1186/s12943-021-01363-1
positive QuantitativeChange: coronavirus disease 2019 --+> IL6	33973185	2021	10.1007/978-3-030-63761-3_17
positive QuantitativeChange: coronavirus disease 2019 --+> IL6	33609517	2021	10.1016/j.chest.2021.01.023
positive QuantitativeChange: coronavirus disease 2019 --+> IL6		2021	10.1016/j.cyto.2021.155618
positive QuantitativeChange: coronavirus disease 2019 --+> IL6	34072715	2021	10.3390/ijms22115894
positive QuantitativeChange: coronavirus disease 2019 --+> IL6	33819170	2021	10.4269/ajtmh.21-0034
positive QuantitativeChange: coronavirus disease 2019 --+> IL6	34111453	2021	10.1016/j.jaci.2021.05.032
positive QuantitativeChange: coronavirus disease 2019 --+> IL6	33624101	2021	10.1210/clinem/dgab107
positive QuantitativeChange: coronavirus disease 2019 --+> IL6	34047940	2021	10.1007/s12272-021-01331-9
positive QuantitativeChange: coronavirus disease 2019 --+> IL6	33991637	2021	10.1016/j.jhep.2021.04.050
positive QuantitativeChange: coronavirus disease 2019 --+> IL6		2021	10.1016/j.pediatrneurol.2021.04.010
positive QuantitativeChange: coronavirus disease 2019 --+> IL6	33939645	2021	10.4269/ajtmh.21-0165
positive QuantitativeChange: coronavirus disease 2019 --+> IL6		2021	10.1164/rccm.202102-0415UP
positive QuantitativeChange: coronavirus disease 2019 --+> IL6	33689516	2021	10.1152/AJPLUNG.00056.2021
positive QuantitativeChange: coronavirus disease 2019 --+> IL6		2021	10.1016/j.det.2021.05.011
positive QuantitativeChange: coronavirus disease 2019 --+> IL6	34226537	2021	10.1038/s41467-021-24360-w
positive QuantitativeChange: coronavirus disease 2019 --+> IL6		2021	10.1016/j.cyto.2021.155662
positive QuantitativeChange: coronavirus disease 2019 --+> IL6		2021	10.3390/ijms22157914
positive QuantitativeChange: coronavirus disease 2019 --+> IL6	33745077	2021	10.1007/s11010-021-04107-3
positive QuantitativeChange: coronavirus disease 2019 --+> IL6	33740184	2021	10.1007/s11010-021-04130-4
positive QuantitativeChange: coronavirus disease 2019 --+> IL6	34384355	2021	10.1186/s10194-021-01306-710.1186/s10194-021-01306-7
positive QuantitativeChange: coronavirus disease 2019 --+> IL6	34044609	2021	10.1089/scd.2021.0015
positive QuantitativeChange: coronavirus disease 2019 --+> IL6		2021	10.1016/j.msard.2021.103346
positive QuantitativeChange: coronavirus disease 2019 --+> IL6	34645798	2021	10.1038/s41467-021-26138-6
positive QuantitativeChange: coronavirus disease 2019 --+> IL6		2021	10.1016/j.orcp.2021.10.006
positive QuantitativeChange: coronavirus disease 2019 --+> IL6		2021	10.1016/S2665-9913(21)00353-2
positive QuantitativeChange: coronavirus disease 2019 --+> IL6		2021	10.1016/j.biopha.2021.112243
positive QuantitativeChange: coronavirus disease 2019 --+> IL6	34436630	2021	10.1007/s00011-021-01497-4
positive QuantitativeChange: coronavirus disease 2019 --+> IL6	34817840	2022	10.1007/s40121-021-00514-710.1007/s40121-021-00514-7
positive QuantitativeChange: coronavirus disease 2019 --+> IL6	34815389	2021	10.1038/s41467-021-27097-8
positive QuantitativeChange: coronavirus disease 2019 --+> IL6	34884813	2021	10.3390/ijms222313009
positive QuantitativeChange: coronavirus disease 2019 --+> IL6	34806446	2021	10.1177/17534259211051364
positive QuantitativeChange: coronavirus disease 2019 --+> IL6	34966215	2022	10.1080/08998280.2021.196157110.1080/08998280.2021.1961571
positive QuantitativeChange: coronavirus disease 2019 --+> IL6		2021	10.1016/j.it.2021.12.005
positive QuantitativeChange: coronavirus disease 2019 --+> IL6	34895167	2021	10.1186/s12876-021-02056-1
positive QuantitativeChange: coronavirus disease 2019 --+> IL6	34876129	2021	10.1186/s12967-021-03159-9
positive QuantitativeChange: coronavirus disease 2019 --+> IL6	34757528	2021	10.1007/s11481-021-10012-9
positive QuantitativeChange: coronavirus disease 2019 --+> IL6	34710063	2021	10.1172/JCI154886
positive QuantitativeChange: coronavirus disease 2019 --+> IL6	34983527	2022	10.1186/s12929-021-00784-w
positive QuantitativeChange: coronavirus disease 2019 --+> IL6	35135695	2022	10.1016/j.mayocp.2021.11.03310.1016/j.mayocp.2021.11.033
positive QuantitativeChange: coronavirus disease 2019 --+> IL6		2022	10.1016/j.jgr.2022.02.003
positive QuantitativeChange: coronavirus disease 2019 --+> IL6	35022604	2022	10.1038/s41423-021-00825-2
positive QuantitativeChange: coronavirus disease 2019 --+> IL6	35204430	2022	10.3390/diagnostics1202033910.3390/diagnostics12020339
positive QuantitativeChange: coronavirus disease 2019 --+> IL6	35064006	2022	10.1101/GR.276175.121
positive QuantitativeChange: coronavirus disease 2019 --+> IL6	34496043	2022	10.1002/cpt.2402
positive QuantitativeChange: coronavirus disease 2019 --+> IL6	34856552	2022	10.1159/000519466
positive QuantitativeChange: coronavirus disease 2019 --+> IL6	35099571	2022	10.1007/s00210-022-02210-w
positive QuantitativeChange: coronavirus disease 2019 --+> IL6	35191871	2022	10.1097/CCM.0000000000005330
positive QuantitativeChange: coronavirus disease 2019 --+> IL6	35191872	2022	10.1097/CCM.0000000000005281
positive QuantitativeChange: coronavirus disease 2019 --+> IL6	34769508	2021	10.3390/ijms222112081
positive QuantitativeChange: coronavirus disease 2019 --+> IL6	34915958	2021	10.1017/erm.2021.30
positive QuantitativeChange: coronavirus disease 2019 --+> IL6		2022	10.1016/j.tig.2022.03.006
positive QuantitativeChange: coronavirus disease 2019 --+> IL6	34987205	2022	10.1038/s41366-021-01057-0
positive QuantitativeChange: coronavirus disease 2019 --+> IL6	35457123	2022	10.3390/ijms23084309
positive QuantitativeChange: coronavirus disease 2019 --+> IL6	35332140	2022	10.1038/s41467-022-29145-3
positive QuantitativeChange: coronavirus disease 2019 --+> IL6	34608263	2022	10.1038/s41380-021-01309-5
positive QuantitativeChange: coronavirus disease 2019 --+> IL6		2022	10.1016/j.ccc.2022.02.002
positive QuantitativeChange: coronavirus disease 2019 --+> IL6		2022	10.3390/ijms23094545
positive QuantitativeChange: coronavirus disease 2019 --+> IL6	35319225	2022	10.1128/jvi.00057-22
positive QuantitativeChange: coronavirus disease 2019 --+> IL6	35540724	2022	10.1155/2022/275524610.1155/2022/2755246
positive QuantitativeChange: coronavirus disease 2019 --+> IL6	35617421	2022	10.1371/journal.ppat.101035910.1371/journal.ppat.1010359
positive QuantitativeChange: coronavirus disease 2019 --+> IL6	35641026	2022	10.1016/j.jphs.2022.04.010
positive QuantitativeChange: coronavirus disease 2019 --+> IL6	35665254	2022	10.3389/fcvm.2022.89368110.3389/fcvm.2022.893681
positive QuantitativeChange: coronavirus disease 2019 --+> IL6	35541915	2022	10.7150/ijbs.71163
positive QuantitativeChange: coronavirus disease 2019 --+> IL6		2022
positive QuantitativeChange: coronavirus disease 2019 --+> IL6		2022
positive QuantitativeChange: coronavirus disease 2019 --+> IL6	35742845	2022	10.3390/ijms23126400
positive QuantitativeChange: coronavirus disease 2019 --+> IL6	33470663	2021	10.1097/ACO.0000000000000956
positive QuantitativeChange: coronavirus disease 2019 --+> IL6	35283463	2022	10.1097/WCO.0000000000001046
positive QuantitativeChange: coronavirus disease 2019 --+> IL6	35744958	2022	10.3390/molecules27123828
positive QuantitativeChange: coronavirus disease 2019 --+> IL6	35420627	2022	10.1084/jem.20212553
positive QuantitativeChange: coronavirus disease 2019 --+> IL6	35846757	2022	10.3389/fcimb.2022.922422
positive QuantitativeChange: coronavirus disease 2019 --+> IL6	35905935	2022	10.1016/j.drudis.2022.07.012
positive QuantitativeChange: coronavirus disease 2019 --+> IL6		2022	10.1016/j.it.2022.08.001
positive QuantitativeChange: coronavirus disease 2019 --+> IL6	36009555	2022	10.3390/biomedicines10082007
positive QuantitativeChange: coronavirus disease 2019 --+> IL6	35240959	2022	10.2174/1568026622666220303113445
positive QuantitativeChange: coronavirus disease 2019 --+> IL6	35907817	2022	10.1186/s11658-022-00363-3
positive QuantitativeChange: coronavirus disease 2019 --+> IL6	36057230	2022	10.1016/j.cyto.2022.156020
positive QuantitativeChange: coronavirus disease 2019 --+> IL6	36100803	2022	10.1007/s10735-022-10101-w
positive QuantitativeChange: coronavirus disease 2019 --+> IL6	35943976	2022	10.1073/pnas.2117089119
positive QuantitativeChange: coronavirus disease 2019 --+> IL6	36081604	2022	10.1155/2022/2762582
positive QuantitativeChange: coronavirus disease 2019 --+> IL6	35982898	2022	10.7150/ijbs.72318
positive QuantitativeChange: coronavirus disease 2019 --+> IL6	36096050	2022	10.1182/blood.2022018052
positive QuantitativeChange: coronavirus disease 2019 --+> IL6		2022	10.1016/j.cytogfr.2022.10.003
positive QuantitativeChange: coronavirus disease 2019 --+> IL6	36131342	2022	10.1186/s12933-022-01623-4
positive QuantitativeChange: coronavirus disease 2019 --+> IL6	36142450	2022	10.3390/ijms231810536
positive QuantitativeChange: coronavirus disease 2019 --+> IL6	35944006	2022	10.1152/physiol.00016.2022
positive QuantitativeChange: coronavirus disease 2019 --+> IL6	36289507	2022	10.1186/s12929-022-00872-5
positive QuantitativeChange: coronavirus disease 2019 --+> IL6	36419185	2022	10.1186/s12967-022-03767-z
positive QuantitativeChange: coronavirus disease 2019 --+> IL6	35705246	2022	10.3899/jrheum.220259
positive QuantitativeChange: coronavirus disease 2019 --+> IL6	36430621	2022	10.3390/ijms232214146
positive QuantitativeChange: coronavirus disease 2019 --+> IL6	36430845	2022	10.3390/ijms232214367
positive QuantitativeChange: coronavirus disease 2019 --+> IL6	36089786	2022	10.2174/1567205019666220908084559
positive QuantitativeChange: coronavirus disease 2019 --+> IL6	34494617	2021	10.1097/ACI.0000000000000786
positive QuantitativeChange: coronavirus disease 2019 --+> IL6		2022	10.1016/j.exphem.2022.11.006
positive QuantitativeChange: coronavirus disease 2019 --+> IL6	36499222	2022	10.3390/ijms232314898
positive QuantitativeChange: coronavirus disease 2019 --+> IL6	36588448	2023
positive QuantitativeChange: coronavirus disease 2019 --+> IL6	36585712	2022	10.1186/s12950-022-00325-8
positive QuantitativeChange: coronavirus disease 2019 --+> IL6	36675695	2022	10.3390/jpm13010034
positive QuantitativeChange: coronavirus disease 2019 --+> IL6		2023	10.1016/j.ijcard.2023.01.076
positive QuantitativeChange: coronavirus disease 2019 --+> IL6	36416143	2023	10.1161/HYPERTENSIONAHA.122.19958
positive QuantitativeChange: coronavirus disease 2019 --+> IL6	36696245	2022	10.26402/jpp.2022.4.08
positive QuantitativeChange: coronavirus disease 2019 --+> IL6	36824860	2023	10.1101/2023.02.13.23285855
positive QuantitativeChange: coronavirus disease 2019 --+> IL6	36824860	2023	10.1101/2023.02.13.23285855
positive QuantitativeChange: coronavirus disease 2019 --+> IL6	36509969	2023	10.1038/s41366-022-01246-5
positive QuantitativeChange: coronavirus disease 2019 --+> IL6	36810662	2023	10.1007/s00005-023-00673-0
positive QuantitativeChange: coronavirus disease 2019 --+> IL6	37013538	2023	10.1186/s12887-023-03971-w
positive QuantitativeChange: coronavirus disease 2019 --+> IL6	37013538	2023	10.1186/s12887-023-03971-w
positive QuantitativeChange: coronavirus disease 2019 --+> IL6	36786206	2023	10.1161/CIRCRESAHA.122.322166
positive QuantitativeChange: coronavirus disease 2019 --+> IL6	37058199	2023	10.1007/s10266-023-00811-2
positive QuantitativeChange: coronavirus disease 2019 --+> IL6	36864432	2023	10.1186/s12964-023-01044-0
positive QuantitativeChange: coronavirus disease 2019 --+> IL6	37057213	2023	10.7150/ijms.80498
positive QuantitativeChange: coronavirus disease 2019 --+> IL6	36901868	2023	10.3390/ijms24054435
positive QuantitativeChange: coronavirus disease 2019 --+> IL6	36902466	2023	10.3390/ijms24055034
negative QuantitativeChange: coronavirus disease 2019 ---| CFTR	37104011	2023	10.3390/ncrna9020029
positive QuantitativeChange: coronavirus disease 2019 --+> IFNL1	35105981	2022	10.1038/s41590-021-01091-0
positive QuantitativeChange: coronavirus disease 2019 --+> VWF	33746074	2021	10.1016/j.accpm.2021.100841
positive QuantitativeChange: coronavirus disease 2019 --+> VWF	32841919	2020	10.1016/j.thromres.2020.08.017
positive QuantitativeChange: coronavirus disease 2019 --+> VWF	33275957	2021	10.1016/j.jinf.2020.11.041
positive QuantitativeChange: coronavirus disease 2019 --+> VWF	32619412	2020	10.1016/S2352-3026(20)30215-5
positive QuantitativeChange: coronavirus disease 2019 --+> VWF	33096026	2020	10.1016/j.cels.2020.10.003
positive QuantitativeChange: coronavirus disease 2019 --+> VWF	33997748	2021	10.1016/j.jhepr.2021.100303
positive QuantitativeChange: coronavirus disease 2019 --+> VWF	33626315	2021	10.18433/jpps31455
positive QuantitativeChange: coronavirus disease 2019 --+> VWF	32603424	2020	10.1210/endocr/bqaa112
positive QuantitativeChange: coronavirus disease 2019 --+> VWF	32882720	2020	10.1055/s-0040-1715094
positive QuantitativeChange: coronavirus disease 2019 --+> VWF	33049751	2021	10.1159/000512007
positive QuantitativeChange: coronavirus disease 2019 --+> VWF	33124941	2021	10.1152/physrev.00035.2020
positive QuantitativeChange: coronavirus disease 2019 --+> VWF	33973179	2021	10.1007/978-3-030-63761-3_11
positive QuantitativeChange: coronavirus disease 2019 --+> VWF	33893632	2021	10.1055/s-0041-1727282
positive QuantitativeChange: coronavirus disease 2019 --+> VWF	34052905	2021	10.1007/s00134-021-06419-w
positive QuantitativeChange: coronavirus disease 2019 --+> VWF	33230904	2021	10.1111/jth.15191
positive QuantitativeChange: coronavirus disease 2019 --+> VWF	33866481	2021	10.1007/s11239-021-02457-910.1007/s11239-021-02457-9
positive QuantitativeChange: coronavirus disease 2019 --+> VWF	33930144	2021	10.1093/jalm/jfab04210.1093/jalm/jfab042
positive QuantitativeChange: coronavirus disease 2019 --+> VWF	34130315	2021	10.1055/a-1529-225710.1055/a-1529-2257
positive QuantitativeChange: coronavirus disease 2019 --+> VWF	34273359	2021	10.1016/j.mvr.2021.104224
positive QuantitativeChange: coronavirus disease 2019 --+> VWF	33958433	2021	10.1183/13993003.00377-2021
positive QuantitativeChange: coronavirus disease 2019 --+> VWF	34130315	2021	10.1055/a-1529-2257
positive QuantitativeChange: coronavirus disease 2019 --+> VWF	34512061	2021	10.2147/JBM.S31894010.2147/JBM.S318940
positive QuantitativeChange: coronavirus disease 2019 --+> VWF		2020	10.1016/S2352-3026(20)30215-5
positive QuantitativeChange: coronavirus disease 2019 --+> VWF		2020	10.1016/j.jinf.2020.11.041
positive QuantitativeChange: coronavirus disease 2019 --+> VWF	33991637	2021	10.1016/j.jhep.2021.04.05010.1016/j.jhep.2021.04.050
positive QuantitativeChange: coronavirus disease 2019 --+> VWF	34741678	2022	10.1007/s10238-021-00769-x10.1007/s10238-021-00769-x10.2337/dc20-068210.1111/anae.1510310.2337/dc20-150610.1016/j.dsx.2020.03.01310.1371/journal.pone.023559010.1186/s12575-021-00142-y10.1161/CIRCRESAHA.120.31744710.1111/jth.1488810.1016/j.jacc.2020.04.03
positive QuantitativeChange: coronavirus disease 2019 --+> VWF	34843955	2021	10.1016/j.ijid.2021.11.03210.1016/j.ijid.2021.11.032
positive QuantitativeChange: coronavirus disease 2019 --+> VWF	34350541	2021	10.1007/s11239-021-02544-x
positive QuantitativeChange: coronavirus disease 2019 --+> VWF	34350541	2021	10.1007/s11239-021-02544-x
positive QuantitativeChange: coronavirus disease 2019 --+> VWF	34890277	2022	10.1152/AJPHEART.00204.2021
positive QuantitativeChange: coronavirus disease 2019 --+> VWF	34912108	2022	10.1038/s41577-021-00665-1
positive QuantitativeChange: coronavirus disease 2019 --+> VWF	34752741	2021	10.1016/j.amjms.2021.10.012
positive QuantitativeChange: coronavirus disease 2019 --+> VWF	35062036	2022	10.1055/s-0041-1740182
positive QuantitativeChange: coronavirus disease 2019 --+> VWF	35521725	2022	10.1111/hae.14547
positive QuantitativeChange: coronavirus disease 2019 --+> VWF	35420915	2022	10.1161/CIRCRESAHA.121.319994
positive QuantitativeChange: coronavirus disease 2019 --+> VWF		2022	10.3389/bjbs.2022.10098
positive QuantitativeChange: coronavirus disease 2019 --+> VWF		2022	10.3389/bjbs.2022.10098
positive QuantitativeChange: coronavirus disease 2019 --+> VWF		2022	10.3389/bjbs.2022.10098
positive QuantitativeChange: coronavirus disease 2019 --+> VWF	35588115	2022	10.1371/journal.pone.026829610.1371/journal.pone.0268296
positive QuantitativeChange: coronavirus disease 2019 --+> VWF	34752741	2022	10.1016/j.amjms.2021.10.012
positive QuantitativeChange: coronavirus disease 2019 --+> VWF	35786403	2022	10.1186/s12929-022-00833-y
positive QuantitativeChange: coronavirus disease 2019 --+> VWF	35881214	2022	10.1007/s11239-022-02679-5
positive QuantitativeChange: coronavirus disease 2019 --+> VWF	35881214	2022	10.1007/s11239-022-02679-5
positive QuantitativeChange: coronavirus disease 2019 --+> VWF	35881214	2022	10.1007/s11239-022-02679-5
positive QuantitativeChange: coronavirus disease 2019 --+> VWF	35907817	2022	10.1186/s11658-022-00363-3
positive QuantitativeChange: coronavirus disease 2019 --+> VWF	36172866	2022	10.1161/ATVBAHA.122.318179
positive QuantitativeChange: coronavirus disease 2019 --+> VWF	35994163	2022	10.1007/s12185-022-03437-2
positive QuantitativeChange: coronavirus disease 2019 --+> VWF	35994163	2022	10.1007/s12185-022-03437-2
negative QuantitativeChange: coronavirus disease 2019 ---| C3	33039965	2020	10.1016/j.intimp.2020.10707010.1016/j.intimp.2020.107070
negative QuantitativeChange: coronavirus disease 2019 ---| C3	35115811	2022	10.2147/IJGM.S34851910.2147/IJGM.S348519
positive Regulation: coronavirus disease 2019 --+> ACE	35330406
positive QuantitativeChange: coronavirus disease 2019 --+> IFNL2	35105981	2022	10.1038/s41590-021-01091-0
negative QuantitativeChange: coronavirus disease 2019 ---| MIR150	34904915	2022	10.1080/15476286.2021.2010959
negative QuantitativeChange: coronavirus disease 2019 ---| MIR150	34904915	2022	10.1080/15476286.2021.2010959
negative QuantitativeChange: coronavirus disease 2019 ---| MIR150	35301654	2022	10.1007/s11033-022-07338-9
negative QuantitativeChange: coronavirus disease 2019 ---| MIR150	35928726	2022	10.7150/ijms.76168
positive QuantitativeChange: coronavirus disease 2019 --+> LGALS9	35378763	2022	10.1101/2022.03.18.48495610.1101/2022.03.18.484956
positive QuantitativeChange: coronavirus disease 2019 --+> LGALS9	35378763	2022	10.1101/2022.03.18.48495610.1101/2022.03.18.484956
positive QuantitativeChange: coronavirus disease 2019 --+> IFIH1	35705246	2022	10.3899/jrheum.220259
negative QuantitativeChange: coronavirus disease 2019 ---| DUSP1	34303662	2021	10.1016/j.ejphar.2021.174374
negative QuantitativeChange: coronavirus disease 2019 ---| RAB7A	35840993	2022	10.1186/s13104-022-06144-710.1186/s13104-022-06144-710.1016/j.bbadis.2020.16587810.1155/2020/256064510.3390/jcm904122510.1038/s41579-020-00468-610.1080/22221751.2020.171990210.1101/cshperspect.a01697210.1111/febs.1536910.1099/vir.0.059477-010.1101/cshper
positive QuantitativeChange: coronavirus disease 2019 --+> MYD88	36498845	2022	10.3390/ijms232314518
positive QuantitativeChange: coronavirus disease 2019 --+> MYD88	36498845	2022	10.3390/ijms232314518
negative QuantitativeChange: coronavirus disease 2019 ---| BSG	33521687	2020	10.1016/j.xfss.2020.12.00510.1016/j.xfss.2020.12.005
negative QuantitativeChange: coronavirus disease 2019 ---| FNDC5	34680053	2021	10.3390/biom1110142210.3390/biom11101422
negative QuantitativeChange: coronavirus disease 2019 ---| APOC1	36902035	2023	10.3390/ijms24054605
negative QuantitativeChange: coronavirus disease 2019 ---| APOC1	36902035	2023	10.3390/ijms24054605
positive QuantitativeChange: coronavirus disease 2019 --+> NEAT1	33688586	2021	10.1016/j.heliyon.2021.e06395
positive QuantitativeChange: coronavirus disease 2019 --+> NEAT1	33688586	2021	10.1016/j.heliyon.2021.e0639510.1016/j.heliyon.2021.e06395
positive QuantitativeChange: coronavirus disease 2019 --+> NEAT1	35982898	2022	10.7150/ijbs.72318
negative QuantitativeChange: coronavirus disease 2019 ---| SQSTM1		2022	10.1016/j.tips.2022.04.004
negative QuantitativeChange: coronavirus disease 2019 ---| MIR375	34904915	2022	10.1080/15476286.2021.2010959
negative QuantitativeChange: coronavirus disease 2019 ---| GNLY	32505227	2020	10.1016/j.immuni.2020.05.002
negative QuantitativeChange: coronavirus disease 2019 ---| GNLY	33951640	2021	10.1159/000516038
positive QuantitativeChange: coronavirus disease 2019 --+> TNFSF13	36589720	2022	10.1016/j.heliyon.2022.e12653
negative QuantitativeChange: coronavirus disease 2019 ---| APOA1	33639119	2021	10.1016/j.cca.2021.02.011
negative QuantitativeChange: coronavirus disease 2019 ---| APOA1		2022	10.1016/j.tem.2022.04.011
negative QuantitativeChange: coronavirus disease 2019 ---| APOA1	36902035	2023	10.3390/ijms24054605
negative QuantitativeChange: coronavirus disease 2019 ---| APOA1	36902035	2023	10.3390/ijms24054605
negative QuantitativeChange: coronavirus disease 2019 ---| APOA1	36902035	2023	10.3390/ijms24054605
negative QuantitativeChange: coronavirus disease 2019 ---| APOA1	36902035	2023	10.3390/ijms24054605
negative QuantitativeChange: coronavirus disease 2019 ---| DNMT3B	33679887	2021	10.3389/fgene.2021.62227110.3389/fgene.2021.622271
negative QuantitativeChange: coronavirus disease 2019 ---| DNMT3B	36840831	2023	10.1007/s00705-023-05722-9
positive QuantitativeChange: coronavirus disease 2019 --+> OAS3	33182073	2020	10.1016/j.intimp.2020.106980
positive QuantitativeChange: coronavirus disease 2019 --+> EIF2S1	33781803	2021	10.1016/j.antiviral.2021.105064
negative QuantitativeChange: coronavirus disease 2019 ---| MIR122	34904915	2022	10.1080/15476286.2021.2010959
negative QuantitativeChange: coronavirus disease 2019 ---| ATM	34686943	2022	10.1007/s10875-021-01151-y
negative QuantitativeChange: coronavirus disease 2019 ---| ATM	34686943	2022	10.1007/s10875-021-01151-y
positive QuantitativeChange: coronavirus disease 2019 --+> MIR16-1	33251388	2020	10.1016/j.ncrna.2020.11.005
positive QuantitativeChange: coronavirus disease 2019 --+> MIR16-1	36142450	2022	10.3390/ijms231810536
positive QuantitativeChange: coronavirus disease 2019 --+> MIR16-1	36768701	2023	10.3390/ijms24032380
positive QuantitativeChange: coronavirus disease 2019 --+> ADM	32859259	2020	10.1186/s13054-020-03246-110.1186/s13054-020-03246-1
positive QuantitativeChange: coronavirus disease 2019 --+> ADM	35327335	2022	10.3390/biomedicines1003053310.3390/biomedicines10030533
positive QuantitativeChange: coronavirus disease 2019 --+> ADM	36324729	2021	10.1016/j.cccb.2021.100007
positive QuantitativeChange: coronavirus disease 2019 --+> FADD	32783921	2020	10.1016/j.immuni.2020.07.009
positive QuantitativeChange: coronavirus disease 2019 --+> FADD		2020	10.1016/j.immuni.2020.07.009
positive QuantitativeChange: coronavirus disease 2019 --+> MIR2392	35928726	2022	10.7150/ijms.76168
positive QuantitativeChange: coronavirus disease 2019 --+> MIR2392	35928726	2022	10.7150/ijms.76168
negative QuantitativeChange: coronavirus disease 2019 ---| MIR494	34904915	2022	10.1080/15476286.2021.2010959
negative QuantitativeChange: coronavirus disease 2019 ---| MIRLET7A1	35064006	2022	10.1101/GR.276175.121
negative QuantitativeChange: coronavirus disease 2019 ---| LCAT	36902035	2023	10.3390/ijms24054605
negative QuantitativeChange: coronavirus disease 2019 ---| LCAT	36902035	2023	10.3390/ijms24054605
negative QuantitativeChange: coronavirus disease 2019 ---| LCAT	36902035	2023	10.3390/ijms24054605
negative QuantitativeChange: coronavirus disease 2019 ---| MIRLET7G	35064006	2022	10.1101/GR.276175.121
negative QuantitativeChange: coronavirus disease 2019 ---| MIR142	35082257	2022	10.1134/S0026893322010034
negative QuantitativeChange: coronavirus disease 2019 ---| NFE2L2	33932453	2021	10.1016/j.radonc.2021.04.015
negative QuantitativeChange: coronavirus disease 2019 ---| NFE2L2	33985343	2021	10.1089/ars.2021.0017
negative QuantitativeChange: coronavirus disease 2019 ---| NFE2L2	36498845	2022	10.3390/ijms232314518
negative QuantitativeChange: coronavirus disease 2019 ---| NFE2L2	36417098	2023	10.1007/s12192-022-01296-8
negative QuantitativeChange: coronavirus disease 2019 ---| NFE2L2	36498845	2022	10.3390/ijms232314518
positive QuantitativeChange: coronavirus disease 2019 --+> TP53	32919977	2021	10.1016/j.ajpath.2020.08.009
positive QuantitativeChange: coronavirus disease 2019 --+> TP53	32783921	2020	10.1016/j.immuni.2020.07.009
positive QuantitativeChange: coronavirus disease 2019 --+> TP53	32783921	2020	10.1016/j.immuni.2020.07.009
positive QuantitativeChange: coronavirus disease 2019 --+> TP53	33578018	2021	10.1016/j.ijid.2021.02.01910.1016/j.ijid.2021.02.019
positive QuantitativeChange: coronavirus disease 2019 --+> TP53		2020	10.1016/j.immuni.2020.07.009
positive QuantitativeChange: coronavirus disease 2019 --+> TP53		2020	10.1016/j.immuni.2020.07.009
positive QuantitativeChange: coronavirus disease 2019 --+> TP53	35994216	2022	10.1007/s10787-022-01054-3
negative QuantitativeChange: coronavirus disease 2019 ---| BDNF	32569603	2020	10.1016/j.jinf.2020.06.038
positive QuantitativeChange: coronavirus disease 2019 --+> APOE	36902035	2023	10.3390/ijms24054605
positive QuantitativeChange: coronavirus disease 2019 --+> PF4	35163743	2022	10.3390/ijms23031823
positive QuantitativeChange: coronavirus disease 2019 --+> PF4	33413819	2021	10.1016/j.mayocp.2020.10.031
positive QuantitativeChange: coronavirus disease 2019 --+> PF4	36322776	2022	10.1073/pnas.2213361119
positive QuantitativeChange: coronavirus disease 2019 --+> PF4	36864432	2023	10.1186/s12964-023-01044-0
positive QuantitativeChange: coronavirus disease 2019 --+> ENTPD1	35173744	2022	10.3389/fimmu.2022.84789410.3389/fimmu.2022.847894
positive QuantitativeChange: coronavirus disease 2019 --+> ENTPD1	35249135	2022	10.1007/s00109-022-02185-410.1007/s00109-022-02185-4
positive QuantitativeChange: coronavirus disease 2019 --+> ISG20	34608167	2021	10.1038/s41467-021-26096-z
negative QuantitativeChange: coronavirus disease 2019 ---| APLN	36352477	2022	10.1186/s40001-022-00852-3
negative QuantitativeChange: coronavirus disease 2019 ---| IFI27	35227165	2022	10.1080/15321819.2022.2035394
positive QuantitativeChange: coronavirus disease 2019 --+> NEDD4	33762578	2021	10.1038/s41419-021-03513-1
positive QuantitativeChange: coronavirus disease 2019 --+> PLAU	36674896	2023	10.3390/ijms24021382
positive QuantitativeChange: coronavirus disease 2019 --+> PLAU	36193902	2022	10.1152/ajplung.00152.2022
negative QuantitativeChange: coronavirus disease 2019 ---| IFNL3	33277638	2021	10.1038/s41590-020-00840-x
negative QuantitativeChange: coronavirus disease 2019 ---| IFNL3		2022	10.1016/j.celrep.2022.110799
[truncated: 962 more rows]
