# Supplementary material for: Molecular insights into the bidirectional link between anxiety and COVID-19: a combined clinical and bioinformatics approach
Source: Front Psychiatry. 2025 Jul 22;16:1643355. doi: 10.3389/fpsyt.2025.1643355 (PMC12323717; doi:10.3389/fpsyt.2025.1643355)
Supplement: Supplementary file 2 [file Table2.xlsx]

## Sheet: 1948 References
Relation Name	PMID	PubYear	DOI
positive Regulation: SLAMF7 --+> coronavirus disease 2019	35148199	2022	10.1126/sciimmunol.abf2846
negative Regulation: PLA1A ---| coronavirus disease 2019	34321622	2021	10.1038/s41423-021-00744-2
negative Regulation: RHD ---| coronavirus disease 2019	35110343	2022	10.15537/smj.2022.43.2.20210847
negative Regulation: RHD ---| coronavirus disease 2019	35110343	2022	10.15537/SMJ.2022.43.2.20210847
positive Regulation: VWF --+> coronavirus disease 2019	33630053	2021	10.1182/blood.2020010459
positive Regulation: VWF --+> coronavirus disease 2019	33582450	2021	10.1016/j.biopha.2021.111363
positive Regulation: VWF --+> coronavirus disease 2019	32575136	2020	10.1055/s-0040-1713400
positive Regulation: VWF --+> coronavirus disease 2019	32838472	2020	10.1055/s-0040-1715841
positive Regulation: VWF --+> coronavirus disease 2019	33124941	2021	10.1152/physrev.00035.2020
positive Regulation: VWF --+> coronavirus disease 2019	33249452	2021	10.1210/clinem/dgaa874
positive Regulation: VWF --+> coronavirus disease 2019	33893632	2021	10.1055/s-0041-1727282
positive Regulation: VWF --+> coronavirus disease 2019	33893632	2021	10.1055/s-0041-1727282
positive Regulation: VWF --+> coronavirus disease 2019	33893632	2021	10.1055/s-0041-1727282
positive Regulation: VWF --+> coronavirus disease 2019	33893632	2021	10.1055/s-0041-1727282
positive Regulation: VWF --+> coronavirus disease 2019	34219357	2021	10.1111/jth.15445
positive Regulation: VWF --+> coronavirus disease 2019	34546331	2022	10.5858/arpa.2021-0255-SA10.5858/arpa.2021-0255-SA
positive Regulation: VWF --+> coronavirus disease 2019	33904053	2021	10.1007/s11239-021-02452-0
positive Regulation: VWF --+> coronavirus disease 2019		2022	10.5858/ARPA.2021-0255-SA
positive Regulation: VWF --+> coronavirus disease 2019	35469768	2022	10.1016/j.amjms.2022.04.015
positive Regulation: VWF --+> coronavirus disease 2019	33443926	2021	10.1097/MBC.0000000000000998
positive Regulation: VWF --+> coronavirus disease 2019	35469768	2022	10.1016/j.amjms.2022.04.015
positive Regulation: VWF --+> coronavirus disease 2019	36172866	2022	10.1161/ATVBAHA.122.318179
positive Regulation: VWF --+> coronavirus disease 2019	37098810	2023	10.1111/febs.16808
positive Regulation: VWF --+> coronavirus disease 2019	37098810	2023	10.1111/febs.16808
positive Regulation: XDH --+> coronavirus disease 2019	36183284	2022	10.1007/s10787-022-01080-1
negative Regulation: SERINC5 ---| coronavirus disease 2019	35618710	2022	10.1038/s41467-022-30609-9
negative Regulation: SERINC5 ---| coronavirus disease 2019	35618710	2022	10.1038/s41467-022-30609-9
positive Regulation: ACE --+> coronavirus disease 2019			10.3390/ijms222111787
positive Regulation: IL6 --+> coronavirus disease 2019	32935096
positive Regulation: EXOC2 --+> coronavirus disease 2019	36310645	2022	10.1016/j.isci.2022.105427
negative Regulation: MIR150 ---| coronavirus disease 2019	34904915	2022	10.1080/15476286.2021.201095910.1080/15476286.2021.2010959
positive Regulation: INS --+> coronavirus disease 2019	32360695	2020	10.1016/j.diabres.2020.108184
positive Regulation: INS --+> coronavirus disease 2019	32712122	2020	10.1016/j.diabres.2020.108338
positive Regulation: INS --+> coronavirus disease 2019	33741352	2021	10.1016/j.diabres.2021.108753
positive Regulation: INS --+> coronavirus disease 2019	32896595	2021	10.1016/j.jaad.2020.07.132
positive Regulation: INS --+> coronavirus disease 2019	34015585	2021	10.1016/j.biopha.2021.111685
positive Regulation: INS --+> coronavirus disease 2019	33785249	2021	10.1016/j.tim.2021.03.004
positive Regulation: INS --+> coronavirus disease 2019	33248471	2020	10.1016/j.cmet.2020.11.014
positive Regulation: INS --+> coronavirus disease 2019	33248471	2020	10.1016/j.cmet.2020.11.014
positive Regulation: INS --+> coronavirus disease 2019	33248471	2020	10.1016/j.cmet.2020.11.014
positive Regulation: INS --+> coronavirus disease 2019	32388330	2020	10.1016/j.dsx.2020.04.040
positive Regulation: INS --+> coronavirus disease 2019	32942253	2020	10.1016/j.dsx.2020.09.009
positive Regulation: INS --+> coronavirus disease 2019	33113469	2020	10.1016/j.dsx.2020.10.016
positive Regulation: INS --+> coronavirus disease 2019	32687793	2020	10.1016/S2213-8587(20)30238-2
positive Regulation: INS --+> coronavirus disease 2019	32503838	2020	10.2337/dc20-0954
positive Regulation: INS --+> coronavirus disease 2019	32498085	2020	10.1210/clinem/dgaa342
positive Regulation: INS --+> coronavirus disease 2019	33023989	2020	10.2337/dc20-1340
positive Regulation: INS --+> coronavirus disease 2019	33085780	2021	10.1002/jpen.2032
positive Regulation: INS --+> coronavirus disease 2019	33185578	2021	10.1515/jpem-2020-0460
positive Regulation: INS --+> coronavirus disease 2019	33563655	2021	10.2337/dc20-2085
positive Regulation: INS --+> coronavirus disease 2019	32698837	2020	10.1186/s12933-020-01090-910.1186/s12933-020-01090-9
positive Regulation: INS --+> coronavirus disease 2019	33198177	2020	10.3390/jcm911363510.3390/jcm9113635
positive Regulation: INS --+> coronavirus disease 2019	33248018	2020	10.1016/j.cmet.2020.11.01510.1016/j.cmet.2020.11.015
positive Regulation: INS --+> coronavirus disease 2019	33339741	2021	10.1016/j.jcjd.2020.10.014
positive Regulation: INS --+> coronavirus disease 2019	33563655	2021	10.2337/dc20-208510.2337/dc20-2085
positive Regulation: INS --+> coronavirus disease 2019	33662836	2021	10.1016/j.dsx.2021.02.00810.1016/j.dsx.2021.02.008
positive Regulation: INS --+> coronavirus disease 2019	34367067	2021	10.3389/fendo.2021.69608710.3389/fendo.2021.696087
positive Regulation: INS --+> coronavirus disease 2019	34367067	2021	10.3389/fendo.2021.69608710.3389/fendo.2021.696087
positive Regulation: INS --+> coronavirus disease 2019		2021	10.1016/j.cmet.2021.09.009
positive Regulation: INS --+> coronavirus disease 2019		2021	10.1016/j.tim.2021.03.004
positive Regulation: INS --+> coronavirus disease 2019	34100545	2021	10.1210/clinem/dgab409
positive Regulation: INS --+> coronavirus disease 2019	33985343	2021	10.1089/ars.2021.0017
positive Regulation: INS --+> coronavirus disease 2019	34550494	2021	10.1007/s10072-021-05616-1
positive Regulation: INS --+> coronavirus disease 2019	34543404	2022	10.1210/endocr/bqab203
positive Regulation: INS --+> coronavirus disease 2019	34845159	2022	10.1097/MED.0000000000000693
positive Regulation: INS --+> coronavirus disease 2019	35293987	2022	10.2337/db21-083110.2337/db21-0831
positive Regulation: INS --+> coronavirus disease 2019	35623591	2022	10.1016/j.eprac.2022.05.006
positive Regulation: INS --+> coronavirus disease 2019	33687179	2021	10.1097/HJH.0000000000002819
positive Regulation: INS --+> coronavirus disease 2019	35876258	2022	10.1177/19322968221113865
positive Regulation: INS --+> coronavirus disease 2019	35836398	2022	10.1097/MOP.0000000000001136
positive Regulation: INS --+> coronavirus disease 2019	35940469	2022	10.1016/j.eprac.2022.07.014
positive Regulation: INS --+> coronavirus disease 2019	35940469	2022	10.1016/j.eprac.2022.07.014
positive Regulation: INS --+> coronavirus disease 2019	35293290	2022	10.2174/1386207325666220315114332
positive Regulation: INS --+> coronavirus disease 2019	36394765	2022	10.26355/eurrev_202211_30169
positive Regulation: INS --+> coronavirus disease 2019	36566985	2022	10.1016/j.eprac.2022.12.012
positive Regulation: INS --+> coronavirus disease 2019	36219242	2023	10.1007/s00415-022-11419-x
positive Regulation: INS --+> coronavirus disease 2019	36566985	2023	10.1016/j.eprac.2022.12.012
positive Regulation: INS --+> coronavirus disease 2019	36318448	2023	10.1007/s40618-022-01951-y
positive Regulation: INS --+> coronavirus disease 2019	36318448	2023	10.1007/s40618-022-01951-y
positive Regulation: CTNNB1 --+> coronavirus disease 2019	36044102	2022	10.1007/s10787-022-01027-6
positive Regulation: HAMP --+> coronavirus disease 2019	34709573	2022	10.1007/s11033-021-06862-4
negative Regulation: ROBO4 ---| coronavirus disease 2019	36634143	2023	10.1073/pnas.2213317120
positive Regulation: FCN2 --+> coronavirus disease 2019	35772384	2022	10.1088/1752-7163/ac7d6b
positive Regulation: ZYG11B --+> coronavirus disease 2019	33827988	2021	10.1073/PNAS.2023157118
positive Regulation: complement C5a --+> coronavirus disease 2019	33937736
negative Regulation: IFITM2 ---| coronavirus disease 2019	33239446	2020	10.1073/pnas.2012197117
positive Regulation: RAB7A --+> coronavirus disease 2019		2022	10.3390/ijms23094576
positive Regulation: HRH1 --+> coronavirus disease 2019	33497607	2021	10.1016/j.ejphar.2021.173897
positive Regulation: HRH1 --+> coronavirus disease 2019	33497607	2021	10.1016/j.ejphar.2021.17389710.1016/j.ejphar.2021.173897
positive Regulation: HRH1 --+> coronavirus disease 2019	34214498	2021	10.1016/j.jbc.2021.100925
negative Regulation: CTLA4 ---| coronavirus disease 2019		2020	10.1097/MEG.0000000000001804
positive Regulation: GNLY --+> coronavirus disease 2019	32788748	2020	10.1038/s41590-020-0762-x
negative Regulation: CD74 ---| coronavirus disease 2019	35290573	2022	10.1007/s11427-021-2070-y
positive Regulation: DEFB1 --+> coronavirus disease 2019	35408809	2022	10.3390/ijms23073450
negative Regulation: STAT2 ---| coronavirus disease 2019	33950278	2021	10.1007/s00253-021-11319-6
positive Regulation: complement C5a --+> coronavirus disease 2019	33609539	2021	10.1016/j.lfs.2021.119245
positive Regulation: complement C5a --+> coronavirus disease 2019	35029045	2022	10.1111/cts.1321310.1111/cts.13213
positive Regulation: complement C5a --+> coronavirus disease 2019	33558131	2021	10.1016/j.cytogfr.2020.12.001
positive Regulation: complement C5a --+> coronavirus disease 2019	33558131	2021	10.1016/j.cytogfr.2020.12.001
positive Regulation: complement C5a --+> coronavirus disease 2019	33558131	2021	10.1016/j.cytogfr.2020.12.001
positive Regulation: complement C5a --+> coronavirus disease 2019	33558131	2021	10.1016/j.cytogfr.2020.12.001
positive Regulation: complement C5a --+> coronavirus disease 2019	33937736	2021	10.1016/j.eclinm.2021.10086610.1016/j.eclinm.2021.100866
positive Regulation: complement C5a --+> coronavirus disease 2019	33997737	2021	10.1016/j.eclinm.2021.10072210.1016/j.eclinm.2021.100722
positive Regulation: complement C5a --+> coronavirus disease 2019	36087611	2022	10.1016/S2213-2600(22)00297-1
positive Regulation: complement C5a --+> coronavirus disease 2019	36566174	2022	10.1186/s12931-022-02278-1
positive Regulation: complement C5a --+> coronavirus disease 2019	36566174	2022	10.1186/s12931-022-02278-1
positive Regulation: complement C5a --+> coronavirus disease 2019	36697937	2023	10.1007/s40121-023-00759-4
positive Regulation: complement C5a --+> coronavirus disease 2019	37104043	2023	10.1172/JCI163105
positive Regulation: CSF2 --+> coronavirus disease 2019	34022793	2021	10.1186/s10020-021-00313-3
positive Regulation: CSF2 --+> coronavirus disease 2019	32835256	2020	10.1016/S2665-9913(20)30170-310.1016/S2665-9913(20)30170-3
positive Regulation: CSF2 --+> coronavirus disease 2019	33199179	2020	10.1016/j.cytogfr.2020.10.002
positive Regulation: CSF2 --+> coronavirus disease 2019	34059561	2021	10.14348/molcells.2021.0026
positive Regulation: CSF2 --+> coronavirus disease 2019	34523355	2021	10.1152/ajplung.00619.2020
positive Regulation: CSF2 --+> coronavirus disease 2019		2021	10.1667/RADE-20-00188.1
positive Regulation: CSF2 --+> coronavirus disease 2019		2021	10.1667/RADE-20-00188.1
positive Regulation: CSF2 --+> coronavirus disease 2019	33692097	2021	10.1126/sciimmunol.abg987310.1126/sciimmunol.abg9873
positive Regulation: CSF2 --+> coronavirus disease 2019	34225749	2021	10.1186/s12967-021-02965-5
positive Regulation: CSF2 --+> coronavirus disease 2019		2021	10.1016/j.smim.2021.101513
positive Regulation: CSF2 --+> coronavirus disease 2019		2021	10.1016/j.smim.2021.101513
positive Regulation: CSF2 --+> coronavirus disease 2019	35118463	2022	10.21203/rs.3.rs-1213395/v110.21203/rs.3.rs-1213395/v1
positive Regulation: CXCL10 --+> coronavirus disease 2019	33430745	2021	10.2174/1381612827999210111185608
positive Regulation: CXCL10 --+> coronavirus disease 2019	32334062	2020	10.1016/j.bbi.2020.04.046
positive Regulation: CXCL10 --+> coronavirus disease 2019	34224085	2021	10.1007/s12020-021-02807-w
positive Regulation: CXCL10 --+> coronavirus disease 2019		2022	10.1016/j.cell.2022.01.012
positive Regulation: CXCL10 --+> coronavirus disease 2019	33138839	2020	10.1186/s13054-020-03328-010.1186/s13054-020-03328-0
positive Regulation: CXCL10 --+> coronavirus disease 2019	33138839	2020	10.1186/s13054-020-03328-0
positive Regulation: CXCL10 --+> coronavirus disease 2019	33247138	2020	10.1038/s41467-020-19967-4
positive Regulation: CXCL10 --+> coronavirus disease 2019	33585826	2021	10.1016/j.crmicr.2021.10002210.1016/j.crmicr.2021.100022
positive Regulation: CXCL10 --+> coronavirus disease 2019	33849612	2021	10.1186/s13054-021-03559-910.1186/s13054-021-03559-9
positive Regulation: CXCL10 --+> coronavirus disease 2019	33961823	2021	10.1016/j.celrep.2021.109091
positive Regulation: CXCL10 --+> coronavirus disease 2019	33849612	2021	10.1186/s13054-021-03559-9
positive Regulation: CXCL10 --+> coronavirus disease 2019	34795156	2021
positive Regulation: JAK2 --+> coronavirus disease 2019	32947136	2020	10.1016/j.bioorg.2020.104269
positive Regulation: JAK2 --+> coronavirus disease 2019	32624257	2020	10.1016/j.jaci.2020.05.033
positive Regulation: JAK2 --+> coronavirus disease 2019	33120236	2020	10.1016/j.biopha.2020.110859
positive Regulation: JAK2 --+> coronavirus disease 2019	32205092	2020	10.1016/j.jmii.2020.03.005
positive Regulation: JAK2 --+> coronavirus disease 2019	34111453	2021	10.1016/j.jaci.2021.05.032
positive Regulation: JAK2 --+> coronavirus disease 2019	36226977	2022	10.1097/CCM.0000000000005682
negative Regulation: MAPK14 ---| coronavirus disease 2019	33188794	2020	10.1016/j.pharmthera.2020.107745
positive Regulation: BSG --+> coronavirus disease 2019	33002516	2020	10.1016/j.jaci.2020.09.017
positive Regulation: BSG --+> coronavirus disease 2019	33781904	2021	10.1016/j.ijid.2021.03.071
positive Regulation: BSG --+> coronavirus disease 2019	33182073	2020	10.1016/j.intimp.2020.106980
positive Regulation: BSG --+> coronavirus disease 2019	33521687	2021	10.1016/j.xfss.2020.12.005
positive Regulation: BSG --+> coronavirus disease 2019	32780218	2020	10.1007/s13238-020-00762-2
positive Regulation: BSG --+> coronavirus disease 2019	33907512	2021	10.7150/ijbs.59149
positive Regulation: BSG --+> coronavirus disease 2019	33395036	2021	10.1097/MNH.0000000000000692
positive Regulation: BSG --+> coronavirus disease 2019	34135479	2021	10.1038/s41422-021-00523-8
positive Regulation: BSG --+> coronavirus disease 2019	32764907	2020	10.2147/CIA.S26151610.2147/CIA.S261516
positive Regulation: BSG --+> coronavirus disease 2019	33553222	2020	10.3389/fmed.2020.62941310.3389/fmed.2020.629413
positive Regulation: BSG --+> coronavirus disease 2019	34001849	2021	10.1038/s41392-021-00603-610.1038/s41392-021-00603-610.1016/S0140-6736(20)30183-510.1016/S2213-2600(20)30076-X10.1016/S1473-3099(20)30120-110.1136/bmj.m436210.1016/j.bsheal.2021.02.00110.1126/science.abb276210.1002/path.157010.1038/s41392-020-00426-x10.1
positive Regulation: BSG --+> coronavirus disease 2019	34816259	2021	10.1101/2021.11.16.46889310.1101/2021.11.16.468893
positive Regulation: BSG --+> coronavirus disease 2019	34779418	2021	10.1172/JCI148225
positive Regulation: BSG --+> coronavirus disease 2019	34822202	2021	10.1096/fj.202100821RRR
positive Regulation: BSG --+> coronavirus disease 2019	35109786	2022	10.1186/s11658-022-00311-1
positive Regulation: BSG --+> coronavirus disease 2019	35521990	2022	10.1530/JME-21-0282
positive Regulation: BSG --+> coronavirus disease 2019	35858406	2022	10.1073/pnas.2122236119
positive Regulation: BSG --+> coronavirus disease 2019	35858460	2022	10.1073/pnas.2209130119
positive Regulation: BSG --+> coronavirus disease 2019	35858460	2022	10.1073/pnas.2209130119
positive Regulation: BSG --+> coronavirus disease 2019	35858460	2022	10.1073/pnas.2209130119
positive Regulation: BSG --+> coronavirus disease 2019	35920943	2022	10.1007/s00005-022-00657-6
positive Regulation: BSG --+> coronavirus disease 2019	37016434	2023	10.1186/s13027-023-00501-2
positive Regulation: BSG --+> coronavirus disease 2019	36069179	2023	10.14670/HH-18-510
negative Regulation: TAP1 ---| coronavirus disease 2019	33925089	2021	10.3390/ijms22094668
positive Regulation: IL1A --+> coronavirus disease 2019	33749932	2021	10.1096/fj.202001792R
positive Regulation: STK16 --+> coronavirus disease 2019	35738348	2022	10.1016/j.antiviral.2022.105367
negative Regulation: CALCA ---| coronavirus disease 2019	32571605	2020	10.1016/j.arcmed.2020.06.007
negative Regulation: CALCA ---| coronavirus disease 2019	34859223	2021	10.1093/jacamr/dlab18010.1093/jacamr/dlab180
negative Regulation: CALCA ---| coronavirus disease 2019	34656662	2021	10.1016/j.jhin.2021.10.010
negative Regulation: CALCA ---| coronavirus disease 2019	33129692	2021	10.1016/j.molmed.2020.10.005
negative Regulation: CALCA ---| coronavirus disease 2019	32348166	2020	10.1161/HYPERTENSIONAHA.120.15143
negative Regulation: CALCA ---| coronavirus disease 2019	33866995	2022	10.1017/ice.2021.17510.1017/ice.2021.175
negative Regulation: CALCA ---| coronavirus disease 2019	35158008	2022	10.1016/j.ajic.2022.01.03010.1016/j.ajic.2022.01.030
negative Regulation: CALCA ---| coronavirus disease 2019	35199285	2022	10.1007/s10753-022-01648-7
negative Regulation: CALCA ---| coronavirus disease 2019	35993305	2022	10.1017/ice.2022.201
positive Regulation: PI4KB --+> coronavirus disease 2019		2021	10.1164/rccm.202102-0415UP
positive Regulation: LAMB3 --+> coronavirus disease 2019	35922752	2022	10.1186/s10020-022-00513-5
positive Regulation: AVP --+> coronavirus disease 2019	34543987	2021	10.1016/j.biopha.2021.11219310.1016/j.biopha.2021.112193
positive Regulation: ERBB2 --+> coronavirus disease 2019	33982161	2022	10.1007/s11239-021-02468-6
negative Regulation: SIRT1 ---| coronavirus disease 2019	35806251	2022	10.3390/ijms23137247
negative Regulation: SIRT1 ---| coronavirus disease 2019	35458574	2022	10.3390/molecules27082376
negative Regulation: SIRT1 ---| coronavirus disease 2019	36063198	2022	10.1007/s00210-022-02284-6
negative Regulation: SIRT1 ---| coronavirus disease 2019	36063198	2022	10.1007/s00210-022-02284-6
negative Regulation: SIRT1 ---| coronavirus disease 2019	36864027	2023	10.1038/s41467-023-36865-7
negative Regulation: TMEM30A ---| coronavirus disease 2019	34431042	2022	10.1007/s11427-021-1990-5
negative Regulation: IFNB1 ---| coronavirus disease 2019	32707230	2020	10.1016/j.jinf.2020.07.01610.1016/j.jinf.2020.07.016
negative Regulation: IFNB1 ---| coronavirus disease 2019	32707230	2020	10.1016/j.jinf.2020.07.016
negative Regulation: IFNB1 ---| coronavirus disease 2019		2020	10.1016/j.jsps.2020.08.024
negative Regulation: IFNB1 ---| coronavirus disease 2019		2020	10.1097/CM9.0000000000000816
negative Regulation: IFNB1 ---| coronavirus disease 2019	33002954	2020	10.1097/COH.000000000000065210.1097/COH.0000000000000652
negative Regulation: IFNB1 ---| coronavirus disease 2019		2020	10.1080/09674845.2020.1826136
negative Regulation: IFNB1 ---| coronavirus disease 2019	33289002	2020	10.1016/j.heliyon.2020.e0564610.1016/j.heliyon.2020.e05646
negative Regulation: IFNB1 ---| coronavirus disease 2019	33587164	2021	10.1007/s00210-021-02061-x10.1007/s00210-021-02061-x
negative Regulation: IFNB1 ---| coronavirus disease 2019		2021	10.1016/j.celrep.2021.109055
negative Regulation: IFNB1 ---| coronavirus disease 2019	33962011	2021	10.1016/j.ymeth.2021.04.026
negative Regulation: IFNB1 ---| coronavirus disease 2019	33404925	2021	10.1007/s10557-020-07120-8
negative Regulation: IFNB1 ---| coronavirus disease 2019	33404925	2021	10.1007/s10557-020-07120-8
negative Regulation: IFNB1 ---| coronavirus disease 2019	33404925	2021	10.1007/s10557-020-07120-8
negative Regulation: IFNB1 ---| coronavirus disease 2019	33587164	2021	10.1007/s00210-021-02061-x
negative Regulation: IFNB1 ---| coronavirus disease 2019	33587164	2021	10.1007/s00210-021-02061-x
negative Regulation: IFNB1 ---| coronavirus disease 2019	33017280	2021	10.1089/vim.2020.0102
negative Regulation: IFNB1 ---| coronavirus disease 2019	33181057	2021	10.1089/vim.2020.0085
negative Regulation: IFNB1 ---| coronavirus disease 2019	34311016	2021	10.1016/j.micpath.2021.10510510.1016/j.micpath.2021.105105
negative Regulation: IFNB1 ---| coronavirus disease 2019	34795156	2021
negative Regulation: IFNB1 ---| coronavirus disease 2019	34713375	2022	10.1007/s10875-021-01166-5
positive Regulation: FN1 --+> coronavirus disease 2019		2022	10.1016/j.cell.2022.01.012
negative Regulation: SERPINE2 ---| coronavirus disease 2019	35612929	2022	10.1164/rccm.202205-0956ED
positive Regulation: F2R --+> coronavirus disease 2019	33124941	2021	10.1152/physrev.00035.2020
positive Regulation: BRD2 --+> coronavirus disease 2019	35027731	2022	10.1038/s41556-021-00821-8
positive Regulation: BRD2 --+> coronavirus disease 2019	35027731	2022	10.1038/s41556-021-00821-8
positive Regulation: BRD2 --+> coronavirus disease 2019	35027731	2022	10.1038/s41556-021-00821-8
positive Regulation: BRD2 --+> coronavirus disease 2019	35027731	2022	10.1038/s41556-021-00821-8
positive Regulation: BRD2 --+> coronavirus disease 2019	35027731	2022	10.1038/s41556-021-00821-8
positive Regulation: BRD2 --+> coronavirus disease 2019		2022	10.1016/j.celrep.2022.111088
positive Regulation: NT-proBNP --+> coronavirus disease 2019	32305557	2020	10.1016/j.pcad.2020.04.008
positive Regulation: NT-proBNP --+> coronavirus disease 2019	33460992	2021	10.1016/j.mehy.2021.110486
positive Regulation: NT-proBNP --+> coronavirus disease 2019	33711519	2021	10.1016/j.ijid.2021.03.008
positive Regulation: NT-proBNP --+> coronavirus disease 2019	32434874	2020	10.1136/postgradmedj-2020-137884
positive Regulation: NT-proBNP --+> coronavirus disease 2019	33877436	2021	10.1007/s00508-021-01855-6
positive Regulation: IRS1 --+> coronavirus disease 2019	34807729	2021	10.1089/omi.2021.0155
negative Regulation: ADAR ---| coronavirus disease 2019	36419185	2022	10.1186/s12967-022-03767-z
positive Regulation: TYMP --+> coronavirus disease 2019	33829029	2021	10.3389/fmed.2021.65377310.3389/fmed.2021.653773
negative Regulation: IL26 ---| coronavirus disease 2019	33744444	2021	10.1016/j.eprac.2021.03.006
negative Regulation: GCG ---| coronavirus disease 2019	35762551	2022	10.2174/1389203723666220628114928
positive Regulation: KLKB1 --+> coronavirus disease 2019	35596055	2022	10.1007/s11033-022-07539-2
positive Regulation: GAK --+> coronavirus disease 2019	35738348	2022	10.1016/j.antiviral.2022.105367
negative Regulation: SH2D3C ---| coronavirus disease 2019	33571909	2021	10.1016/j.bbrc.2021.01.091
negative Regulation: MKI67 ---| coronavirus disease 2019	33307034	2021	10.1053/j.gastro.2020.12.001
positive Regulation: CD160 --+> coronavirus disease 2019	32788748	2020	10.1038/s41590-020-0762-x
negative Regulation: NCAM1 ---| coronavirus disease 2019		2021	10.1016/j.immuni.2021.09.002
positive Regulation: SERPINA3 --+> coronavirus disease 2019		2022	10.1016/j.celrep.2022.110955
negative Regulation: CD4 ---| coronavirus disease 2019	33486141	2021	10.1016/j.jaip.2021.01.012
negative Regulation: CD4 ---| coronavirus disease 2019	34344757	2021	10.1158/2159-8290.CD-21-061310.1158/2159-8290.CD-21-0613
negative Regulation: CD4 ---| coronavirus disease 2019	36430845	2022	10.3390/ijms232214367
negative Regulation: CD4 ---| coronavirus disease 2019	36986336	2023	10.3390/pathogens12030414
negative Regulation: FCHSD2 ---| coronavirus disease 2019	34427179	2022	10.1080/07391102.2021.1965658
negative Regulation: ACE ---| coronavirus disease 2019		2020	10.1016/j.amjcard.2020.06.002
negative Regulation: ACE ---| coronavirus disease 2019		2020	10.1097/HJH.0000000000002534
negative Regulation: ACE ---| coronavirus disease 2019		2020	10.1016/j.amjcard.2020.06.002
negative Regulation: ACE ---| coronavirus disease 2019	32286246	2020	10.1515/cclm-2020-0425
negative Regulation: ACE ---| coronavirus disease 2019	32286246	2020	10.1515/cclm-2020-042510.1515/cclm-2020-0425
negative Regulation: ACE ---| coronavirus disease 2019	32511481	2020	10.1101/2020.05.17.2010494310.1101/2020.05.17.20104943
negative Regulation: ACE ---| coronavirus disease 2019	32628976	2020	10.1016/j.gene.2020.14494410.1016/j.gene.2020.144944
negative Regulation: ACE ---| coronavirus disease 2019	32668165	2020	10.1152/ajplung.00225.202010.1152/ajplung.00225.2020
negative Regulation: ACE ---| coronavirus disease 2019	32882331	2020	10.1016/j.gene.2020.14510210.1016/j.gene.2020.145102
negative Regulation: ACE ---| coronavirus disease 2019	32882331	2020	10.1016/j.gene.2020.14510210.1016/j.gene.2020.145102
negative Regulation: ACE ---| coronavirus disease 2019	32905897	2020	10.1016/j.earlhumdev.2020.10516110.1016/j.earlhumdev.2020.105161
negative Regulation: ACE ---| coronavirus disease 2019	32905897	2020	10.1016/j.earlhumdev.2020.10516110.1016/j.earlhumdev.2020.105161
negative Regulation: ACE ---| coronavirus disease 2019	32621718	2020	10.2174/156802662066620070413532710.2174/1568026620666200704135327
negative Regulation: ACE ---| coronavirus disease 2019	33093981	2020	10.25259/SNI_305_202010.25259/SNI_305_2020
negative Regulation: ACE ---| coronavirus disease 2019		2020	10.1161/CIRCRESAHA.120.317174
negative Regulation: ACE ---| coronavirus disease 2019	33197472	2020	10.1016/j.jinf.2020.11.012
negative Regulation: ACE ---| coronavirus disease 2019	32668165	2020	10.1152/ajplung.00225.2020
negative Regulation: ACE ---| coronavirus disease 2019	33254590	2020	10.1016/j.mehy.2020.11028810.1016/j.mehy.2020.110288
negative Regulation: ACE ---| coronavirus disease 2019	33283188	2020	10.1177/263310552097574310.1177/2633105520975743
negative Regulation: ACE ---| coronavirus disease 2019	33290594	2020	10.1111/fcp.1263710.1111/fcp.12637
negative Regulation: ACE ---| coronavirus disease 2019	33341894	2020	10.1093/nutrit/nuaa12610.1093/nutrit/nuaa126
negative Regulation: ACE ---| coronavirus disease 2019	33389262	2021	10.1007/s10096-020-04138-610.1007/s10096-020-04138-6
negative Regulation: ACE ---| coronavirus disease 2019	33684401	2021	10.1016/j.jinf.2021.03.001
negative Regulation: ACE ---| coronavirus disease 2019	33842874	2021	10.1016/j.cjco.2021.03.00110.1016/j.cjco.2021.03.001
negative Regulation: ACE ---| coronavirus disease 2019		2021	10.2174/1570162X18666201201093540
negative Regulation: ACE ---| coronavirus disease 2019	33678794	2021	10.1536/ihj.20-323
negative Regulation: ACE ---| coronavirus disease 2019		2021	10.3390/ijms22095000
negative Regulation: ACE ---| coronavirus disease 2019	34085542	2021	10.5144/0256-4947.2021.14110.5144/0256-4947.2021.141
negative Regulation: ACE ---| coronavirus disease 2019		2020	10.1097/HJH.0000000000002584
negative Regulation: ACE ---| coronavirus disease 2019	34238584	2021	10.1016/j.therap.2020.10.004
negative Regulation: ACE ---| coronavirus disease 2019	33984877	2021	10.1515/cclm-2020-1877
negative Regulation: ACE ---| coronavirus disease 2019	33984877	2021	10.1515/cclm-2020-1877
negative Regulation: ACE ---| coronavirus disease 2019	33907887	2021	10.1007/s00417-021-05209-w
negative Regulation: ACE ---| coronavirus disease 2019	34411004	2021	10.1172/JCI151418
negative Regulation: ACE ---| coronavirus disease 2019	34411004	2021	10.1172/JCI151418
negative Regulation: ACE ---| coronavirus disease 2019	32943474	2021	10.1136/postgradmedj-2020-138284
negative Regulation: ACE ---| coronavirus disease 2019		2021	10.3390/ijms222111787
negative Regulation: ACE ---| coronavirus disease 2019	34769218	2021	10.3390/ijms22211178710.3390/ijms222111787
negative Regulation: ACE ---| coronavirus disease 2019	34769093	2021	10.3390/ijms22211166210.3390/ijms222111662
negative Regulation: ACE ---| coronavirus disease 2019	34913347	2021	10.33549/PHYSIOLRES.934730
negative Regulation: ACE ---| coronavirus disease 2019	34972696	2022	10.21873/INVIVO.12672
negative Regulation: ACE ---| coronavirus disease 2019	35190362	2022	10.5152/AnatolJCardiol.2021.50210.5152/AnatolJCardiol.2021.502
negative Regulation: ACE ---| coronavirus disease 2019	35250987	2022	10.3389/fimmu.2022.81294010.3389/fimmu.2022.812940
negative Regulation: IL13 ---| coronavirus disease 2019	33759572	2021	10.1152/ajplung.00547.2020
negative Regulation: IL13 ---| coronavirus disease 2019	34604979	2021	10.26355/eurrev_202109_26808
negative Regulation: IL13 ---| coronavirus disease 2019	33655249	2021	10.1101/2021.02.25.432762
negative Regulation: IL13 ---| coronavirus disease 2019	33655249	2021	10.1101/2021.02.25.432762
negative Regulation: IL13 ---| coronavirus disease 2019	34027204	2021
negative Regulation: IL13 ---| coronavirus disease 2019	34982656	2022	10.1165/rcmb.2021-0364OC
negative Regulation: IL13 ---| coronavirus disease 2019	35085479	2022	10.1165/rcmb.2021-0562ED
negative Regulation: IL13 ---| coronavirus disease 2019	34982656	2022	10.1165/rcmb.2021-0364OC
negative Regulation: IL13 ---| coronavirus disease 2019	34982656	2022	10.1165/rcmb.2021-0364OC
negative Regulation: IL13 ---| coronavirus disease 2019	34982656	2022	10.1165/rcmb.2021-0364OC
negative Regulation: IL13 ---| coronavirus disease 2019	35442830	2022	10.1152/ajpcell.00071.2022
negative Regulation: IL13 ---| coronavirus disease 2019	36336123	2022	10.1016/j.jaci.2022.09.039
negative Regulation: IL13 ---| coronavirus disease 2019	36362440	2022	10.3390/ijms232113656
negative Regulation: IL13 ---| coronavirus disease 2019	35938854	2022	10.1164/rccm.202207-1443ED
negative Regulation: IL13 ---| coronavirus disease 2019	35830305	2022	10.1164/rccm.202207-1306ED
negative Regulation: IL13 ---| coronavirus disease 2019	35830305	2022	10.1164/rccm.202207-1306ED
negative Regulation: IL13 ---| coronavirus disease 2019	36528110	2022	10.1016/j.jaci.2022.12.800
negative Regulation: IL13 ---| coronavirus disease 2019	36642382	2023	10.1016/j.mucimm.2022.12.001
negative Regulation: IL13 ---| coronavirus disease 2019	36642382	2023	10.1016/j.mucimm.2022.12.001
negative Regulation: IL13 ---| coronavirus disease 2019	36924937	2023	10.1016/j.anai.2023.03.009
negative Regulation: SDCBP ---| coronavirus disease 2019	36298757	2022	10.3390/v14102202
positive Regulation: SRD5A1 --+> coronavirus disease 2019	33643746	2021	10.7759/cureus.1304710.7759/cureus.13047
positive Regulation: SRD5A1 --+> coronavirus disease 2019	33135263	2020	10.1111/jdv.1702110.1111/jdv.17021
positive Regulation: SRD5A1 --+> coronavirus disease 2019	34477955	2022	10.1007/s00345-021-03810-6
positive Regulation: SRD5A1 --+> coronavirus disease 2019	36012383	2022	10.3390/ijms23169116
positive Regulation: SFTPB --+> coronavirus disease 2019	36460583	2023	10.1016/j.resinv.2022.10.008
positive Regulation: TMPRSS4 --+> coronavirus disease 2019	33756225	2021	10.1016/j.intimp.2021.107567
positive Regulation: TMPRSS4 --+> coronavirus disease 2019	32469255	2020	10.1152/ajpendo.00219.2020
positive Regulation: TMPRSS4 --+> coronavirus disease 2019	33626315	2021	10.18433/jpps31455
positive Regulation: TMPRSS4 --+> coronavirus disease 2019	33664494	2021	10.1038/s41591-021-01294-w
positive Regulation: TMPRSS4 --+> coronavirus disease 2019	32404436	2020	10.1126/sciimmunol.abc3582
positive Regulation: TMPRSS4 --+> coronavirus disease 2019	34663936	2021	10.1038/s12276-021-00629-4
positive Regulation: TMPRSS4 --+> coronavirus disease 2019	35016195	2022	10.1038/s41586-021-04386-2
positive Regulation: TMPRSS4 --+> coronavirus disease 2019	34353251	2022	10.2174/1389557521666210805104250
positive Regulation: TMPRSS4 --+> coronavirus disease 2019	35508284	2022	10.1053/j.gastro.2022.04.037
positive Regulation: TMPRSS4 --+> coronavirus disease 2019	35062015	2022	10.1038/s41586-022-04441-6
positive Regulation: TMPRSS4 --+> coronavirus disease 2019	33769379	2021	10.1097/MOG.0000000000000720
positive Regulation: TMPRSS4 --+> coronavirus disease 2019	35521990	2022	10.1530/JME-21-0282
positive Regulation: TMPRSS4 --+> coronavirus disease 2019	36012436	2022	10.3390/ijms23169171
positive Regulation: TMPRSS4 --+> coronavirus disease 2019	35379123	2022	10.2174/1389201023666220404183859
positive Regulation: TMPRSS4 --+> coronavirus disease 2019	35122525	2022	10.1007/s00439-022-02435-y
positive Regulation: TMPRSS4 --+> coronavirus disease 2019	36265510	2023	10.1038/s41591-022-02092-8
positive Regulation: TMPRSS4 --+> coronavirus disease 2019	36411391	2023	10.1038/s41589-022-01193-2
negative Regulation: NAPA ---| coronavirus disease 2019	35012335	2022	10.1128/mbio.02443-21
positive Regulation: CCL2 --+> coronavirus disease 2019	33482620	2021	10.1016/j.mehy.2020.110476
positive Regulation: CCL2 --+> coronavirus disease 2019		2022	10.1016/j.cell.2021.12.040
positive Regulation: CCL2 --+> coronavirus disease 2019	32334062	2020	10.1016/j.bbi.2020.04.046
positive Regulation: CCL2 --+> coronavirus disease 2019	33992179	2021	10.1016/j.jocn.2021.03.010
positive Regulation: CCL2 --+> coronavirus disease 2019	33413449	2021	10.1186/s12985-020-01478-9
positive Regulation: CCL2 --+> coronavirus disease 2019	33413449	2021	10.1186/s12985-020-01478-9
positive Regulation: CCL2 --+> coronavirus disease 2019	33749932	2021	10.1096/fj.202001792R
positive Regulation: CCL2 --+> coronavirus disease 2019	35151635	2022	10.1016/j.amjms.2022.01.022
positive Regulation: CCL2 --+> coronavirus disease 2019	35641026	2022	10.1016/j.jphs.2022.04.010
positive Regulation: CCL2 --+> coronavirus disease 2019	33853355	2021	10.1161/CIRCRESAHA.121.319060
positive Regulation: CCL2 --+> coronavirus disease 2019	35151635	2022	10.1016/j.amjms.2022.01.022
positive Regulation: CCL2 --+> coronavirus disease 2019	36458566	2022	10.1002/jmv.28364
positive Regulation: GPR183 --+> coronavirus disease 2019	36396144	2023	10.1183/13993003.01306-2022
positive Regulation: GPR183 --+> coronavirus disease 2019	36396144	2023	10.1183/13993003.01306-2022
positive Regulation: GPR183 --+> coronavirus disease 2019	36396144	2023	10.1183/13993003.01306-2022
positive Regulation: GPR183 --+> coronavirus disease 2019	36396144	2023	10.1183/13993003.01306-2022
positive Regulation: GPR183 --+> coronavirus disease 2019	36396144	2023	10.1183/13993003.01306-2022
positive Regulation: GPR183 --+> coronavirus disease 2019	36396144	2023	10.1183/13993003.01306-2022
negative Regulation: AIFM2 ---| coronavirus disease 2019	33255326	2020	10.3390/molecules25235501
positive Regulation: CMA1 --+> coronavirus disease 2019	34665022	2021	10.1089/jmf.2021.0055
positive Regulation: substance P --+> coronavirus disease 2019	33687143	2021	10.14814/phy2.1479610.14814/phy2.14796
positive Regulation: substance P --+> coronavirus disease 2019		2021	10.1016/j.arcmed.2021.05.007
positive Regulation: substance P --+> coronavirus disease 2019	33820514	2021	10.2174/0929867328666210405113253
positive Regulation: CYP2B6 --+> coronavirus disease 2019	34473836	2021	10.1002/cpt.2412
negative Regulation: IFNA1 ---| coronavirus disease 2019	33152450	2021	10.1016/j.ijantimicag.2020.106216
negative Regulation: IFNA1 ---| coronavirus disease 2019	33234420	2021	10.1016/j.biologicals.2020.11.003
negative Regulation: IFNA1 ---| coronavirus disease 2019	33622601	2021	10.1016/j.it.2021.02.003
negative Regulation: IFNA1 ---| coronavirus disease 2019	33952432	2021	10.1016/j.carrev.2021.04.007
negative Regulation: IFNA1 ---| coronavirus disease 2019	32511335	2020	10.1101/2020.03.07.98226410.1101/2020.03.07.982264
negative Regulation: IFNA1 ---| coronavirus disease 2019	34467632	2021	10.15252/embr.202152948
negative Regulation: IFNA1 ---| coronavirus disease 2019	34876592	2021	10.1038/s41467-021-27318-0
negative Regulation: IFNA1 ---| coronavirus disease 2019	35131898	2022	10.1073/pnas.2111600119
negative Regulation: IFNA1 ---| coronavirus disease 2019	35131898	2022	10.1073/pnas.2111600119
negative Regulation: IFNA1 ---| coronavirus disease 2019	35190921	2022	10.1007/s10555-021-10017-z
negative Regulation: IFNA1 ---| coronavirus disease 2019	36755036	2023	10.1038/s41467-023-36140-9
negative Regulation: IFNA1 ---| coronavirus disease 2019	36661489	2023	10.3390/cimb45010003
negative Regulation: IFNA1 ---| coronavirus disease 2019	36755036	2023	10.1038/s41467-023-36140-9
negative Regulation: IFNA1 ---| coronavirus disease 2019	36795973	2023	10.1089/jir.2022.0193
negative Regulation: EXOSC2 ---| coronavirus disease 2019	35291294	2022	10.1101/2022.03.06.483172
negative Regulation: EXOSC2 ---| coronavirus disease 2019	36241425	2023	10.26508/lsa.202201449
negative Regulation: ATG5 ---| coronavirus disease 2019		2022	10.3390/ijms23094576
negative Regulation: PTMA ---| coronavirus disease 2019	36142365	2022	10.3390/ijms231810452
negative Regulation: MIR21 ---| coronavirus disease 2019	35084674	2022	10.1007/s11010-022-04356-w
positive Regulation: NEFL --+> coronavirus disease 2019	33893540	2021	10.1007/s00415-021-10554-110.1007/s00415-021-10554-1
positive Regulation: NEFL --+> coronavirus disease 2019	35075461	2022	10.1101/2022.01.13.2226924410.1101/2022.01.13.22269244
positive Regulation: NEFL --+> coronavirus disease 2019	35313387	2022	10.1002/acn3.5154210.1002/acn3.51542
positive Regulation: NEFL --+> coronavirus disease 2019	35938070	2022	10.1093/braincomms/fcac195
positive Regulation: NEFL --+> coronavirus disease 2019	36769057	2023	10.3390/ijms24032715
positive Regulation: NEFL --+> coronavirus disease 2019	36880556	2023	10.1097/MCC.0000000000001029
positive Regulation: JAK1 --+> coronavirus disease 2019	32624257	2020	10.1016/j.jaci.2020.05.033
positive Regulation: HRH2 --+> coronavirus disease 2019	32871242	2020	10.1016/j.pupt.2020.10194210.1016/j.pupt.2020.101942
positive Regulation: HRH2 --+> coronavirus disease 2019	32871242	2020	10.1016/j.pupt.2020.10194210.1016/j.pupt.2020.101942
negative Regulation: CD63 ---| coronavirus disease 2019	36232549	2022	10.3390/ijms231911247
positive Regulation: CTSB --+> coronavirus disease 2019	32979316	2020	10.1016/j.stem.2020.09.013
positive Regulation: CTSB --+> coronavirus disease 2019	33231569	2020	10.18632/aging.10414710.18632/aging.104147
positive Regulation: CTSB --+> coronavirus disease 2019	34692233	2021	10.1016/j.omtn.2021.10.01610.1016/j.omtn.2021.10.016
positive Regulation: CTSB --+> coronavirus disease 2019	34510331	2021	10.1007/s11262-021-01869-2
positive Regulation: DPP4 --+> coronavirus disease 2019	33033068	2020	10.2337/dci20-0062
positive Regulation: DPP4 --+> coronavirus disease 2019	34222054	2021	10.1007/s40200-021-00833-z10.1007/s40200-021-00833-z
positive Regulation: DPP4 --+> coronavirus disease 2019		2021	10.1016/j.jdiacomp.2021.107927
positive Regulation: DPP4 --+> coronavirus disease 2019	33498183	2021	10.3390/ijms2203099210.3390/ijms22030992
positive Regulation: DPP4 --+> coronavirus disease 2019	34629845	2021	10.1186/s43162-021-00064-x10.1186/s43162-021-00064-x
positive Regulation: DPP4 --+> coronavirus disease 2019	34661092	2021	10.1016/j.metop.2021.10013410.1016/j.metop.2021.100134
positive Regulation: DPP4 --+> coronavirus disease 2019		2021	10.1016/j.orcp.2021.10.006
positive Regulation: DPP4 --+> coronavirus disease 2019		2021	10.1016/S2213-8587(21)00346-6
positive Regulation: DPP4 --+> coronavirus disease 2019		2022	10.1016/j.immuni.2022.01.017
positive Regulation: DPP4 --+> coronavirus disease 2019		2021	10.1016/j.endien.2022.02.008
positive Regulation: DPP4 --+> coronavirus disease 2019	33774023	2021	10.1016/j.lfs.2021.119410
positive Regulation: DPP4 --+> coronavirus disease 2019	32305399	2020	10.1016/j.diabres.2020.108151
positive Regulation: DPP4 --+> coronavirus disease 2019	32333966	2020	10.1016/j.diabres.2020.108165
positive Regulation: DPP4 --+> coronavirus disease 2019	33011208	2020	10.1016/j.diabres.2020.108491
positive Regulation: DPP4 --+> coronavirus disease 2019	33662680	2021	10.1016/j.biopha.2021.111430
positive Regulation: DPP4 --+> coronavirus disease 2019	33896714	2021	10.1016/j.jdiacomp.2021.107927
positive Regulation: DPP4 --+> coronavirus disease 2019	33249199	2021	10.1016/j.diabet.2020.11.005
positive Regulation: DPP4 --+> coronavirus disease 2019	32408118	2020	10.1016/j.dsx.2020.04.044
positive Regulation: DPP4 --+> coronavirus disease 2019	32766543	2020	10.1016/j.eclinm.2020.100434
positive Regulation: DPP4 --+> coronavirus disease 2019	33395036	2021	10.1097/MNH.0000000000000692
positive Regulation: DPP4 --+> coronavirus disease 2019		2022	10.1016/j.humimm.2022.01.004
positive Regulation: DPP4 --+> coronavirus disease 2019	35305698	2022	10.1186/s12985-022-01783-5
positive Regulation: DPP4 --+> coronavirus disease 2019	35566252	2022	10.3390/molecules27092901
positive Regulation: DPP4 --+> coronavirus disease 2019	35713866	2022	10.1007/978-1-0716-2305-3_11
positive Regulation: DPP4 --+> coronavirus disease 2019	35262698	2022	10.1210/clinem/dgac137
positive Regulation: DPP4 --+> coronavirus disease 2019	35262698	2022	10.1210/clinem/dgac137
positive Regulation: DPP4 --+> coronavirus disease 2019	35858460	2022	10.1073/pnas.2209130119
positive Regulation: DPP4 --+> coronavirus disease 2019	35858460	2022	10.1073/pnas.2209130119
positive Regulation: DPP4 --+> coronavirus disease 2019	35379133	2022	10.2174/1570161120666220404200205
positive Regulation: DPP4 --+> coronavirus disease 2019	35907180	2022	10.1210/clinem/dgac450
positive Regulation: PRF1 --+> coronavirus disease 2019	32574709	2020	10.1016/j.clim.2020.108516
positive Regulation: C8A --+> coronavirus disease 2019	35772384	2022	10.1088/1752-7163/ac7d6b
negative Regulation: RB1CC1 ---| coronavirus disease 2019		2022	10.3390/ijms23094576
negative Regulation: HGF ---| coronavirus disease 2019	33069815	2020	10.1016/j.virusres.2020.198197
negative Regulation: HGF ---| coronavirus disease 2019	34373466	2021	10.1038/s41467-021-25191-510.1038/s41467-021-25191-510.1111/all.1436410.1056/NEJMra202613110.1016/S2213-2600(20)30366-010.1016/S0140-6736(20)30628-010.1038/s41392-020-0191-110.1016/S2213-2600(20)30404-510.1164/rccm.202005-1885OC10.1038/s41591-020-1051-91
negative Regulation: HGF ---| coronavirus disease 2019	34373466	2021	10.1038/s41467-021-25191-5
negative Regulation: HGF ---| coronavirus disease 2019	33618635	2021	10.2174/0929866528666210222150347
negative Regulation: HGF ---| coronavirus disease 2019	36829233	2023	10.1186/s12931-023-02364-y
negative Regulation: CLEC4G ---| coronavirus disease 2019	34236361	2021	10.1039/d1cc02790e
negative Regulation: CLEC4G ---| coronavirus disease 2019	34375000	2021	10.15252/embj.2021108375
negative Regulation: CLEC4G ---| coronavirus disease 2019	34375000	2021	10.15252/embj.2021108375
negative Regulation: CLEC4G ---| coronavirus disease 2019	34375000	2021	10.15252/embj.2021108375
negative Regulation: CLEC4G ---| coronavirus disease 2019	34375000	2021	10.15252/embj.2021108375
negative Regulation: CLEC4G ---| coronavirus disease 2019	34431042	2022	10.1007/s11427-021-1990-5
negative Regulation: TEK ---| coronavirus disease 2019	34031665	2021	10.1101/2021.05.13.2125707010.1101/2021.05.13.21257070
negative Regulation: TEK ---| coronavirus disease 2019	34031665	2021	10.1101/2021.05.13.2125707010.1101/2021.05.13.21257070
negative Regulation: TEK ---| coronavirus disease 2019	34506304	2021	10.1172/jci.insight.151527
negative Regulation: TEK ---| coronavirus disease 2019	36142146	2022	10.3390/ijms231810242
positive Regulation: CYSLTR1 --+> coronavirus disease 2019	33300133	2020	10.1002/jmv.2671610.1002/jmv.26716
negative Regulation: PON1 ---| coronavirus disease 2019	35409326	2022	10.3390/ijms23073967
positive Regulation: MYH9 --+> coronavirus disease 2019	34873039	2021	10.1073/pnas.211101111810.1073/pnas.2111011118
positive Regulation: MYH9 --+> coronavirus disease 2019	34873039	2021	10.1073/pnas.211101111810.1073/pnas.2111011118
positive Regulation: MYH9 --+> coronavirus disease 2019	34873039	2021	10.1073/pnas.2111011118
positive Regulation: MYH9 --+> coronavirus disease 2019	34873039	2021	10.1073/pnas.2111011118
positive Regulation: MYH9 --+> coronavirus disease 2019	34873039	2021	10.1073/pnas.2111011118
positive Regulation: MYH9 --+> coronavirus disease 2019	34873039	2021	10.1073/pnas.2111011118
positive Regulation: MYH9 --+> coronavirus disease 2019	34873039	2021	10.1073/pnas.2111011118
positive Regulation: MYH9 --+> coronavirus disease 2019	34873039	2021	10.1073/pnas.2111011118
positive Regulation: MYH9 --+> coronavirus disease 2019	34873039	2021	10.1073/pnas.2111011118
positive Regulation: MYH9 --+> coronavirus disease 2019	34873039	2021	10.1073/pnas.2111011118
positive Regulation: MYH9 --+> coronavirus disease 2019	34873039	2021	10.1073/pnas.2111011118
negative Regulation: CD40 ---| coronavirus disease 2019	36572683	2022	10.1038/s41467-022-35638-y
positive Regulation: TMPRSS2 --+> coronavirus disease 2019		2021	10.1016/j.ajog.2020.12.940
positive Regulation: TMPRSS2 --+> coronavirus disease 2019	32703421	2020	10.1016/j.bbrc.2020.05.179
positive Regulation: TMPRSS2 --+> coronavirus disease 2019	33272566	2020	10.1016/j.bbrc.2020.10.094
positive Regulation: TMPRSS2 --+> coronavirus disease 2019	32735799	2020	10.1016/j.cbi.2020.109211
positive Regulation: TMPRSS2 --+> coronavirus disease 2019	33190802	2020	10.1016/j.ejphar.2020.173646
positive Regulation: TMPRSS2 --+> coronavirus disease 2019	33895135	2021	10.1016/j.jbc.2021.100701
positive Regulation: TMPRSS2 --+> coronavirus disease 2019	33607159	2021	10.1016/j.lfs.2021.119201
positive Regulation: TMPRSS2 --+> coronavirus disease 2019	32861326	2020	10.1016/j.mayocp.2020.06.044
positive Regulation: TMPRSS2 --+> coronavirus disease 2019	33012349	2020	10.1016/j.mayocp.2020.07.024
positive Regulation: TMPRSS2 --+> coronavirus disease 2019	32422146	2020	10.1016/j.jaci.2020.05.004
positive Regulation: TMPRSS2 --+> coronavirus disease 2019	32512089	2020	10.1016/j.ijbiomac.2020.06.007
positive Regulation: TMPRSS2 --+> coronavirus disease 2019	33454328	2021	10.1016/j.ijbiomac.2021.01.076
positive Regulation: TMPRSS2 --+> coronavirus disease 2019	32910933	2020	10.1016/j.pharmthera.2020.107672
positive Regulation: TMPRSS2 --+> coronavirus disease 2019	33513380	2021	10.1016/j.jviromet.2021.114084
positive Regulation: TMPRSS2 --+> coronavirus disease 2019	32918944	2020	10.1016/j.virusres.2020.198154
positive Regulation: TMPRSS2 --+> coronavirus disease 2019	33189768	2020	10.1016/j.addr.2020.11.007
positive Regulation: TMPRSS2 --+> coronavirus disease 2019	33358483	2021	10.1016/j.lungcan.2020.12.016
positive Regulation: TMPRSS2 --+> coronavirus disease 2019	33358483	2021	10.1016/j.lungcan.2020.12.016
positive Regulation: TMPRSS2 --+> coronavirus disease 2019	32591101	2020	10.1016/j.eururo.2020.06.014
positive Regulation: TMPRSS2 --+> coronavirus disease 2019	32861070	2020	10.1016/j.biopha.2020.110678
positive Regulation: TMPRSS2 --+> coronavirus disease 2019	33582450	2021	10.1016/j.biopha.2021.111363
positive Regulation: TMPRSS2 --+> coronavirus disease 2019	33278516	2021	10.1016/j.micpath.2020.104621
positive Regulation: TMPRSS2 --+> coronavirus disease 2019	34116393	2021	10.1016/j.nut.2021.111340
positive Regulation: TMPRSS2 --+> coronavirus disease 2019	32387456	2020	10.1016/j.annonc.2020.04.479
positive Regulation: TMPRSS2 --+> coronavirus disease 2019		2020	10.1016/j.annonc.2020.08.1739
positive Regulation: TMPRSS2 --+> coronavirus disease 2019	33380375	2021	10.1016/j.phymed.2020.153396
positive Regulation: TMPRSS2 --+> coronavirus disease 2019	32442720	2020	10.1016/j.phrs.2020.104929
positive Regulation: TMPRSS2 --+> coronavirus disease 2019	32362314	2020	10.1016/j.molcel.2020.04.022
positive Regulation: TMPRSS2 --+> coronavirus disease 2019	32362314	2020	10.1016/j.molcel.2020.04.022
positive Regulation: TMPRSS2 --+> coronavirus disease 2019	33781904	2021	10.1016/j.ijid.2021.03.071
positive Regulation: TMPRSS2 --+> coronavirus disease 2019	33581501	2021	10.1016/j.intimp.2021.107409
positive Regulation: TMPRSS2 --+> coronavirus disease 2019	33756225	2021	10.1016/j.intimp.2021.107567
positive Regulation: TMPRSS2 --+> coronavirus disease 2019	33493917	2021	10.1016/j.jiph.2020.12.009
positive Regulation: TMPRSS2 --+> coronavirus disease 2019	32863223	2020	10.1016/j.redox.2020.101615
positive Regulation: TMPRSS2 --+> coronavirus disease 2019	33631122	2021	10.1016/j.stemcr.2021.02.005
positive Regulation: TMPRSS2 --+> coronavirus disease 2019	33676899	2021	10.1016/j.ebiom.2021.103255
positive Regulation: TMPRSS2 --+> coronavirus disease 2019	33558851	2021	10.1016/j.bbrep.2021.100938
positive Regulation: TMPRSS2 --+> coronavirus disease 2019	33073064	2020	10.1016/j.jacbts.2020.09.010
positive Regulation: TMPRSS2 --+> coronavirus disease 2019	33521687	2021	10.1016/j.xfss.2020.12.005
positive Regulation: TMPRSS2 --+> coronavirus disease 2019	33521687	2021	10.1016/j.xfss.2020.12.005
positive Regulation: TMPRSS2 --+> coronavirus disease 2019		2021	10.1016/j.xfss.2021.01.003
positive Regulation: TMPRSS2 --+> coronavirus disease 2019	34274135	2021	10.1016/j.eururo.2021.06.024
positive Regulation: TMPRSS2 --+> coronavirus disease 2019	32290402	2020	10.3390/ijms21082663
positive Regulation: TMPRSS2 --+> coronavirus disease 2019	32408547	2020	10.3390/molecules25102271
positive Regulation: TMPRSS2 --+> coronavirus disease 2019	32410502	2020	10.1080/07391102.2020.1767690
positive Regulation: TMPRSS2 --+> coronavirus disease 2019	32469255	2020	10.1152/ajpendo.00219.2020
positive Regulation: TMPRSS2 --+> coronavirus disease 2019	32348692	2020	10.1164/rccm.202003-0821OC
positive Regulation: TMPRSS2 --+> coronavirus disease 2019	32784899	2020	10.3390/ijms21165707
positive Regulation: TMPRSS2 --+> coronavirus disease 2019	32784899	2020	10.3390/ijms21165707
positive Regulation: TMPRSS2 --+> coronavirus disease 2019	32604730	2020	10.3390/ijms21124549
positive Regulation: TMPRSS2 --+> coronavirus disease 2019	32698190	2020	10.1038/s41586-020-2575-3
positive Regulation: TMPRSS2 --+> coronavirus disease 2019	32965736	2020	10.1096/fj.202001394RR
positive Regulation: TMPRSS2 --+> coronavirus disease 2019	32652001	2020	10.1210/endocr/bqaa108
positive Regulation: TMPRSS2 --+> coronavirus disease 2019	32652001	2020	10.1210/endocr/bqaa108
positive Regulation: TMPRSS2 --+> coronavirus disease 2019	32709978	2020	10.1038/s41391-020-0262-y
positive Regulation: TMPRSS2 --+> coronavirus disease 2019	32696234	2020	10.1007/s00228-020-02963-4
positive Regulation: TMPRSS2 --+> coronavirus disease 2019	33135725	2020	10.1042/CS20200484
positive Regulation: TMPRSS2 --+> coronavirus disease 2019	33199671	2020	10.14348/molcells.2020.0177
positive Regulation: TMPRSS2 --+> coronavirus disease 2019	33239446	2020	10.1073/pnas.2012197117
positive Regulation: TMPRSS2 --+> coronavirus disease 2019	33305659	2020	10.1080/15384101.2020.1859752
positive Regulation: TMPRSS2 --+> coronavirus disease 2019	33310900	2020	10.1073/pnas.2021450118
positive Regulation: TMPRSS2 --+> coronavirus disease 2019	33397975	2021	10.1038/s41467-020-20323-9
positive Regulation: TMPRSS2 --+> coronavirus disease 2019	33558541	2021	10.1038/s41467-021-21171-x
positive Regulation: TMPRSS2 --+> coronavirus disease 2019	33558541	2021	10.1038/s41467-021-21171-x
positive Regulation: TMPRSS2 --+> coronavirus disease 2019	33558541	2021	10.1038/s41467-021-21171-x
positive Regulation: TMPRSS2 --+> coronavirus disease 2019	33558541	2021	10.1038/s41467-021-21171-x
positive Regulation: TMPRSS2 --+> coronavirus disease 2019	33558541	2021	10.1038/s41467-021-21171-x
positive Regulation: TMPRSS2 --+> coronavirus disease 2019	33480287	2021	10.1177/0748730420987669
positive Regulation: TMPRSS2 --+> coronavirus disease 2019	33626315	2021	10.18433/jpps31455
positive Regulation: TMPRSS2 --+> coronavirus disease 2019	33408195	2021	10.1136/thoraxjnl-2020-216243
positive Regulation: TMPRSS2 --+> coronavirus disease 2019	33920748	2021	10.3390/ijms22084067
positive Regulation: TMPRSS2 --+> coronavirus disease 2019	33922918	2021	10.3390/ijms22094472
positive Regulation: TMPRSS2 --+> coronavirus disease 2019	34001144	2021	10.1186/s12943-021-01363-1
positive Regulation: TMPRSS2 --+> coronavirus disease 2019	33895135	2021	10.1016/j.jbc.2021.100701
positive Regulation: TMPRSS2 --+> coronavirus disease 2019	33844653	2021	10.1172/JCI147973
positive Regulation: TMPRSS2 --+> coronavirus disease 2019	33844653	2021	10.1172/JCI147973
positive Regulation: TMPRSS2 --+> coronavirus disease 2019	34016183	2021	10.1186/s40001-021-00516-8
positive Regulation: TMPRSS2 --+> coronavirus disease 2019	34016183	2021	10.1186/s40001-021-00516-8
positive Regulation: TMPRSS2 --+> coronavirus disease 2019	33831263	2021	10.1096/fj.202100024R
positive Regulation: TMPRSS2 --+> coronavirus disease 2019	33908688	2021	10.15252/embr.202152744
positive Regulation: TMPRSS2 --+> coronavirus disease 2019	33938475	2021	10.1097/MOP.0000000000001017
positive Regulation: TMPRSS2 --+> coronavirus disease 2019	33583003	2021	10.1007/s40618-020-01486-0
positive Regulation: TMPRSS2 --+> coronavirus disease 2019	32387456	2020	10.1016/j.annonc.2020.04.47910.1016/j.annonc.2020.04.479
positive Regulation: TMPRSS2 --+> coronavirus disease 2019	32404436	2020	10.1126/sciimmunol.abc3582
positive Regulation: TMPRSS2 --+> coronavirus disease 2019	32537478	2020	10.1016/j.omtm.2020.05.01310.1016/j.omtm.2020.05.013
positive Regulation: TMPRSS2 --+> coronavirus disease 2019	32675312	2020	10.1136/jitc-2020-00102010.1136/jitc-2020-001020
positive Regulation: TMPRSS2 --+> coronavirus disease 2019	32698190	2020	10.1038/s41586-020-2575-310.1038/s41586-020-2575-3
positive Regulation: TMPRSS2 --+> coronavirus disease 2019	34563741	2021	10.1016/j.jaip.2021.09.022
positive Regulation: TMPRSS2 --+> coronavirus disease 2019	34563741	2021	10.1016/j.jaip.2021.09.022
positive Regulation: TMPRSS2 --+> coronavirus disease 2019		2021	10.3906/biy-2104-67
positive Regulation: TMPRSS2 --+> coronavirus disease 2019	33421977	2021	10.4143/CRT.2020.950
positive Regulation: TMPRSS2 --+> coronavirus disease 2019	34258743	2021	10.1007/978-981-16-0267-2_9
positive Regulation: TMPRSS2 --+> coronavirus disease 2019		2021	10.7150/ijbs.63072
positive Regulation: TMPRSS2 --+> coronavirus disease 2019	34628788	2021	10.5114/fn.2021.109495
positive Regulation: TMPRSS2 --+> coronavirus disease 2019	34406858	2021	10.1128/JVI.00975-21
positive Regulation: TMPRSS2 --+> coronavirus disease 2019	34406858	2021	10.1128/JVI.00975-21
positive Regulation: TMPRSS2 --+> coronavirus disease 2019	34406858	2021	10.1128/JVI.00975-21
positive Regulation: TMPRSS2 --+> coronavirus disease 2019	33811212	2021	10.1038/s41439-021-00146-w10.1038/s41439-021-00146-w
positive Regulation: TMPRSS2 --+> coronavirus disease 2019	34483599	2021	10.1134/S102279542108005610.1134/S1022795421080056
positive Regulation: TMPRSS2 --+> coronavirus disease 2019	34514079	2021	10.1016/j.imu.2021.10072510.1016/j.imu.2021.100725
positive Regulation: TMPRSS2 --+> coronavirus disease 2019	33824725	2021	10.1038/s41439-021-00146-w10.1038/s41439-021-00146-w
positive Regulation: TMPRSS2 --+> coronavirus disease 2019	33926110	2021	10.3390/ijms2209452610.3390/ijms22094526
positive Regulation: TMPRSS2 --+> coronavirus disease 2019	34635581	2021	10.1073/pnas.210872811810.1073/pnas.2108728118
positive Regulation: TMPRSS2 --+> coronavirus disease 2019	34131661	2021	10.1101/2021.05.06.44293510.1101/2021.05.06.442935
positive Regulation: TMPRSS2 --+> coronavirus disease 2019	34692233	2021	10.1016/j.omtn.2021.10.01610.1016/j.omtn.2021.10.016
positive Regulation: TMPRSS2 --+> coronavirus disease 2019		2020	10.1016/j.eururo.2020.06.014
positive Regulation: TMPRSS2 --+> coronavirus disease 2019	32571934	2020	10.1073/pnas.2009799117
positive Regulation: TMPRSS2 --+> coronavirus disease 2019	32764907	2020	10.2147/CIA.S26151610.2147/CIA.S261516
positive Regulation: TMPRSS2 --+> coronavirus disease 2019		2020	10.1096/fj.202001394RR
positive Regulation: TMPRSS2 --+> coronavirus disease 2019	33143053	2020	10.3390/biomedicines811046210.3390/biomedicines8110462
positive Regulation: TMPRSS2 --+> coronavirus disease 2019		2020	10.1016/j.bbrc.2020.10.094
positive Regulation: TMPRSS2 --+> coronavirus disease 2019		2020	10.1016/j.lungcan.2020.12.016
positive Regulation: TMPRSS2 --+> coronavirus disease 2019		2020	10.1016/j.lungcan.2020.12.016
positive Regulation: TMPRSS2 --+> coronavirus disease 2019	33375616	2020	10.3390/genes1201001910.3390/genes12010019
positive Regulation: TMPRSS2 --+> coronavirus disease 2019	33484868	2022	10.1016/j.semcancer.2021.01.003
positive Regulation: TMPRSS2 --+> coronavirus disease 2019	33521687	2021	10.1016/j.xfss.2020.12.00510.1016/j.xfss.2020.12.005
positive Regulation: TMPRSS2 --+> coronavirus disease 2019	33236920	2021	10.1152/AJPENDO.00480.2020
positive Regulation: TMPRSS2 --+> coronavirus disease 2019	33752217	2020	10.1159/00051520010.1159/000515200
positive Regulation: TMPRSS2 --+> coronavirus disease 2019	33844653	2021	10.1172/JCI147973
positive Regulation: TMPRSS2 --+> coronavirus disease 2019	33759572	2021	10.1152/ajplung.00547.2020
positive Regulation: TMPRSS2 --+> coronavirus disease 2019	34035463	2021	10.1038/s12276-021-00624-9
positive Regulation: TMPRSS2 --+> coronavirus disease 2019		2021	10.1172/JCI147973
positive Regulation: TMPRSS2 --+> coronavirus disease 2019		2021	10.1172/JCI147973
positive Regulation: TMPRSS2 --+> coronavirus disease 2019	34094637	2021	10.14336/AD.2021.042910.14336/AD.2021.0429
positive Regulation: TMPRSS2 --+> coronavirus disease 2019	34130536	2021	10.1177/2324709621102477310.1177/23247096211024773
positive Regulation: TMPRSS2 --+> coronavirus disease 2019		2021	10.1016/j.eururo.2021.06.024
positive Regulation: TMPRSS2 --+> coronavirus disease 2019	34302557	2021	10.1007/s12032-021-01553-3
positive Regulation: TMPRSS2 --+> coronavirus disease 2019	34089595	2021	10.1210/endocr/bqab114
positive Regulation: TMPRSS2 --+> coronavirus disease 2019	34635581	2021	10.1073/pnas.2108728118
positive Regulation: TMPRSS2 --+> coronavirus disease 2019	34663936	2021	10.1038/s12276-021-00629-4
positive Regulation: TMPRSS2 --+> coronavirus disease 2019	34837081	2022	10.1038/s41585-021-00542-510.1038/s41585-021-00542-5
positive Regulation: TMPRSS2 --+> coronavirus disease 2019	34951103	2022	10.1111/jcmm.1709010.1111/jcmm.17090
positive Regulation: TMPRSS2 --+> coronavirus disease 2019	35104687	2022	10.1016/j.retram.2022.10333310.1016/j.retram.2022.103333
positive Regulation: TMPRSS2 --+> coronavirus disease 2019	35104687	2022	10.1016/j.retram.2022.10333310.1016/j.retram.2022.103333
positive Regulation: TMPRSS2 --+> coronavirus disease 2019	35104687	2022	10.1016/j.retram.2022.10333310.1016/j.retram.2022.103333
positive Regulation: TMPRSS2 --+> coronavirus disease 2019	35110354	2022	10.26508/lsa.202101116
positive Regulation: TMPRSS2 --+> coronavirus disease 2019	35016195	2022	10.1038/s41586-021-04386-2
positive Regulation: TMPRSS2 --+> coronavirus disease 2019	35193695	2022	10.1186/s40001-022-00647-6
positive Regulation: TMPRSS2 --+> coronavirus disease 2019	34608167	2021	10.1038/s41467-021-26096-z
positive Regulation: TMPRSS2 --+> coronavirus disease 2019	34518443	2021	10.14348/molcells.2021.0076
positive Regulation: TMPRSS2 --+> coronavirus disease 2019	34951103	2022	10.1111/jcmm.1709010.1111/jcmm.17090
positive Regulation: TMPRSS2 --+> coronavirus disease 2019	35163355	2022	10.3390/ijms23031431
positive Regulation: TMPRSS2 --+> coronavirus disease 2019	35193695	2022	10.1186/s40001-022-00647-610.1186/s40001-022-00647-6
positive Regulation: TMPRSS2 --+> coronavirus disease 2019	35193695	2022	10.1186/s40001-022-00647-610.1186/s40001-022-00647-6
positive Regulation: TMPRSS2 --+> coronavirus disease 2019	35109786	2022	10.1186/s11658-022-00311-1
positive Regulation: TMPRSS2 --+> coronavirus disease 2019	35193695	2022	10.1186/s40001-022-00647-6
positive Regulation: TMPRSS2 --+> coronavirus disease 2019	35193695	2022	10.1186/s40001-022-00647-6
positive Regulation: TMPRSS2 --+> coronavirus disease 2019	35193695	2022	10.1186/s40001-022-00647-6
positive Regulation: TMPRSS2 --+> coronavirus disease 2019	35193695	2022	10.1186/s40001-022-00647-6
positive Regulation: TMPRSS2 --+> coronavirus disease 2019	34353251	2022	10.2174/1389557521666210805104250
positive Regulation: TMPRSS2 --+> coronavirus disease 2019	35390636	2022	10.1016/j.ebiom.2022.10398110.1016/j.ebiom.2022.103981
positive Regulation: TMPRSS2 --+> coronavirus disease 2019	35455942	2022	10.3390/cells1108126210.3390/cells11081262
positive Regulation: TMPRSS2 --+> coronavirus disease 2019	35472469	2022	10.1016/j.job.2022.04.004
positive Regulation: TMPRSS2 --+> coronavirus disease 2019	35332140	2022	10.1038/s41467-022-29145-3
positive Regulation: TMPRSS2 --+> coronavirus disease 2019	34530706	2021	10.2174/1389203722666210916141924
positive Regulation: TMPRSS2 --+> coronavirus disease 2019	35273376	2022	10.1038/s41391-022-00502-z
positive Regulation: TMPRSS2 --+> coronavirus disease 2019	35558557	2022	10.3389/fmolb.2022.64782610.3389/fmolb.2022.647826
positive Regulation: TMPRSS2 --+> coronavirus disease 2019	35670331	2022	10.33594/00000053110.33594/000000531
positive Regulation: TMPRSS2 --+> coronavirus disease 2019	35508284	2022	10.1053/j.gastro.2022.04.037
positive Regulation: TMPRSS2 --+> coronavirus disease 2019	35114917	2022	10.2174/1389200223666220202090137
positive Regulation: TMPRSS2 --+> coronavirus disease 2019	35691607	2022	10.1016/j.xphs.2022.06.004
positive Regulation: TMPRSS2 --+> coronavirus disease 2019	35062015	2022	10.1038/s41586-022-04441-6
positive Regulation: TMPRSS2 --+> coronavirus disease 2019	35527514	2022	10.15252/embr.202154305
positive Regulation: TMPRSS2 --+> coronavirus disease 2019	33769379	2021	10.1097/MOG.0000000000000720
positive Regulation: TMPRSS2 --+> coronavirus disease 2019	35804152	2022	10.1038/s42003-022-03613-410.1038/s42003-022-03613-4
positive Regulation: TMPRSS2 --+> coronavirus disease 2019	35804152	2022	10.1038/s42003-022-03613-410.1038/s42003-022-03613-4
positive Regulation: TMPRSS2 --+> coronavirus disease 2019	35807455	2022	10.3390/molecules27134210
positive Regulation: TMPRSS2 --+> coronavirus disease 2019	35678602	2022	10.1128/jvi.00474-22
positive Regulation: TMPRSS2 --+> coronavirus disease 2019	35854129	2022	10.1007/s00894-022-05206-8
positive Regulation: TMPRSS2 --+> coronavirus disease 2019	36027543	2022	10.1097/01.hjh.0000835524.78117.27
positive Regulation: TMPRSS2 --+> coronavirus disease 2019	36075471	2022	10.1016/j.lfs.2022.120930
positive Regulation: TMPRSS2 --+> coronavirus disease 2019	36012436	2022	10.3390/ijms23169171
positive Regulation: TMPRSS2 --+> coronavirus disease 2019	35606631	2022	10.1007/s43032-022-00975-2
positive Regulation: TMPRSS2 --+> coronavirus disease 2019		2022	10.7150/ijbs.76699
positive Regulation: TMPRSS2 --+> coronavirus disease 2019		2022	10.1016/j.medcle.2022.10.002
positive Regulation: TMPRSS2 --+> coronavirus disease 2019	35034591	2022	10.2174/1389201023666220114162347
positive Regulation: TMPRSS2 --+> coronavirus disease 2019	36243815	2022	10.1038/s41467-022-33911-8
positive Regulation: TMPRSS2 --+> coronavirus disease 2019	36243815	2022	10.1038/s41467-022-33911-8
positive Regulation: TMPRSS2 --+> coronavirus disease 2019	36314907	2022	10.1128/spectrum.03490-22
positive Regulation: TMPRSS2 --+> coronavirus disease 2019	35379123	2022	10.2174/1389201023666220404183859
positive Regulation: TMPRSS2 --+> coronavirus disease 2019	36364238	2022	10.3390/molecules27217413
positive Regulation: TMPRSS2 --+> coronavirus disease 2019	36364238	2022	10.3390/molecules27217413
positive Regulation: TMPRSS2 --+> coronavirus disease 2019	36364238	2022	10.3390/molecules27217413
positive Regulation: TMPRSS2 --+> coronavirus disease 2019	36364238	2022	10.3390/molecules27217413
positive Regulation: TMPRSS2 --+> coronavirus disease 2019	36423166	2022	10.3390/v14112557
positive Regulation: TMPRSS2 --+> coronavirus disease 2019	36532428	2022	10.3389/fmicb.2022.943877
positive Regulation: TMPRSS2 --+> coronavirus disease 2019	35670331	2022	10.33594/000000531
positive Regulation: TMPRSS2 --+> coronavirus disease 2019	34424815	2022	10.1080/07391102.2021.1965029
positive Regulation: TMPRSS2 --+> coronavirus disease 2019	35593354	2023	10.2174/1389201023666220421133311
positive Regulation: TMPRSS2 --+> coronavirus disease 2019	36265510	2023	10.1038/s41591-022-02092-8
positive Regulation: TMPRSS2 --+> coronavirus disease 2019	36411391	2023	10.1038/s41589-022-01193-2
positive Regulation: TMPRSS2 --+> coronavirus disease 2019		2023	10.1016/j.jphs.2023.02.004
positive Regulation: TMPRSS2 --+> coronavirus disease 2019	36992839	2023	10.3389/fphar.2023.1085509
positive Regulation: TMPRSS2 --+> coronavirus disease 2019	37047556	2023	10.3390/ijms24076583
positive Regulation: TMPRSS2 --+> coronavirus disease 2019	36901955	2023	10.3390/ijms24054523
positive Regulation: TMPRSS2 --+> coronavirus disease 2019	36516166	2023	10.1165/rcmb.2022-0462ED
negative Regulation: MUC21 ---| coronavirus disease 2019	35879413	2022	10.1038/s41588-022-01110-2
positive Regulation: CXCR2 --+> coronavirus disease 2019	36780833	2023	10.1016/j.ejmech.2023.115175
positive Regulation: FURIN --+> coronavirus disease 2019	32735799	2020	10.1016/j.cbi.2020.109211
positive Regulation: FURIN --+> coronavirus disease 2019	32512290	2020	10.1016/j.mehy.2020.109893
positive Regulation: FURIN --+> coronavirus disease 2019	33461019	2021	10.1016/j.biopha.2020.111193
positive Regulation: FURIN --+> coronavirus disease 2019	33122096	2020	10.1016/j.ijantimicag.2020.106214
positive Regulation: FURIN --+> coronavirus disease 2019	33380375	2021	10.1016/j.phymed.2020.153396
positive Regulation: FURIN --+> coronavirus disease 2019	33484868	2021	10.1016/j.semcancer.2021.01.003
positive Regulation: FURIN --+> coronavirus disease 2019	32274570	2020	10.1007/s00395-020-0791-5
positive Regulation: FURIN --+> coronavirus disease 2019	32821033	2020	10.1099/jgv.0.001481
positive Regulation: FURIN --+> coronavirus disease 2019	33214719	2021	10.1038/s41577-020-00470-2
positive Regulation: FURIN --+> coronavirus disease 2019	33480287	2021	10.1177/0748730420987669
positive Regulation: FURIN --+> coronavirus disease 2019	32638018	2020	10.1093/cvr/cvaa19110.1093/cvr/cvaa191
positive Regulation: FURIN --+> coronavirus disease 2019	33484868	2022	10.1016/j.semcancer.2021.01.003
positive Regulation: FURIN --+> coronavirus disease 2019	34449545	2021	10.3390/cimb43020061
positive Regulation: FURIN --+> coronavirus disease 2019		2021	10.7150/ijbs.63072
positive Regulation: FURIN --+> coronavirus disease 2019	33820514	2021	10.2174/0929867328666210405113253
positive Regulation: FURIN --+> coronavirus disease 2019	34837081	2022	10.1038/s41585-021-00542-5
positive Regulation: FURIN --+> coronavirus disease 2019	35472469	2022	10.1016/j.job.2022.04.004
positive Regulation: FURIN --+> coronavirus disease 2019	35815069	2022	10.1016/j.crchbi.2022.100023
positive Regulation: FURIN --+> coronavirus disease 2019	35678602	2022	10.1128/jvi.00474-22
positive Regulation: FURIN --+> coronavirus disease 2019	35876526	2022	10.1128/jvi.00753-22
positive Regulation: FURIN --+> coronavirus disease 2019	35956801	2022	10.3390/molecules27154854
positive Regulation: FURIN --+> coronavirus disease 2019	36519268	2023	10.15252/embj.2022111737
positive Regulation: FURIN --+> coronavirus disease 2019	36069179	2023	10.14670/HH-18-510
negative Regulation: CASP3 ---| coronavirus disease 2019		2021	10.1016/j.immuni.2021.09.002
negative Regulation: GPLD1 ---| coronavirus disease 2019	33096026	2020	10.1016/j.cels.2020.10.003
positive Regulation: MAPT --+> coronavirus disease 2019	36769057	2023	10.3390/ijms24032715
negative Regulation: FGF7 ---| coronavirus disease 2019	33618635	2021	10.2174/0929866528666210222150347
positive Regulation: TCF20 --+> coronavirus disease 2019	33380375	2020	10.1016/j.phymed.2020.153396
positive Regulation: IFNL2 --+> coronavirus disease 2019	34795156	2021
negative Regulation: SLC5A2 ---| coronavirus disease 2019	34214650	2021	10.1016/j.cardfail.2021.06.01310.1016/j.cardfail.2021.06.013
negative Regulation: SLC5A2 ---| coronavirus disease 2019	34983625	2022	10.1186/s13256-021-03232-310.1186/s13256-021-03232-3
negative Regulation: SLC5A2 ---| coronavirus disease 2019	35331159	2022	10.1186/s12882-022-02747-110.1186/s12882-022-02747-1
negative Regulation: SLC5A2 ---| coronavirus disease 2019	32717278	2020	10.1016/j.cjca.2020.07.230
negative Regulation: SLC5A2 ---| coronavirus disease 2019	34001719	2021	10.1097/FJC.0000000000001011
negative Regulation: PLG ---| coronavirus disease 2019		2020	10.1016/j.tacc.2020.07.004
negative Regulation: PLG ---| coronavirus disease 2019	32882718	2020	10.1055/s-0040-1715454
negative Regulation: PLG ---| coronavirus disease 2019	33525440	2021	10.3390/ijms22031283
negative Regulation: PLG ---| coronavirus disease 2019	33191474	2021	10.1007/s10741-020-10037-x
negative Regulation: PLG ---| coronavirus disease 2019	32275753	2020	10.1093/qjmed/hcaa12110.1093/qjmed/hcaa121
negative Regulation: PLG ---| coronavirus disease 2019	32275753	2020	10.1093/qjmed/hcaa12110.1093/qjmed/hcaa121
negative Regulation: PLG ---| coronavirus disease 2019	33826233	2021	10.1111/jth.1532710.1111/jth.15327
negative Regulation: PLG ---| coronavirus disease 2019	36221881	2022	10.2174/1389450123666221011102250
negative Regulation: PLG ---| coronavirus disease 2019	35927893	2023	10.2174/1871530322666220801102402
positive Regulation: ACE --+> coronavirus disease 2019	32636018	2020	10.1016/j.amjcard.2020.06.002
positive Regulation: ACE --+> coronavirus disease 2019	33984877	2021	10.1515/cclm-2020-1877
positive Regulation: ACE --+> coronavirus disease 2019	32636018	2020	10.1016/j.amjcard.2020.06.002
positive Regulation: ACE --+> coronavirus disease 2019	32735889	2020	10.1016/j.ajpath.2020.07.009
positive Regulation: ACE --+> coronavirus disease 2019	32735889	2020	10.1016/j.ajpath.2020.07.009
positive Regulation: ACE --+> coronavirus disease 2019	32474009	2020	10.1016/j.cca.2020.05.044
positive Regulation: ACE --+> coronavirus disease 2019	32339565	2020	10.1016/j.yjmcc.2020.04.026
positive Regulation: ACE --+> coronavirus disease 2019	33197472	2020	10.1016/j.jinf.2020.11.012
positive Regulation: ACE --+> coronavirus disease 2019	33684401	2021	10.1016/j.jinf.2021.03.001
positive Regulation: ACE --+> coronavirus disease 2019	32717345	2020	10.1016/j.virusres.2020.198103
positive Regulation: ACE --+> coronavirus disease 2019	32905897	2020	10.1016/j.earlhumdev.2020.105161
positive Regulation: ACE --+> coronavirus disease 2019	33129966	2021	10.1016/j.ijid.2020.10.059
positive Regulation: ACE --+> coronavirus disease 2019	33945867	2021	10.1016/j.ijid.2021.04.086
positive Regulation: ACE --+> coronavirus disease 2019	33838614	2021	10.1016/j.dsx.2021.03.027
positive Regulation: ACE --+> coronavirus disease 2019	33558851	2021	10.1016/j.bbrep.2021.100938
positive Regulation: ACE --+> coronavirus disease 2019	33344794	2020	10.1016/j.heliyon.2020.e05712
positive Regulation: ACE --+> coronavirus disease 2019	33655087	2021	10.1016/j.genrep.2021.101062
positive Regulation: ACE --+> coronavirus disease 2019	33842874	2021	10.1016/j.cjco.2021.03.001
positive Regulation: ACE --+> coronavirus disease 2019	32286246	2020	10.1515/cclm-2020-0425
positive Regulation: ACE --+> coronavirus disease 2019	32472779	2020	10.1097/HJH.0000000000002534
positive Regulation: ACE --+> coronavirus disease 2019	32302248	2020	10.1161/CIRCRESAHA.120.317174
positive Regulation: ACE --+> coronavirus disease 2019	32668165	2020	10.1152/ajplung.00225.2020
positive Regulation: ACE --+> coronavirus disease 2019	33261541	2021	10.2174/1570162X18666201201093540
positive Regulation: ACE --+> coronavirus disease 2019	33678794	2021	10.1536/ihj.20-323
positive Regulation: ACE --+> coronavirus disease 2019	34066804	2021	10.3390/ijms22095000
positive Regulation: ACE --+> coronavirus disease 2019	33459225	2021	10.2174/1381612827666210114150607
positive Regulation: ACE --+> coronavirus disease 2019	32740406	2020	10.1097/HJH.0000000000002584
positive Regulation: ACE --+> coronavirus disease 2019	33938475	2021	10.1097/MOP.0000000000001017
positive Regulation: ACE --+> coronavirus disease 2019	34238584	2021	10.1016/j.therap.2020.10.004
positive Regulation: ACE --+> coronavirus disease 2019	32286246	2020	10.1515/cclm-2020-042510.1515/cclm-2020-0425
positive Regulation: ACE --+> coronavirus disease 2019	32511481	2020	10.1101/2020.05.17.2010494310.1101/2020.05.17.20104943
positive Regulation: ACE --+> coronavirus disease 2019	32621718	2020	10.2174/156802662066620070413532710.2174/1568026620666200704135327
positive Regulation: ACE --+> coronavirus disease 2019	32628976	2020	10.1016/j.gene.2020.14494410.1016/j.gene.2020.144944
positive Regulation: ACE --+> coronavirus disease 2019	32668165	2020	10.1152/ajplung.00225.202010.1152/ajplung.00225.2020
positive Regulation: ACE --+> coronavirus disease 2019	32882331	2020	10.1016/j.gene.2020.14510210.1016/j.gene.2020.145102
positive Regulation: ACE --+> coronavirus disease 2019	32882331	2020	10.1016/j.gene.2020.14510210.1016/j.gene.2020.145102
positive Regulation: ACE --+> coronavirus disease 2019	32905897	2020	10.1016/j.earlhumdev.2020.10516110.1016/j.earlhumdev.2020.105161
positive Regulation: ACE --+> coronavirus disease 2019	32905897	2020	10.1016/j.earlhumdev.2020.10516110.1016/j.earlhumdev.2020.105161
positive Regulation: ACE --+> coronavirus disease 2019	33093981	2020	10.25259/SNI_305_202010.25259/SNI_305_2020
positive Regulation: ACE --+> coronavirus disease 2019	33254590	2020	10.1016/j.mehy.2020.11028810.1016/j.mehy.2020.110288
positive Regulation: ACE --+> coronavirus disease 2019	33283188	2020	10.1177/263310552097574310.1177/2633105520975743
positive Regulation: ACE --+> coronavirus disease 2019	33290594	2020	10.1111/fcp.1263710.1111/fcp.12637
positive Regulation: ACE --+> coronavirus disease 2019	33341894	2020	10.1093/nutrit/nuaa12610.1093/nutrit/nuaa126
positive Regulation: ACE --+> coronavirus disease 2019	33389262	2021	10.1007/s10096-020-04138-6
positive Regulation: ACE --+> coronavirus disease 2019	33521687	2021	10.1016/j.xfss.2020.12.00510.1016/j.xfss.2020.12.005
positive Regulation: ACE --+> coronavirus disease 2019	33842874	2021	10.1016/j.cjco.2021.03.00110.1016/j.cjco.2021.03.001
positive Regulation: ACE --+> coronavirus disease 2019	34085542	2021	10.5144/0256-4947.2021.14110.5144/0256-4947.2021.141
positive Regulation: ACE --+> coronavirus disease 2019	34769093	2021	10.3390/ijms22211166210.3390/ijms222111662
positive Regulation: ACE --+> coronavirus disease 2019	34769218	2021	10.3390/ijms22211178710.3390/ijms222111787
positive Regulation: ACE --+> coronavirus disease 2019	34913347	2021	10.33549/PHYSIOLRES.934730
positive Regulation: ACE --+> coronavirus disease 2019	34972696	2022	10.21873/INVIVO.12672
positive Regulation: ACE --+> coronavirus disease 2019	35190362	2022	10.5152/AnatolJCardiol.2021.50210.5152/AnatolJCardiol.2021.502
positive Regulation: ACE --+> coronavirus disease 2019	35250987	2022	10.3389/fimmu.2022.81294010.3389/fimmu.2022.812940
positive Regulation: ACE --+> coronavirus disease 2019	35305693	2022	10.1186/s12985-022-01782-6
positive Regulation: ACE --+> coronavirus disease 2019	33984877	2021	10.1515/cclm-2020-1877
positive Regulation: ACE --+> coronavirus disease 2019	33907887	2021	10.1007/s00417-021-05209-w
positive Regulation: ACE --+> coronavirus disease 2019	34411004	2021	10.1172/JCI151418
positive Regulation: ACE --+> coronavirus disease 2019	34411004	2021	10.1172/JCI151418
positive Regulation: ACE --+> coronavirus disease 2019	32943474	2021	10.1136/postgradmedj-2020-138284
positive Regulation: ACE --+> coronavirus disease 2019		2021	10.3390/ijms222111787
positive Regulation: ACE --+> coronavirus disease 2019	35319675	2022	10.1590/1414-431X2022e11932
positive Regulation: ACE --+> coronavirus disease 2019	35541905	2022	10.7150/ijbs.69677
positive Regulation: ACE --+> coronavirus disease 2019	34735712	2022	10.1007/5584_2021_675
positive Regulation: ACE --+> coronavirus disease 2019	33369911	2021	10.1097/MJT.0000000000001299
positive Regulation: ACE --+> coronavirus disease 2019	33369911	2021	10.1097/MJT.0000000000001299
positive Regulation: ACE --+> coronavirus disease 2019	35889751	2022	10.3390/nu1414279410.3390/nu14142794
positive Regulation: ACE --+> coronavirus disease 2019	36134024	2022	10.3389/fgene.2022.955965
positive Regulation: ACE --+> coronavirus disease 2019	35352656	2022	10.2174/1871530322666220329150238
positive Regulation: ACE --+> coronavirus disease 2019	33393420	2022	10.1177/1073858420984106
positive Regulation: ACE --+> coronavirus disease 2019	36029296	2023	10.1164/rccm.202208-1585LE
positive Regulation: ACE --+> coronavirus disease 2019	36644496	2023	10.1155/2023/4540287
positive Regulation: ACE --+> coronavirus disease 2019	36255490	2023	10.1007/s00438-022-01953-8
positive Regulation: ACE --+> coronavirus disease 2019	36041212	2023	10.1164/rccm.202208-1494LE
positive Regulation: ACE --+> coronavirus disease 2019	36322905	2022	10.1089/omi.2022.0108
positive Regulation: ACE --+> coronavirus disease 2019	36253560	2023	10.1038/s41401-022-00998-0
positive Regulation: ACE --+> coronavirus disease 2019	37012452	2023	10.1007/s00203-023-03514-y
negative Regulation: BRD3 ---| coronavirus disease 2019	34816261	2021	10.1101/2021.11.14.46853710.1101/2021.11.14.468537
negative Regulation: BRD3 ---| coronavirus disease 2019	35839775	2022	10.1016/j.celrep.2022.111088
negative Regulation: CTXN1 ---| coronavirus disease 2019	36119648	2022	10.1007/s11055-022-01286-4
positive Regulation: DHODH --+> coronavirus disease 2019	33556871	2021	10.1016/j.biopha.2021.111313
negative Regulation: ALB ---| coronavirus disease 2019	33181156	2021	10.1016/j.kint.2020.10.032
negative Regulation: ALB ---| coronavirus disease 2019	32571605	2020	10.1016/j.arcmed.2020.06.007
negative Regulation: ALB ---| coronavirus disease 2019	32653199	2020	10.1016/j.transci.2020.102856
negative Regulation: ALB ---| coronavirus disease 2019	33521210	2020	10.1016/j.gendis.2020.08.013
negative Regulation: ALB ---| coronavirus disease 2019	33969222	2021	10.1016/j.medcle.2020.12.015
negative Regulation: ALB ---| coronavirus disease 2019	33001844	2020	10.1515/cclm-2020-0730
negative Regulation: ALB ---| coronavirus disease 2019	33181156	2021	10.1016/j.kint.2020.10.032
negative Regulation: ALB ---| coronavirus disease 2019	33477197	2021	10.1055/s-0040-1721778
negative Regulation: ALB ---| coronavirus disease 2019	33849598	2021	10.1186/s13000-021-01092-5
negative Regulation: ALB ---| coronavirus disease 2019		2020	10.1016/j.transci.2020.102856
negative Regulation: ALB ---| coronavirus disease 2019	32470338	2020	10.1053/j.gastro.2020.05.05710.1053/j.gastro.2020.05.057
negative Regulation: ALB ---| coronavirus disease 2019		2020	10.1016/j.gendis.2020.08.013
negative Regulation: TOLLIP ---| coronavirus disease 2019	36057605	2022	10.1038/s41467-022-32957-y
negative Regulation: TOLLIP ---| coronavirus disease 2019	36057605	2022	10.1038/s41467-022-32957-y
negative Regulation: TOLLIP ---| coronavirus disease 2019	36057605	2022	10.1038/s41467-022-32957-y
negative Regulation: TOLLIP ---| coronavirus disease 2019	36057605	2022	10.1038/s41467-022-32957-y
positive Regulation: GSK3B --+> coronavirus disease 2019	34593624	2021	10.1073/pnas.2113401118
positive Regulation: GSK3B --+> coronavirus disease 2019	33655282	2021	10.1101/2021.02.17.2125193310.1101/2021.02.17.21251933
positive Regulation: GSK3B --+> coronavirus disease 2019	34593624	2021	10.1073/pnas.2113401118
positive Regulation: GSK3B --+> coronavirus disease 2019	34593624	2021	10.1073/pnas.2113401118
positive Regulation: GSK3B --+> coronavirus disease 2019	34593624	2021	10.1073/pnas.2113401118
positive Regulation: GSK3B --+> coronavirus disease 2019	34593624	2021	10.1073/pnas.2113401118
positive Regulation: GSK3B --+> coronavirus disease 2019	34593624	2021	10.1073/pnas.2113401118
positive Regulation: GSK3B --+> coronavirus disease 2019	33655282	2021	10.1101/2021.02.17.2125193310.1101/2021.02.17.21251933
positive Regulation: UGCG --+> coronavirus disease 2019	33639165	2021	10.1016/j.jbc.2021.100470
negative Regulation: SARS-CoV-2 S ---| coronavirus disease 2019	33789211	2021	10.1016/j.bbrc.2021.03.100
negative Regulation: SARS-CoV-2 S ---| coronavirus disease 2019	32931734	2020	10.1016/j.cell.2020.08.026
negative Regulation: SARS-CoV-2 S ---| coronavirus disease 2019		2020	10.1016/j.bpj.2020.11.1757
negative Regulation: SARS-CoV-2 S ---| coronavirus disease 2019	32931734	2020	10.1016/j.cell.2020.08.026
negative Regulation: SARS-CoV-2 S ---| coronavirus disease 2019	34222571	2021	10.1016/j.gendis.2021.05.006
negative Regulation: SARS-CoV-2 S ---| coronavirus disease 2019	32989130	2020	10.1073/pnas.2010722117
negative Regulation: SARS-CoV-2 S ---| coronavirus disease 2019	32630514	2020	10.3390/ph1306013210.3390/ph13060132
negative Regulation: SARS-CoV-2 S ---| coronavirus disease 2019	32832038	2020	10.1016/j.csbj.2020.08.002
negative Regulation: SARS-CoV-2 S ---| coronavirus disease 2019	32935100	2020	10.1101/2020.09.10.28694810.1101/2020.09.10.286948
negative Regulation: SARS-CoV-2 S ---| coronavirus disease 2019	32989130	2020	10.1073/pnas.201072211710.1073/pnas.2010722117
negative Regulation: SARS-CoV-2 S ---| coronavirus disease 2019	34139176	2021	10.1016/j.cell.2021.05.032
negative Regulation: SARS-CoV-2 S ---| coronavirus disease 2019	34244682	2021	10.1038/s41591-021-01443-1
negative Regulation: SARS-CoV-2 S ---| coronavirus disease 2019	34499652	2021	10.1371/journal.pone.025284910.1371/journal.pone.0252849
negative Regulation: SARS-CoV-2 S ---| coronavirus disease 2019	34671199	2021	10.7150/ijbs.6132010.7150/ijbs.61320
negative Regulation: SARS-CoV-2 S ---| coronavirus disease 2019	34639132	2021	10.3390/ijms221910791
negative Regulation: SARS-CoV-2 S ---| coronavirus disease 2019	34728625	2021	10.1038/s41467-021-26539-710.1038/s41467-021-26539-7
negative Regulation: SARS-CoV-2 S ---| coronavirus disease 2019	34645941	2021	10.1038/s41423-021-00773-x
negative Regulation: SARS-CoV-2 S ---| coronavirus disease 2019	34728625	2021	10.1038/s41467-021-26539-7
negative Regulation: SARS-CoV-2 S ---| coronavirus disease 2019	34779418	2021	10.1172/JCI148225
negative Regulation: SARS-CoV-2 S ---| coronavirus disease 2019	35804152	2022	10.1038/s42003-022-03613-4
negative Regulation: SARS-CoV-2 S ---| coronavirus disease 2019	35505121	2022	10.1038/s41385-022-00517-8
negative Regulation: SARS-CoV-2 S ---| coronavirus disease 2019	35704748	2022	10.1084/jem.20220638
negative Regulation: SARS-CoV-2 S ---| coronavirus disease 2019	36235223	2022	10.3390/molecules27196688
negative Regulation: SARS-CoV-2 S ---| coronavirus disease 2019		2022	10.1016/j.vaccine.2022.09.057
negative Regulation: SARS-CoV-2 S ---| coronavirus disease 2019	36499657	2022	10.3390/ijms232315332
negative Regulation: LRRN3 ---| coronavirus disease 2019	36192006	2022	10.21873/anticanres.16013
positive Regulation: VPS29 --+> coronavirus disease 2019	36124427	2022	10.15252/embj.2022110727
positive Regulation: IL7 --+> coronavirus disease 2019	33639198	2021	10.1016/j.biochi.2021.02.012
positive Regulation: IL7 --+> coronavirus disease 2019	33482620	2021	10.1016/j.mehy.2020.110476
positive Regulation: IL7 --+> coronavirus disease 2019	32334062	2020	10.1016/j.bbi.2020.04.046
positive Regulation: IL7 --+> coronavirus disease 2019	33992179	2021	10.1016/j.jocn.2021.03.010
positive Regulation: IL7 --+> coronavirus disease 2019	32838255	2020	10.1016/j.cjco.2020.06.010
positive Regulation: IL7 --+> coronavirus disease 2019	32989434	2020	10.1016/S2665-9913(20)30310-6
positive Regulation: IL7 --+> coronavirus disease 2019	32660401	2020	10.2174/1381612826666200713174140
positive Regulation: IL7 --+> coronavirus disease 2019	33104057	2021	10.1172/JCI143928
positive Regulation: IL7 --+> coronavirus disease 2019		2022	10.3390/ijms23094545
positive Regulation: IL7 --+> coronavirus disease 2019		2022	10.1016/j.reumae.2022.06.001
positive Regulation: IL7 --+> coronavirus disease 2019	35788744	2022	10.1007/s00415-022-11237-1
positive Regulation: IL7 --+> coronavirus disease 2019	36286038	2022	10.3390/cimb44100323
positive Regulation: IL7 --+> coronavirus disease 2019		2022	10.7150/ijms.73134
positive Regulation: IL7 --+> coronavirus disease 2019	36286038	2022	10.3390/cimb44100323
positive Regulation: IL7 --+> coronavirus disease 2019	36286038	2022	10.3390/cimb44100323
positive Regulation: IL7 --+> coronavirus disease 2019		2022	10.1016/j.jbior.2022.100940
negative Regulation: CR1 ---| coronavirus disease 2019	34022670	2021	10.1016/j.imbio.2021.152093
negative Regulation: CR1 ---| coronavirus disease 2019	36043493	2022	10.1042/BCJ20220154
positive Regulation: C5AR1 --+> coronavirus disease 2019	33852936	2021	10.1016/j.jaci.2021.03.038
positive Regulation: C5AR1 --+> coronavirus disease 2019	33852936	2021	10.1016/j.jaci.2021.03.038
positive Regulation: C5AR1 --+> coronavirus disease 2019	33023856	2020	10.1016/j.it.2020.09.008
positive Regulation: C5AR1 --+> coronavirus disease 2019	33473155	2021	10.1038/s41422-020-00455-9
positive Regulation: C5AR1 --+> coronavirus disease 2019	34661893	2021	10.1007/978-3-030-67452-6_6
positive Regulation: C5AR1 --+> coronavirus disease 2019	37104043	2023	10.1172/JCI163105
positive Regulation: C5AR1 --+> coronavirus disease 2019	37104043	2023	10.1172/JCI163105
positive Regulation: CTSS --+> coronavirus disease 2019	35643215	2022	10.1016/j.ijcard.2022.05.055
negative Regulation: RETREG1 ---| coronavirus disease 2019	35239449	2022	10.1080/15548627.2022.2039992
positive Regulation: SAA2 --+> coronavirus disease 2019	35772384	2022	10.1088/1752-7163/ac7d6b
negative Regulation: MMP1 ---| coronavirus disease 2019	35674675	2022	10.1089/jir.2022.0029
positive Regulation: SCARB1 --+> coronavirus disease 2019		2021	10.3390/ijms221910182
positive Regulation: SCARB1 --+> coronavirus disease 2019		2021	10.3390/ijms221910182
positive Regulation: SCARB1 --+> coronavirus disease 2019		2021	10.3390/ijms221910182
positive Regulation: SCARB1 --+> coronavirus disease 2019		2021	10.3390/ijms221910182
positive Regulation: SCARB1 --+> coronavirus disease 2019	34510331	2021	10.1007/s11262-021-01869-2
positive Regulation: SCARB1 --+> coronavirus disease 2019	35319302	2022	10.1089/vim.2021.0167
positive Regulation: SCARB1 --+> coronavirus disease 2019	37102664	2023	10.1002/iid3.786
negative Regulation: LTF ---| coronavirus disease 2019	33539852	2021	10.1016/j.addr.2021.01.019
negative Regulation: LTF ---| coronavirus disease 2019	33765614	2021	10.1016/j.intimp.2021.107571
negative Regulation: LTF ---| coronavirus disease 2019	34279829	2021	10.1007/978-3-030-71697-4_5
negative Regulation: LTF ---| coronavirus disease 2019	32574271	2020	10.3389/fimmu.2020.0122110.3389/fimmu.2020.01221
negative Regulation: LTF ---| coronavirus disease 2019	32577649	2020	10.1101/2020.05.27.11718410.1101/2020.05.27.117184
negative Regulation: LTF ---| coronavirus disease 2019	32577649	2020	10.1101/2020.05.27.11718410.1101/2020.05.27.117184
negative Regulation: LTF ---| coronavirus disease 2019	33498631	2021	10.3390/nu1302032810.3390/nu13020328
negative Regulation: LTF ---| coronavirus disease 2019	34413211	2021	10.1073/pnas.210581511810.1073/pnas.2105815118
negative Regulation: LTF ---| coronavirus disease 2019	34413211	2021	10.1073/pnas.210581511810.1073/pnas.2105815118
negative Regulation: LTF ---| coronavirus disease 2019		2021	10.1016/j.clnesp.2021.08.019
negative Regulation: LTF ---| coronavirus disease 2019	34575388	2021	10.3390/jcm1018427610.3390/jcm10184276
negative Regulation: LTF ---| coronavirus disease 2019	34682731	2021	10.3390/ijerph18201098510.3390/ijerph182010985
negative Regulation: LTF ---| coronavirus disease 2019	34682731	2021	10.3390/ijerph18201098510.3390/ijerph182010985
negative Regulation: LTF ---| coronavirus disease 2019	35221061	2022	10.3168/jds.2021-21247
negative Regulation: LTF ---| coronavirus disease 2019	35920949	2022	10.1007/s10534-022-00427-z
negative Regulation: LTF ---| coronavirus disease 2019	36142620	2022	10.3390/ijms231810716
negative Regulation: LTF ---| coronavirus disease 2019	36329614	2023	10.1002/jmv.28281
negative Regulation: LTF ---| coronavirus disease 2019	36405280	2022	10.12998/wjcc.v10.i32.11665
negative Regulation: LTF ---| coronavirus disease 2019	36558432	2022	10.3390/nu14245274
negative Regulation: LTF ---| coronavirus disease 2019	36985630	2023	10.3390/molecules28062658
positive Regulation: CXCL12 --+> coronavirus disease 2019	36180664	2022	10.1007/s10787-022-01078-9
positive Regulation: CXCL12 --+> coronavirus disease 2019	36180664	2022	10.1007/s10787-022-01078-9
negative Regulation: CPB1 ---| coronavirus disease 2019	33557911	2021	10.1186/s13054-021-03482-z
negative Regulation: CPB1 ---| coronavirus disease 2019	33557911	2021	10.1186/s13054-021-03482-z10.1186/s13054-021-03482-z10.1016/j.thromres.2020.04.04110.1111/jth.1476810.1001/jama.2020.1283910.7326/M20-200310.1016/j.carpath.2020.10722710.1016/j.atherosclerosis.2020.04.01810.1182/blood.202000700810.1182/blood-2018-11-8862
negative Regulation: CPB1 ---| coronavirus disease 2019	35199285	2022	10.1007/s10753-022-01648-7
negative Regulation: CPB1 ---| coronavirus disease 2019	35852851	2022	10.1097/MOH.0000000000000724
positive Regulation: NDUFA4 --+> coronavirus disease 2019	36206731	2022	10.1016/j.stem.2022.09.008
positive Regulation: NR1H4 --+> coronavirus disease 2019	36785699	2023	10.1016/j.apsb.2023.01.023
positive Regulation: NR1H4 --+> coronavirus disease 2019	36470304	2023	10.1038/s41586-022-05594-0
positive Regulation: NR1H4 --+> coronavirus disease 2019	36470304	2023	10.1038/s41586-022-05594-0
positive Regulation: NR1H4 --+> coronavirus disease 2019	36470304	2023	10.1038/s41586-022-05594-0
positive Regulation: NR1H4 --+> coronavirus disease 2019	36470304	2023	10.1038/s41586-022-05594-0
positive Regulation: NR1H4 --+> coronavirus disease 2019	36470304	2023	10.1038/s41586-022-05594-0
negative Regulation: DNASE1 ---| coronavirus disease 2019	33130319	2021	10.1016/j.biomaterials.2020.120389
positive Regulation: IRF9 --+> coronavirus disease 2019	33654293	2021	10.1038/s41591-020-01227-z
positive Regulation: GZMA --+> coronavirus disease 2019	32574709	2020	10.1016/j.clim.2020.108516
positive Regulation: RYR2 --+> coronavirus disease 2019	35599487	2022	10.3233/JAD-220105
positive Regulation: BDKRB1 --+> coronavirus disease 2019	34086061	2021	10.1007/s00011-021-01473-y
negative Regulation: SOD3 ---| coronavirus disease 2019	32407045	2020	10.23736/S0026-4806.20.06603-3
negative Regulation: SOD3 ---| coronavirus disease 2019		2020	10.23736/S0026-4806.20.06603-3
positive Regulation: ADAM17 --+> coronavirus disease 2019	32360703	2020	10.1016/j.yjmcc.2020.04.031
positive Regulation: ADAM17 --+> coronavirus disease 2019	33713620	2021	10.1016/j.cell.2021.02.053
positive Regulation: ADAM17 --+> coronavirus disease 2019	33461019	2021	10.1016/j.biopha.2020.111193
positive Regulation: ADAM17 --+> coronavirus disease 2019	33360669	2021	10.1016/j.ctarc.2020.100285
positive Regulation: ADAM17 --+> coronavirus disease 2019	32636031	2020	10.1016/j.therap.2020.06.012
positive Regulation: ADAM17 --+> coronavirus disease 2019	33199671	2020	10.14348/molcells.2020.0177
positive Regulation: ADAM17 --+> coronavirus disease 2019	33110240	2020	10.1038/s41401-020-00554-8
positive Regulation: ADAM17 --+> coronavirus disease 2019	33628091	2021	10.7150/ijms.53564
positive Regulation: ADAM17 --+> coronavirus disease 2019	32926272	2021	10.1007/s10557-020-07073-y
positive Regulation: ADAM17 --+> coronavirus disease 2019	33660945	2021	10.1111/jcmm.16310
positive Regulation: ADAM17 --+> coronavirus disease 2019	33926110	2021	10.3390/ijms2209452610.3390/ijms22094526
positive Regulation: ADAM17 --+> coronavirus disease 2019	34191346	2021	10.1096/fj.202100051R
positive Regulation: ADAM17 --+> coronavirus disease 2019	34826347	2022	10.1002/JLB.3COVA0421-195RR10.1002/JLB.3COVA0421-195RR
positive Regulation: ADAM17 --+> coronavirus disease 2019	34948342	2021	10.3390/ijms222413546
positive Regulation: ADAM17 --+> coronavirus disease 2019	35013738	2022	10.1016/j.hsr.2021.10001110.1016/j.hsr.2021.100011
positive Regulation: ADAM17 --+> coronavirus disease 2019	34935698	2022	10.1097/FJC.0000000000001201
positive Regulation: ADAM17 --+> coronavirus disease 2019	34826347	2022	10.1002/JLB.3COVA0421-195RR
positive Regulation: ADAM17 --+> coronavirus disease 2019	35527514	2022	10.15252/embr.202154305
positive Regulation: ADAM17 --+> coronavirus disease 2019	35527514	2022	10.15252/embr.202154305
positive Regulation: ADAM17 --+> coronavirus disease 2019	35527514	2022	10.15252/embr.202154305
positive Regulation: ADAM17 --+> coronavirus disease 2019	36027543	2022	10.1097/01.hjh.0000835524.78117.27
positive Regulation: ADAM17 --+> coronavirus disease 2019	35293290	2022	10.2174/1386207325666220315114332
positive Regulation: ADAM17 --+> coronavirus disease 2019	35525888	2022	10.1007/s12079-022-00678-y
positive Regulation: ADAM17 --+> coronavirus disease 2019	36558177	2022	10.3390/molecules27249044
positive Regulation: ADAM17 --+> coronavirus disease 2019	36558177	2022	10.3390/molecules27249044
positive Regulation: ADAM17 --+> coronavirus disease 2019	36558177	2022	10.3390/molecules27249044
positive Regulation: ADAM17 --+> coronavirus disease 2019	36558177	2022	10.3390/molecules27249044
positive Regulation: ADAM17 --+> coronavirus disease 2019	36558177	2022	10.3390/molecules27249044
positive Regulation: ADAM17 --+> coronavirus disease 2019	36069179	2023	10.14670/HH-18-510
negative Regulation: FBN1 ---| coronavirus disease 2019	36591859	2022	10.26355/eurrev_202212_30701
positive Regulation: CRP --+> coronavirus disease 2019	32473151	2020	10.1016/j.clinbiochem.2020.05.012
positive Regulation: CRP --+> coronavirus disease 2019	34429685	2021	10.1016/j.sjbs.2021.08.040
positive Regulation: CRP --+> coronavirus disease 2019	32571605	2020	10.1016/j.arcmed.2020.06.007
positive Regulation: CRP --+> coronavirus disease 2019	32798632	2021	10.1016/j.ajic.2020.08.013
positive Regulation: CRP --+> coronavirus disease 2019	33932696	2021	10.1016/j.intimp.2021.107684
positive Regulation: CRP --+> coronavirus disease 2019	32348166	2020	10.1161/HYPERTENSIONAHA.120.15143
positive Regulation: CRP --+> coronavirus disease 2019	33124971	2020	10.1080/16078454.2020.1833435
positive Regulation: CRP --+> coronavirus disease 2019	32726800	2020	10.1038/s41586-020-2600-6
positive Regulation: CRP --+> coronavirus disease 2019	32661220	2020	10.12659/AJCR.92502010.12659/AJCR.925020
positive Regulation: CRP --+> coronavirus disease 2019	33851033	2021	10.1002/edm2.215
positive Regulation: CRP --+> coronavirus disease 2019	33851033	2021	10.1002/edm2.215
positive Regulation: CRP --+> coronavirus disease 2019	34669594	2021	10.3855/jidc.1387610.3855/jidc.13876
positive Regulation: CRP --+> coronavirus disease 2019	34693913	2022	10.1097/MBC.000000000000109810.1097/MBC.0000000000001098
positive Regulation: CRP --+> coronavirus disease 2019		2020	10.1161/HYPERTENSIONAHA.120.15143
positive Regulation: CRP --+> coronavirus disease 2019	34435294	2021	10.1007/s10072-021-05575-7
positive Regulation: CRP --+> coronavirus disease 2019	34900028	2021	10.1155/2021/6304189
positive Regulation: CRP --+> coronavirus disease 2019	35007274	2022	10.12659/AJCR.93526310.12659/AJCR.935263
positive Regulation: CRP --+> coronavirus disease 2019	35007274	2022	10.12659/AJCR.93526310.12659/AJCR.935263
positive Regulation: CRP --+> coronavirus disease 2019	34436742	2022	10.1007/s10157-021-02126-4
positive Regulation: CRP --+> coronavirus disease 2019	34993712	2022	10.1007/s10534-021-00355-4
positive Regulation: CRP --+> coronavirus disease 2019	35191872	2022	10.1097/CCM.0000000000005281
positive Regulation: CRP --+> coronavirus disease 2019	35772384	2022	10.1088/1752-7163/ac7d6b
positive Regulation: CRP --+> coronavirus disease 2019	35199285	2022	10.1007/s10753-022-01648-7
positive Regulation: CRP --+> coronavirus disease 2019	35793833	2022	10.1136/thoraxjnl-2022-218744
positive Regulation: CRP --+> coronavirus disease 2019	35701893	2022	10.1177/03000605221102217
positive Regulation: CRP --+> coronavirus disease 2019	35874670	2022	10.3389/fimmu.2022.918731
positive Regulation: CRP --+> coronavirus disease 2019		2022	10.32604/biocell.2022.023124
positive Regulation: CRP --+> coronavirus disease 2019	35647937	2022	10.1089/jir.2021.0222
positive Regulation: CRP --+> coronavirus disease 2019	36528110	2022	10.1016/j.jaci.2022.12.800
positive Regulation: CRP --+> coronavirus disease 2019	36476070	2022	10.1177/03946320221145827
positive Regulation: CRP --+> coronavirus disease 2019	36591859	2022	10.26355/eurrev_202212_30701
positive Regulation: CRP --+> coronavirus disease 2019	36591859	2022	10.26355/eurrev_202212_30701
positive Regulation: CRP --+> coronavirus disease 2019	36644001	2023	10.1016/j.jff.2023.105412
positive Regulation: CRP --+> coronavirus disease 2019	36723305	2022	10.36740/WLek202212106
positive Regulation: CRP --+> coronavirus disease 2019	36945658	2023	10.1016/j.jctube.2023.100359
negative Regulation: MICA ---| coronavirus disease 2019	36768315	2023	10.3390/ijms24031996
negative Regulation: ULK1 ---| coronavirus disease 2019		2022	10.3390/ijms23094576
positive Regulation: CEP83 --+> coronavirus disease 2019		2022	10.1016/j.cell.2022.11.030
negative Regulation: STING1 ---| coronavirus disease 2019	33733315	2021	10.1007/s10067-021-05691-x
negative Regulation: STING1 ---| coronavirus disease 2019	32574107	2020	10.1080/22221751.2020.178533610.1080/22221751.2020.1785336
negative Regulation: STING1 ---| coronavirus disease 2019	34010142	2021	10.1126/sciimmunol.abi9007
negative Regulation: STING1 ---| coronavirus disease 2019	35338116	2022	10.1038/s41419-022-04664-510.1038/s41419-022-04664-5
negative Regulation: STING1 ---| coronavirus disease 2019	35338116	2022	10.1038/s41419-022-04664-5
negative Regulation: STING1 ---| coronavirus disease 2019		2022	10.7150/ijbs.72482
negative Regulation: STING1 ---| coronavirus disease 2019	35933402	2022	10.1038/s41419-022-05124-w
negative Regulation: STING1 ---| coronavirus disease 2019	35933402	2022	10.1038/s41419-022-05124-w
negative Regulation: STING1 ---| coronavirus disease 2019	35933402	2022	10.1038/s41419-022-05124-w
negative Regulation: STING1 ---| coronavirus disease 2019		2022	10.1016/j.tcb.2022.11.001
negative Regulation: STING1 ---| coronavirus disease 2019	36244330	2023	10.1159/000526661
negative Regulation: STING1 ---| coronavirus disease 2019	36244330	2023	10.1159/000526661
negative Regulation: STING1 ---| coronavirus disease 2019	36835537	2023	10.3390/ijms24044128
positive Regulation: AGTR1 --+> coronavirus disease 2019	32448590	2020	10.1016/j.mayocp.2020.04.028
positive Regulation: AGTR1 --+> coronavirus disease 2019	35408447	2022	10.3390/molecules27072048
positive Regulation: AGTR1 --+> coronavirus disease 2019	32234465	2020	10.1016/j.ijantimicag.2020.105950
positive Regulation: AGTR1 --+> coronavirus disease 2019	33380375	2021	10.1016/j.phymed.2020.153396
positive Regulation: AGTR1 --+> coronavirus disease 2019	33520683	2021	10.1016/j.jtcme.2020.12.001
positive Regulation: AGTR1 --+> coronavirus disease 2019	32820236	2020	10.1038/s41440-020-00535-8
positive Regulation: AGTR1 --+> coronavirus disease 2019	32783619	2020	10.1152/AJPLUNG.00286.2020
positive Regulation: AGTR1 --+> coronavirus disease 2019	33033170	2020	10.1124/JPET.120.000170
positive Regulation: AGTR1 --+> coronavirus disease 2019	32370986	2020	10.1016/j.ando.2020.04.00510.1016/j.ando.2020.04.005
positive Regulation: AGTR1 --+> coronavirus disease 2019	34361021	2021	10.3390/ijms22158255
positive Regulation: AGTR1 --+> coronavirus disease 2019	33955183	2021	10.1002/oby.23221
positive Regulation: AGTR1 --+> coronavirus disease 2019	33750913	2021	10.1038/s41440-021-00641-1
positive Regulation: AGTR1 --+> coronavirus disease 2019	35408447	2022	10.3390/molecules27072048
positive Regulation: AGTR1 --+> coronavirus disease 2019	35408447	2022	10.3390/molecules27072048
positive Regulation: AGTR1 --+> coronavirus disease 2019	35408447	2022	10.3390/molecules27072048
positive Regulation: AGTR1 --+> coronavirus disease 2019	34973134	2022	10.1007/s12265-021-10147-3
positive Regulation: AGTR1 --+> coronavirus disease 2019	34973134	2022	10.1007/s12265-021-10147-3
positive Regulation: AGTR1 --+> coronavirus disease 2019	34973134	2022	10.1007/s12265-021-10147-3
positive Regulation: AGTR1 --+> coronavirus disease 2019	34973134	2022	10.1007/s12265-021-10147-3
negative Regulation: IFNA2 ---| coronavirus disease 2019	33259846	2021	10.1016/j.jinf.2020.11.031
negative Regulation: IFNA2 ---| coronavirus disease 2019	33130519	2020	10.1016/j.imbio.2020.152008
negative Regulation: IFNA2 ---| coronavirus disease 2019	33992887	2021	10.1016/j.cytogfr.2021.03.006
negative Regulation: IFNA2 ---| coronavirus disease 2019	33652988	2021	10.3390/ijms22052356
negative Regulation: IFNA2 ---| coronavirus disease 2019	33181057	2021	10.1089/vim.2020.0085
negative Regulation: IFNA2 ---| coronavirus disease 2019	34261488	2021	10.1186/s12985-021-01615-y
negative Regulation: IFNA2 ---| coronavirus disease 2019	34027106	2021	10.1515/med-2021-027910.1515/med-2021-0279
negative Regulation: IFNA2 ---| coronavirus disease 2019	34795156	2021
negative Regulation: IFNA2 ---| coronavirus disease 2019	35110228	2021	10.5152/TurkThoracJ.2021.2025510.5152/TurkThoracJ.2021.20255
negative Regulation: IFNA2 ---| coronavirus disease 2019	35110228	2021	10.5152/TurkThoracJ.2021.2025510.5152/TurkThoracJ.2021.20255
negative Regulation: IFNA2 ---| coronavirus disease 2019	35867811	2022	10.1073/pnas.2203760119
negative Regulation: IFNA2 ---| coronavirus disease 2019	35993955	2022	10.1615/JEnvironPatholToxicolOncol.2022039271
negative Regulation: PIKFYVE ---| coronavirus disease 2019	33142431	2020	10.1016/j.bioorg.2020.104326
negative Regulation: PIKFYVE ---| coronavirus disease 2019	34406858	2021	10.1128/JVI.00975-21
negative Regulation: PIKFYVE ---| coronavirus disease 2019	33950300	2021	10.1007/s00726-021-02991-z
negative Regulation: PIKFYVE ---| coronavirus disease 2019	33822324	2021	10.1007/s10787-021-00806-x
negative Regulation: PIKFYVE ---| coronavirus disease 2019	34406858	2021	10.1128/JVI.00975-21
negative Regulation: PIKFYVE ---| coronavirus disease 2019	34406858	2021	10.1128/JVI.00975-21
negative Regulation: PIKFYVE ---| coronavirus disease 2019	34406858	2021	10.1128/JVI.00975-21
negative Regulation: DEFA1 ---| coronavirus disease 2019	34487793	2021	10.1016/j.jmb.2021.167225
negative Regulation: DEFA1 ---| coronavirus disease 2019	34487793	2022	10.1016/j.jmb.2021.167225
negative Regulation: DEFA1 ---| coronavirus disease 2019	34487793	2022	10.1016/j.jmb.2021.167225
negative Regulation: CCL17 ---| coronavirus disease 2019	36806795	2023	10.1111/nep.14151
negative Regulation: AR ---| coronavirus disease 2019	32387456	2020	10.1016/j.annonc.2020.04.479
negative Regulation: AR ---| coronavirus disease 2019	32835812	2020	10.1016/j.annonc.2020.08.2096
negative Regulation: AR ---| coronavirus disease 2019	33091718	2020	10.1016/j.ejca.2020.09.018
negative Regulation: AR ---| coronavirus disease 2019	32726128	2020	10.1152/AJPENDO.00295.2020
negative Regulation: AR ---| coronavirus disease 2019	33310900	2020	10.1073/pnas.2021450118
negative Regulation: AR ---| coronavirus disease 2019	33643746	2021	10.7759/cureus.1304710.7759/cureus.13047
negative Regulation: AR ---| coronavirus disease 2019	33647767	2021	10.1016/j.ebiom.2021.10324610.1016/j.ebiom.2021.103246
negative Regulation: AR ---| coronavirus disease 2019	34225789	2021	10.1186/s13063-021-05389-010.1186/s13063-021-05389-010.1016/j.cell.2020.02.05210.1371/journal.pone.003587610.1016/j.pupt.2015.07.00110.1210/me.2013-109810.1016/j.mce.2009.12.02210.1016/j.annonc.2020.04.47910.1093/ofid/ofz05310.1016/j.eclinm.2021.10084910
negative Regulation: AR ---| coronavirus disease 2019	35602214	2021	10.1038/s43856-021-00025-z10.1038/s43856-021-00025-z
negative Regulation: AR ---| coronavirus disease 2019	35657341	2022	10.1093/jncics/pkac035
negative Regulation: AR ---| coronavirus disease 2019	34792796	2022	10.1007/s40618-021-01700-7
negative Regulation: AR ---| coronavirus disease 2019	36012383	2022	10.3390/ijms23169116
negative Regulation: m_Cd209c ---| coronavirus disease 2019	34375000	2021	10.15252/embj.2021108375
negative Regulation: m_Cd209c ---| coronavirus disease 2019	34375000	2021	10.15252/embj.2021108375
negative Regulation: m_Cd209c ---| coronavirus disease 2019	34375000	2021	10.15252/embj.2021108375
negative Regulation: m_Cd209c ---| coronavirus disease 2019	34375000	2021	10.15252/embj.2021108375
positive Regulation: HIF1A --+> coronavirus disease 2019	33190859	2021	10.1016/j.bja.2020.10.010
positive Regulation: HIF1A --+> coronavirus disease 2019		2021	10.1016/j.celrep.2021.109920
positive Regulation: HIF1A --+> coronavirus disease 2019	34182016	2021	10.1016/j.addr.2021.113848
positive Regulation: HIF1A --+> coronavirus disease 2019		2020
positive Regulation: HIF1A --+> coronavirus disease 2019	32697943	2020	10.1016/j.cmet.2020.07.00710.1016/j.cmet.2020.07.007
positive Regulation: HIF1A --+> coronavirus disease 2019	34408131	2021	10.1038/s41392-021-00726-w
positive Regulation: HIF1A --+> coronavirus disease 2019	34408131	2021	10.1038/s41392-021-00726-w
positive Regulation: HIF1A --+> coronavirus disease 2019		2021	10.1016/j.celrep.2021.109920
positive Regulation: HIF1A --+> coronavirus disease 2019	35187603	2022	10.1007/s00018-021-04102-3
positive Regulation: HIF1A --+> coronavirus disease 2019	35831562	2022	10.1007/s13577-022-00747-9
positive Regulation: HIF1A --+> coronavirus disease 2019	36119967	2022	10.1016/j.apsb.2022.09.002
positive Regulation: HIF1A --+> coronavirus disease 2019	36591859	2022	10.26355/eurrev_202212_30701
positive Regulation: HIF1A --+> coronavirus disease 2019	36591859	2022	10.26355/eurrev_202212_30701
positive Regulation: HIF1A --+> coronavirus disease 2019	36450108	2022	10.1089/vim.2022.0112
positive Regulation: HIF1A --+> coronavirus disease 2019	36596930	2023	10.1007/s10753-022-01769-z
positive Regulation: HIF1A --+> coronavirus disease 2019	36596930	2023	10.1007/s10753-022-01769-z
positive Regulation: GNRH1 --+> coronavirus disease 2019	32835812	2020	10.1016/j.annonc.2020.08.2096
positive Regulation: GNRH1 --+> coronavirus disease 2019	33007381	2020	10.1016/j.annonc.2020.09.014
negative Regulation: MFSD2A ---| coronavirus disease 2019	33360731	2021	10.1016/j.anndiagpath.2020.151682
positive Regulation: TMPRSS11A --+> coronavirus disease 2019	33835905	2021	10.1164/rccm.202102-0415UP
positive Regulation: TMPRSS11A --+> coronavirus disease 2019		2021	10.1164/rccm.202102-0415UP
positive Regulation: PDE4A --+> coronavirus disease 2019	32497535	2020	10.1016/j.metabol.2020.154282
positive Regulation: PDE4A --+> coronavirus disease 2019	32497535	2020	10.1016/j.metabol.2020.154282
positive Regulation: PDE4A --+> coronavirus disease 2019	33259924	2021	10.1016/j.pupt.2020.101978
positive Regulation: PDE4A --+> coronavirus disease 2019	32497535	2020	10.1016/j.metabol.2020.15428210.1016/j.metabol.2020.154282
negative Regulation: IRF3 ---| coronavirus disease 2019	36572683	2022	10.1038/s41467-022-35638-y
positive Regulation: CTSL --+> coronavirus disease 2019		2021	10.1053/j.gastro.2021.01.101
positive Regulation: CTSL --+> coronavirus disease 2019		2021	10.3390/ijms222111779
positive Regulation: CTSL --+> coronavirus disease 2019	32470470	2020	10.1016/j.pharmthera.2020.107587
positive Regulation: CTSL --+> coronavirus disease 2019	32470470	2020	10.1016/j.pharmthera.2020.107587
positive Regulation: CTSL --+> coronavirus disease 2019	33182059	2020	10.1016/j.intimp.2020.106995
positive Regulation: CTSL --+> coronavirus disease 2019	33521687	2021	10.1016/j.xfss.2020.12.005
positive Regulation: CTSL --+> coronavirus disease 2019	32764148	2020	10.1073/pnas.2007837117
positive Regulation: CTSL --+> coronavirus disease 2019	33135725	2020	10.1042/CS20200484
positive Regulation: CTSL --+> coronavirus disease 2019	33397975	2021	10.1038/s41467-020-20323-9
positive Regulation: CTSL --+> coronavirus disease 2019	32638018	2020	10.1093/cvr/cvaa19110.1093/cvr/cvaa191
positive Regulation: CTSL --+> coronavirus disease 2019	33231569	2020	10.18632/aging.10414710.18632/aging.104147
positive Regulation: CTSL --+> coronavirus disease 2019	33364201	2020	10.3389/fcimb.2020.58950510.3389/fcimb.2020.589505
positive Regulation: CTSL --+> coronavirus disease 2019	33774649	2021	10.1038/s41392-021-00558-810.1038/s41392-021-00558-810.1016/j.biopha.2021.11127210.1001/jama.2019.2015310.1016/j.cell.2020.02.05210.2337/dc10-034910.1007/s12020-008-9110-x10.1177/14732300100380021810.1038/srep2159210.1002/dmrr.312310.1016/j.mce.2014.05.0
positive Regulation: CTSL --+> coronavirus disease 2019	34807310	2022	10.1007/s00432-021-03843-9
positive Regulation: CTSL --+> coronavirus disease 2019	35256581	2022	10.12659/MSM.936292
positive Regulation: CTSL --+> coronavirus disease 2019	35414771	2022	10.7150/ijbs.70172
positive Regulation: CTSL --+> coronavirus disease 2019	35602976	2022	10.1016/j.csbj.2022.05.02310.1016/j.csbj.2022.05.023
positive Regulation: CTSL --+> coronavirus disease 2019	35420442	2022	10.1128/jvi.00038-22
positive Regulation: CTSL --+> coronavirus disease 2019	35806369	2022	10.3390/ijms23137365
positive Regulation: CTSL --+> coronavirus disease 2019	35290573	2022	10.1007/s11427-021-2070-y
positive Regulation: CTSL --+> coronavirus disease 2019	35834824	2022	10.1667/RADE-22-00058.1
positive Regulation: CTSL --+> coronavirus disease 2019	35879545	2022	10.1038/s41589-022-01094-4
positive Regulation: CTSL --+> coronavirus disease 2019	35879545	2022	10.1038/s41589-022-01094-4
positive Regulation: CTSL --+> coronavirus disease 2019	35879545	2022	10.1038/s41589-022-01094-4
positive Regulation: CTSL --+> coronavirus disease 2019	35879545	2022	10.1038/s41589-022-01094-4
positive Regulation: CTSL --+> coronavirus disease 2019	35879545	2022	10.1038/s41589-022-01094-4
positive Regulation: CTSL --+> coronavirus disease 2019	36555652	2022	10.3390/ijms232416011
positive Regulation: IL17A --+> coronavirus disease 2019	32871183	2020	10.1016/j.lfs.2020.118355
positive Regulation: IL17A --+> coronavirus disease 2019	32610110	2020	10.1016/j.jinf.2020.06.063
positive Regulation: IL17A --+> coronavirus disease 2019	32339777	2020	10.1016/j.mehy.2020.109749
positive Regulation: IL17A --+> coronavirus disease 2019	32339777	2020	10.1016/j.mehy.2020.109749
positive Regulation: IL17A --+> coronavirus disease 2019	32744241	2020	10.1016/j.mehy.2020.110040
positive Regulation: IL17A --+> coronavirus disease 2019	32866898	2020	10.1016/j.cyto.2020.155256
positive Regulation: IL17A --+> coronavirus disease 2019	33503581	2021	10.1016/j.cyto.2021.155431
positive Regulation: IL17A --+> coronavirus disease 2019	33377122	2020	10.1016/j.xcrm.2020.100146
positive Regulation: IL17A --+> coronavirus disease 2019	32358580	2020	10.1038/s41577-020-0328-z
positive Regulation: IL17A --+> coronavirus disease 2019	32808122	2020	10.1007/s12035-020-02074-2
positive Regulation: IL17A --+> coronavirus disease 2019	33067472	2020	10.1038/s41467-020-19080-6
positive Regulation: IL17A --+> coronavirus disease 2019	32757760	2020	10.1177/1203475420945234
positive Regulation: IL17A --+> coronavirus disease 2019	33437350	2021
positive Regulation: IL17A --+> coronavirus disease 2019	33116747	2020	10.2147/JIR.S27833510.2147/JIR.S278335
positive Regulation: IL17A --+> coronavirus disease 2019	35027080	2022	10.1186/s40001-021-00626-3
positive Regulation: IL17A --+> coronavirus disease 2019		2022	10.1016/j.jgr.2022.02.006
positive Regulation: IL17A --+> coronavirus disease 2019	35093476	2022	10.1016/j.clindermatol.2022.01.002
positive Regulation: IL17A --+> coronavirus disease 2019	33744444	2021	10.1016/j.eprac.2021.03.006
positive Regulation: IL17A --+> coronavirus disease 2019	35610643	2022	10.1186/s12979-022-00279-8
positive Regulation: IL17A --+> coronavirus disease 2019	35381136	2021	10.1615/CritRevImmunol.2021041408
positive Regulation: IL17A --+> coronavirus disease 2019	35788744	2022	10.1007/s00415-022-11237-1
positive Regulation: IL17A --+> coronavirus disease 2019	36136963	2022	10.1371/journal.pone.0274841
positive Regulation: IL17A --+> coronavirus disease 2019	35790881	2023	10.1038/s41577-022-00746-9
positive Regulation: IL17A --+> coronavirus disease 2019	36674665	2023	10.3390/ijms24021147
positive Regulation: IL17A --+> coronavirus disease 2019	36845115	2023	10.3389/fimmu.2023.974343
positive Regulation: IL17A --+> coronavirus disease 2019	37031414	2023
negative Regulation: MAVS ---| coronavirus disease 2019	36309611	2023	10.1007/s11033-022-07981-2
negative Regulation: YTHDF1 ---| coronavirus disease 2019	35897696	2022	10.3390/ijms23158122
positive Regulation: HPN --+> coronavirus disease 2019	33835905	2021	10.1164/rccm.202102-0415UP
positive Regulation: HPN --+> coronavirus disease 2019		2021	10.1164/rccm.202102-0415UP
negative Regulation: SERPINA1 ---| coronavirus disease 2019	32956643	2020	10.1016/j.bcp.2020.114225
negative Regulation: SERPINA1 ---| coronavirus disease 2019	32597954	2020	10.1182/blood.2020007008
negative Regulation: SERPINA1 ---| coronavirus disease 2019	33189768	2020	10.1016/j.addr.2020.11.007
negative Regulation: SERPINA1 ---| coronavirus disease 2019	33189768	2020	10.1016/j.addr.2020.11.007
negative Regulation: SERPINA1 ---| coronavirus disease 2019	33239231	2021	10.1016/j.mehy.2020.110394
negative Regulation: SERPINA1 ---| coronavirus disease 2019	33239231	2021	10.1016/j.mehy.2020.110394
negative Regulation: SERPINA1 ---| coronavirus disease 2019	33239231	2021	10.1016/j.mehy.2020.110394
negative Regulation: SERPINA1 ---| coronavirus disease 2019	34010739	2021	10.1016/j.rmed.2021.106466
negative Regulation: SERPINA1 ---| coronavirus disease 2019	33556558	2021	10.1016/j.meegid.2021.104760
negative Regulation: SERPINA1 ---| coronavirus disease 2019	32960480	2020	10.1096/fj.202002097
negative Regulation: SERPINA1 ---| coronavirus disease 2019	33276468	2020	10.3390/ijms21239187
negative Regulation: SERPINA1 ---| coronavirus disease 2019	33534131	2021	10.1007/s13365-021-00948-2
negative Regulation: SERPINA1 ---| coronavirus disease 2019	33741941	2021	10.1038/s41467-021-21972-0
negative Regulation: SERPINA1 ---| coronavirus disease 2019	33741941	2021	10.1038/s41467-021-21972-0
negative Regulation: SERPINA1 ---| coronavirus disease 2019	33741941	2021	10.1038/s41467-021-21972-0
negative Regulation: SERPINA1 ---| coronavirus disease 2019	33741941	2021	10.1038/s41467-021-21972-0
negative Regulation: SERPINA1 ---| coronavirus disease 2019	33961754	2021	10.1164/rccm.202104-0833LE
negative Regulation: SERPINA1 ---| coronavirus disease 2019	32844538	2021	10.1002/rmv.215710.1002/rmv.2157
negative Regulation: SERPINA1 ---| coronavirus disease 2019	32960480	2020	10.1096/fj.20200209710.1096/fj.202002097
negative Regulation: SERPINA1 ---| coronavirus disease 2019	33239231	2021	10.1016/j.mehy.2020.11039410.1016/j.mehy.2020.110394
negative Regulation: SERPINA1 ---| coronavirus disease 2019	33239231	2021	10.1016/j.mehy.2020.11039410.1016/j.mehy.2020.110394
negative Regulation: SERPINA1 ---| coronavirus disease 2019	33239231	2021	10.1016/j.mehy.2020.11039410.1016/j.mehy.2020.110394
negative Regulation: SERPINA1 ---| coronavirus disease 2019	33362565	2020	10.3389/fphar.2020.61539810.3389/fphar.2020.615398
negative Regulation: SERPINA1 ---| coronavirus disease 2019	33741941	2021	10.1038/s41467-021-21972-010.1038/s41467-021-21972-010.1016/j.cell.2020.05.04210.1038/s41577-020-0311-810.1038/s41591-020-0968-310.1128/CMR.00014-1010.1186/1465-9921-7-2910.1038/nrmicro331210.1016/j.cell.2007.02.04210.1128/AAC.00854-1310.3389/fmicb.2020.
negative Regulation: SERPINA1 ---| coronavirus disease 2019	34066804	2021	10.3390/ijms2209500010.3390/ijms22095000
negative Regulation: SERPINA1 ---| coronavirus disease 2019	34663801	2021	10.1038/s41467-021-26246-3
negative Regulation: SERPINA1 ---| coronavirus disease 2019	35087186	2022	10.1038/s41431-022-01047-4
negative Regulation: SERPINA1 ---| coronavirus disease 2019	35269582	2022	10.3390/ijms23052441
negative Regulation: SERPINA1 ---| coronavirus disease 2019	34530706	2021	10.2174/1389203722666210916141924
negative Regulation: SERPINA1 ---| coronavirus disease 2019	35952950	2022	10.1016/j.biochi.2022.07.012
negative Regulation: SERPINA1 ---| coronavirus disease 2019	35952950	2022	10.1016/j.biochi.2022.07.012
negative Regulation: SERPINA1 ---| coronavirus disease 2019	35087186	2022	10.1038/s41431-022-01047-4
negative Regulation: SERPINA1 ---| coronavirus disease 2019	35612929	2022	10.1164/rccm.202205-0956ED
negative Regulation: YTHDF3 ---| coronavirus disease 2019	35897696	2022	10.3390/ijms23158122
positive Regulation: LDHD --+> coronavirus disease 2019	36635274	2023	10.1038/s41467-022-35689-1
negative Regulation: ULBP2 ---| coronavirus disease 2019	36768315	2023	10.3390/ijms24031996
positive Regulation: MYH10 --+> coronavirus disease 2019	35212367	2022	10.1042/BST20211239
positive Regulation: CD81 --+> coronavirus disease 2019	35245897	2022	10.4269/ajtmh.21-1054
positive Regulation: CD81 --+> coronavirus disease 2019	35020419	2022	10.1128/jcm.02199-21
positive Regulation: PCSK9 --+> coronavirus disease 2019	33333472	2021	10.1016/j.mehy.2020.110452
positive Regulation: PCSK9 --+> coronavirus disease 2019	35080715	2022	10.1007/s11883-022-00985-010.1007/s11883-022-00985-0
positive Regulation: PCSK9 --+> coronavirus disease 2019	36894344	2023	10.1016/j.beem.2023.101751
positive Regulation: NCAM1 --+> coronavirus disease 2019	32788748	2020	10.1038/s41590-020-0762-x
positive Regulation: ITGA2B --+> coronavirus disease 2019	33414159	2021	10.1128/JVI.02260-20
positive Regulation: ITGA2B --+> coronavirus disease 2019	35245897	2022	10.4269/ajtmh.21-1054
positive Regulation: ITGA2B --+> coronavirus disease 2019	35348444	2022	10.1164/rccm.202111-2493OC
positive Regulation: ITGA2B --+> coronavirus disease 2019	35348444	2022	10.1164/rccm.202111-2493OC
positive Regulation: ITGA2B --+> coronavirus disease 2019	35020419	2022	10.1128/jcm.02199-21
positive Regulation: ITGA2B --+> coronavirus disease 2019	35862718	2022	10.1128/jvi.00760-22
positive Regulation: LDLRAD3 --+> coronavirus disease 2019	34431042	2022	10.1007/s11427-021-1990-5
negative Regulation: BATF2 ---| coronavirus disease 2019	34316169	2021	10.5005/jp-journals-10071-2388210.5005/jp-journals-10071-23882
positive Regulation: CALU --+> coronavirus disease 2019	34782627	2021	10.1038/s41467-021-26910-8
positive Regulation: P2RX7 --+> coronavirus disease 2019	33328588	2021	10.1038/s41380-020-00965-3
positive Regulation: P2RX7 --+> coronavirus disease 2019	33328588	2021	10.1038/s41380-020-00965-310.1038/s41380-020-00965-3
positive Regulation: P2RX7 --+> coronavirus disease 2019	34757513	2022	10.1007/s11302-021-09814-6
positive Regulation: P2RX7 --+> coronavirus disease 2019	35831562	2022	10.1007/s13577-022-00747-9
positive Regulation: P2RX7 --+> coronavirus disease 2019	34757513	2022	10.1007/s11302-021-09814-6
positive Regulation: P2RX7 --+> coronavirus disease 2019	35348977	2023	10.1007/s10571-022-01215-6
positive Regulation: P2RX7 --+> coronavirus disease 2019	35348977	2023	10.1007/s10571-022-01215-6
positive Regulation: PADI2 --+> coronavirus disease 2019	34116679	2021	10.1186/s12943-021-01373-z
positive Regulation: APOE --+> coronavirus disease 2019	33422806	2021	10.1016/j.mehy.2020.110479
positive Regulation: APOE --+> coronavirus disease 2019	36759834	2023	10.1186/s12967-023-03945-7
positive Regulation: APOE --+> coronavirus disease 2019	33775925	2021	10.1016/j.drudis.2021.03.013
positive Regulation: APOE --+> coronavirus disease 2019	33450186	2020	10.1016/j.stem.2020.12.018
positive Regulation: APOE --+> coronavirus disease 2019	32925078	2020	10.3233/JAD-200831
positive Regulation: APOE --+> coronavirus disease 2019	33800954	2021	10.3390/ijms22052681
positive Regulation: APOE --+> coronavirus disease 2019		2021	10.3233/jad-210017
positive Regulation: APOE --+> coronavirus disease 2019	33965962	2021	10.1159/000516200
positive Regulation: APOE --+> coronavirus disease 2019	33450186	2021	10.1016/j.stem.2020.12.018
positive Regulation: APOE --+> coronavirus disease 2019	35915083	2022	10.1038/s41392-022-01118-4
positive Regulation: APOE --+> coronavirus disease 2019	36130725	2022	10.1038/s41586-022-05344-2
positive Regulation: APOE --+> coronavirus disease 2019	36400929	2022	10.1038/s42255-022-00675-w
positive Regulation: APOE --+> coronavirus disease 2019	36130725	2022	10.1038/s41586-022-05344-2
positive Regulation: APOE --+> coronavirus disease 2019	36759834	2023	10.1186/s12967-023-03945-7
positive Regulation: APOE --+> coronavirus disease 2019	36759834	2023	10.1186/s12967-023-03945-7
positive Regulation: APOE --+> coronavirus disease 2019	36759834	2023	10.1186/s12967-023-03945-7
positive Regulation: APOE --+> coronavirus disease 2019	36759834	2023	10.1186/s12967-023-03945-7
positive Regulation: APOE --+> coronavirus disease 2019	36759834	2023	10.1186/s12967-023-03945-7
positive Regulation: APOE --+> coronavirus disease 2019	36759834	2023	10.1186/s12967-023-03945-7
positive Regulation: IKBKE --+> coronavirus disease 2019	33440148	2020	10.1016/j.celrep.2020.108628
negative Regulation: MIR2392 ---| coronavirus disease 2019	33948587	2021	10.1101/2021.04.23.44102410.1101/2021.04.23.441024
negative Regulation: EPO ---| coronavirus disease 2019	32405228	2020	10.1016/j.phrs.2020.104904
negative Regulation: EPO ---| coronavirus disease 2019	32522574	2020	10.1016/j.resp.2020.103476
negative Regulation: EPO ---| coronavirus disease 2019	32522574	2020	10.1016/j.resp.2020.103476
negative Regulation: EPO ---| coronavirus disease 2019	32522574	2020	10.1016/j.resp.2020.103476
negative Regulation: EPO ---| coronavirus disease 2019	32522574	2020	10.1016/j.resp.2020.103476
negative Regulation: EPO ---| coronavirus disease 2019	32522574	2020	10.1016/j.resp.2020.10347610.1016/j.resp.2020.103476
negative Regulation: complement C5a ---| coronavirus disease 2019	33937736	2021	10.1016/j.eclinm.2021.10086610.1016/j.eclinm.2021.100866
negative Regulation: complement C5a ---| coronavirus disease 2019	33997737	2021	10.1016/j.eclinm.2021.10072210.1016/j.eclinm.2021.100722
negative Regulation: complement C5a ---| coronavirus disease 2019	32930050	2022	10.1080/07391102.2020.1820381
positive Regulation: CXCL8 --+> coronavirus disease 2019	33639198	2021	10.1016/j.biochi.2021.02.012
positive Regulation: CXCL8 --+> coronavirus disease 2019	34033999	2021	10.1016/j.phymed.2021.153583
positive Regulation: CXCL8 --+> coronavirus disease 2019	33529907	2021	10.1016/j.intimp.2021.107390
positive Regulation: CXCL8 --+> coronavirus disease 2019	33631512	2021	10.1016/j.intimp.2021.107407
positive Regulation: CXCL8 --+> coronavirus disease 2019	33961823	2021	10.1016/j.celrep.2021.109091
positive Regulation: CXCL8 --+> coronavirus disease 2019	32808122	2020	10.1007/s12035-020-02074-2
positive Regulation: CXCL8 --+> coronavirus disease 2019	33437350	2021
positive Regulation: CXCL8 --+> coronavirus disease 2019	33572938	2021	10.3390/ijms22031352
positive Regulation: CXCL8 --+> coronavirus disease 2019	33749932	2021	10.1096/fj.202001792R
positive Regulation: CXCL8 --+> coronavirus disease 2019	33973170	2021	10.1007/978-3-030-63761-3_2
positive Regulation: CXCL8 --+> coronavirus disease 2019	34033999	2021	10.1016/j.phymed.2021.15358310.1016/j.phymed.2021.153583
positive Regulation: CXCL8 --+> coronavirus disease 2019	34403366	2021	10.1172/jci.insight.15086210.1172/jci.insight.150862
positive Regulation: CXCL8 --+> coronavirus disease 2019		2021	10.1016/j.clnesp.2021.09.744
positive Regulation: CXCL8 --+> coronavirus disease 2019	34795156	2021
positive Regulation: CXCL8 --+> coronavirus disease 2019		2022	10.1016/j.cell.2021.12.040
positive Regulation: CXCL8 --+> coronavirus disease 2019	35443481	2022
positive Regulation: CXCL8 --+> coronavirus disease 2019	35408809	2022	10.3390/ijms23073450
positive Regulation: CXCL8 --+> coronavirus disease 2019	35621229	2023	10.1002/rmv.2372
positive Regulation: CXCL8 --+> coronavirus disease 2019	35623041	2022	10.1080/25785826.2022.2079369
positive Regulation: CXCL8 --+> coronavirus disease 2019	33744444	2021	10.1016/j.eprac.2021.03.006
positive Regulation: CXCL8 --+> coronavirus disease 2019	36458566	2022	10.1002/jmv.28364
positive Regulation: CXCL8 --+> coronavirus disease 2019	36442730	2022	10.1016/j.clindermatol.2022.11.003
positive Regulation: CXCL8 --+> coronavirus disease 2019	36404597	2022	10.5483/BMBRep.2022.55.12.161
positive Regulation: CXCL8 --+> coronavirus disease 2019	36902466	2023	10.3390/ijms24055034
positive Regulation: NRP1 --+> coronavirus disease 2019	33000221	2020	10.3892/mmr.2020.11510
positive Regulation: NRP1 --+> coronavirus disease 2019	33000221	2020	10.3892/mmr.2020.11510
positive Regulation: NRP1 --+> coronavirus disease 2019	33380608	2020	10.4103/CJP.CJP_91_20
positive Regulation: NRP1 --+> coronavirus disease 2019	33481684	2021	10.1089/vim.2020.0277
positive Regulation: NRP1 --+> coronavirus disease 2019	34168096	2021	10.18632/aging.203159
positive Regulation: NRP1 --+> coronavirus disease 2019	34168096	2021	10.18632/aging.203159
positive Regulation: NRP1 --+> coronavirus disease 2019	34135479	2021	10.1038/s41422-021-00523-8
positive Regulation: NRP1 --+> coronavirus disease 2019	34168096	2021	10.18632/aging.20315910.18632/aging.203159
positive Regulation: NRP1 --+> coronavirus disease 2019		2021	10.3906/biy-2012-52
positive Regulation: NRP1 --+> coronavirus disease 2019	34497683	2021	10.1155/2021/786699210.1155/2021/7866992
positive Regulation: NRP1 --+> coronavirus disease 2019		2021	10.1016/j.compbiomed.2021.104714
positive Regulation: NRP1 --+> coronavirus disease 2019	34987100	2022	10.1073/pnas.2114884119
positive Regulation: NRP1 --+> coronavirus disease 2019		2022	10.3390/molecules27030862
positive Regulation: NRP1 --+> coronavirus disease 2019	35075279	2022	10.1038/s41590-021-01097-8
positive Regulation: NRP1 --+> coronavirus disease 2019	35195371	2022	10.1002/adbi.202200007
positive Regulation: NRP1 --+> coronavirus disease 2019	35109786	2022	10.1186/s11658-022-00311-1
positive Regulation: NRP1 --+> coronavirus disease 2019	35390636	2022	10.1016/j.ebiom.2022.10398110.1016/j.ebiom.2022.103981
positive Regulation: NRP1 --+> coronavirus disease 2019	34735712	2022	10.1007/5584_2021_675
positive Regulation: NRP1 --+> coronavirus disease 2019	35476216	2022	10.1007/s40259-022-00529-7
positive Regulation: NRP1 --+> coronavirus disease 2019	35283461	2022	10.1097/WCO.0000000000001049
positive Regulation: NRP1 --+> coronavirus disease 2019	35521990	2022	10.1530/JME-21-0282
positive Regulation: NRP1 --+> coronavirus disease 2019	35951647	2022	10.1073/pnas.2200960119
positive Regulation: NRP1 --+> coronavirus disease 2019	35963279	2022	10.1016/j.micpath.2022.105701
positive Regulation: NRP1 --+> coronavirus disease 2019	36009579	2022	10.3390/biomedicines10082032
positive Regulation: NRP1 --+> coronavirus disease 2019	33810774	2022	10.1080/07391102.2021.1905556
positive Regulation: NRP1 --+> coronavirus disease 2019	35754059	2022	10.1007/s11033-022-07700-x
positive Regulation: NRP1 --+> coronavirus disease 2019	35754059	2022	10.1007/s11033-022-07700-x
positive Regulation: NRP1 --+> coronavirus disease 2019	36420875	2022	10.2174/1381612829666221123111849
positive Regulation: NRP1 --+> coronavirus disease 2019	36653359	2023	10.1038/s41419-022-05527-9
positive Regulation: NRP1 --+> coronavirus disease 2019	36841806	2023	10.1038/s41419-023-05696-1
negative Regulation: SFTPD ---| coronavirus disease 2019	33784482	2021	10.1165/rcmb.2021-0005OC
negative Regulation: SFTPD ---| coronavirus disease 2019	33784482	2021	10.1165/rcmb.2021-0005OC
negative Regulation: SFTPD ---| coronavirus disease 2019	33784482	2021	10.1165/rcmb.2021-0005OC
negative Regulation: SFTPD ---| coronavirus disease 2019	33784482	2021	10.1165/rcmb.2021-0005OC10.1165/rcmb.2021-0005OC
negative Regulation: SFTPD ---| coronavirus disease 2019	36006559	2022	10.1007/s40121-022-00686-w
negative Regulation: F11 ---| coronavirus disease 2019	32898547	2020	10.1016/j.pharmthera.2020.107676
positive Regulation: TNNI3 --+> coronavirus disease 2019	32571605	2020	10.1016/j.arcmed.2020.06.007
positive Regulation: TNNI3 --+> coronavirus disease 2019	32405145	2020	10.1016/j.biopha.2020.110230
positive Regulation: TNNI3 --+> coronavirus disease 2019	33711519	2021	10.1016/j.ijid.2021.03.008
positive Regulation: TNNI3 --+> coronavirus disease 2019	33090441	2020	10.26355/eurrev_202010_23254
positive Regulation: TNNI3 --+> coronavirus disease 2019	34889662	2022	10.1177/00033197211053903
negative Regulation: MOV10 ---| coronavirus disease 2019	35107372	2022	10.1128/jvi.00002-2210.1128/jvi.00002-22
positive Regulation: angiotensin IV --+> coronavirus disease 2019	33169633	2020	10.1177/1470320320972019
positive Regulation: angiotensin IV --+> coronavirus disease 2019	33169633	2020	10.1177/1470320320972019
negative Regulation: USP10 ---| coronavirus disease 2019	36305426	2022	10.1093/bib/bbac456
positive Regulation: CHST11 --+> coronavirus disease 2019	34788765	2022	10.1159/000519542
positive Regulation: AGER --+> coronavirus disease 2019	33313438	2020	10.1016/j.heliyon.2020.e05672
positive Regulation: AGER --+> coronavirus disease 2019	33874973	2021	10.1186/s13054-021-03547-z
positive Regulation: AGER --+> coronavirus disease 2019	33327744	2021	10.1161/ATVBAHA.120.315527
positive Regulation: AGER --+> coronavirus disease 2019	33327744	2021	10.1161/ATVBAHA.120.315527
positive Regulation: AGER --+> coronavirus disease 2019	33995847	2021	10.4239/wjd.v12.i5.59010.4239/wjd.v12.i5.590
positive Regulation: AGER --+> coronavirus disease 2019	35307003	2022	10.2174/277227081666622031810392910.2174/2772270816666220318103929
positive Regulation: AGER --+> coronavirus disease 2019	36038915	2022	10.1186/s12964-022-00948-7
positive Regulation: AGER --+> coronavirus disease 2019	36038915	2022	10.1186/s12964-022-00948-7
negative Regulation: OXT ---| coronavirus disease 2019	33513400	2021	10.1016/j.lfs.2021.119130
negative Regulation: OXT ---| coronavirus disease 2019	33513400	2021	10.1016/j.lfs.2021.119130
negative Regulation: OXT ---| coronavirus disease 2019	33513400	2021	10.1016/j.lfs.2021.119130
negative Regulation: OXT ---| coronavirus disease 2019	33513400	2021	10.1016/j.lfs.2021.119130
negative Regulation: OXT ---| coronavirus disease 2019	33513400	2021	10.1016/j.lfs.2021.119130
negative Regulation: OXT ---| coronavirus disease 2019	33214002	2021	10.1016/j.mehy.2020.110360
negative Regulation: OXT ---| coronavirus disease 2019	34289876	2021	10.1186/s13023-021-01949-4
negative Regulation: OXT ---| coronavirus disease 2019	33513400	2021	10.1016/j.lfs.2021.119130
negative Regulation: OXT ---| coronavirus disease 2019		2020	10.1016/j.mehy.2020.110360
negative Regulation: OXT ---| coronavirus disease 2019	35762551	2022	10.2174/1389203723666220628114928
positive Regulation: PROS1 --+> coronavirus disease 2019		2022	10.7150/ijbs.77561
negative Regulation: PIK3C3 ---| coronavirus disease 2019		2022	10.3390/ijms23094576
positive Regulation: DDX21 --+> coronavirus disease 2019	35107372	2022	10.1128/jvi.00002-22
positive Regulation: C5a anaphylatoxin --+> coronavirus disease 2019		2020	10.1016/j.cytogfr.2020.12.001
negative Regulation: SERPINA5 ---| coronavirus disease 2019		2021	10.1016/j.celrep.2021.109527
negative Regulation: SERPINA5 ---| coronavirus disease 2019	32960480	2020	10.1096/fj.20200209710.1096/fj.202002097
positive Regulation: CD33 --+> coronavirus disease 2019	35429259	2022	10.1007/s00702-022-02499-0
positive Regulation: NEU1 --+> coronavirus disease 2019	33213829	2020	10.1016/j.ijantimicag.2020.106208
positive Regulation: NEU1 --+> coronavirus disease 2019		2020	10.1016/j.ijantimicag.2020.106208
positive Regulation: NEU1 --+> coronavirus disease 2019	35132596	2021	10.1007/978-3-030-85109-5_6
negative Regulation: PLAT ---| coronavirus disease 2019	33213829	2020	10.1016/j.ijantimicag.2020.106208
negative Regulation: PLAT ---| coronavirus disease 2019	33085905	2021	10.1164/rccm.202008-3340LE
negative Regulation: PLAT ---| coronavirus disease 2019	33085902	2021	10.1164/rccm.202009-3564LE
negative Regulation: PLAT ---| coronavirus disease 2019	33888132	2021	10.1186/s13054-021-03543-3
negative Regulation: PLAT ---| coronavirus disease 2019	32513452	2020	10.1016/j.ajem.2020.05.05410.1016/j.ajem.2020.05.054
negative Regulation: PLAT ---| coronavirus disease 2019	34601242	2021	10.1016/j.jstrokecerebrovasdis.2021.106121
negative Regulation: PLAT ---| coronavirus disease 2019	35035211	2022	10.1186/s41983-021-00434-w10.1186/s41983-021-00434-w
negative Regulation: PLAT ---| coronavirus disease 2019	36193902	2022	10.1152/ajplung.00152.2022
positive Regulation: ADAM10 --+> coronavirus disease 2019	35527514	2022	10.15252/embr.202154305
positive Regulation: CES2 --+> coronavirus disease 2019	36361897	2022	10.3390/ijms232113101
positive Regulation: IL5 --+> coronavirus disease 2019	34987205	2022	10.1038/s41366-021-01057-0
negative Regulation: TRAF3IP2 ---| coronavirus disease 2019	34294593	2021	10.1016/j.jmii.2021.05.009
negative Regulation: TRAF3IP2 ---| coronavirus disease 2019		2021	10.1016/j.jmii.2021.05.009
positive Regulation: AR --+> coronavirus disease 2019	33643746
positive Regulation: AR --+> coronavirus disease 2019	33310900
positive Regulation: SARS-CoV-2 ORF3a --+> coronavirus disease 2019	35239449	2022	10.1080/15548627.2022.2039992
negative Regulation: ADCYAP1 ---| coronavirus disease 2019	35322471	2022	10.1002/JLB.5COVA1121-626R
negative Regulation: CLEC3B ---| coronavirus disease 2019	33096026	2020	10.1016/j.cels.2020.10.003
positive Regulation: PDE5A --+> coronavirus disease 2019	36206989	2023	10.1146/annurev-pharmtox-040122-034745
positive Regulation: PDE5A --+> coronavirus disease 2019	36036333	2023	10.1007/s11010-022-04520-2
positive Regulation: neurotensin --+> coronavirus disease 2019	33687143	2021	10.14814/phy2.1479610.14814/phy2.14796
positive Regulation: TNFSF12 --+> coronavirus disease 2019	32979900	2020	10.3906/sag-2006-9610.3906/sag-2006-96
negative Regulation: PFKFB3 ---| coronavirus disease 2019	34159794	2021	10.1152/AJPLUNG.00131.2021
negative Regulation: PRMT1 ---| coronavirus disease 2019	36152748	2022	10.1016/j.jbc.2022.102517
positive Regulation: CES1 --+> coronavirus disease 2019	34230903	2021	10.1002/hep4.173610.1002/hep4.1736
negative Regulation: ATG7 ---| coronavirus disease 2019		2022	10.3390/ijms23094576
positive Regulation: angiotensin II --+> coronavirus disease 2019	32450334	2020	10.1016/j.hjc.2020.05.003
positive Regulation: angiotensin II --+> coronavirus disease 2019	32553503	2020	10.1016/j.therap.2020.05.009
positive Regulation: angiotensin II --+> coronavirus disease 2019	32311696	2020	10.1159/000507786
positive Regulation: angiotensin II --+> coronavirus disease 2019	32281055	2020	10.1007/s40256-020-00406-0
positive Regulation: angiotensin II --+> coronavirus disease 2019	32504757	2020	10.1016/j.lfs.2020.11790510.1016/j.lfs.2020.117905
positive Regulation: angiotensin II --+> coronavirus disease 2019	32950735	2020	10.1016/j.ijid.2020.09.04110.1016/j.ijid.2020.09.041
positive Regulation: angiotensin II --+> coronavirus disease 2019	33031192	2020	10.1097/HPC.000000000000024610.1097/HPC.0000000000000246
positive Regulation: angiotensin II --+> coronavirus disease 2019	33098835	2020	10.1016/j.ejphar.2020.173661
positive Regulation: angiotensin II --+> coronavirus disease 2019	33087155	2020	10.1186/s13054-020-03333-3
positive Regulation: angiotensin II --+> coronavirus disease 2019	33167852	2020	10.1186/s10020-020-00231-w
positive Regulation: angiotensin II --+> coronavirus disease 2019	33203141	2020	10.3390/ijms21228612
positive Regulation: angiotensin II --+> coronavirus disease 2019	32918567	2020	10.1007/s00011-020-01401-6
positive Regulation: angiotensin II --+> coronavirus disease 2019	33169633	2020	10.1177/1470320320972019
positive Regulation: angiotensin II --+> coronavirus disease 2019	33169633	2020	10.1177/1470320320972019
positive Regulation: angiotensin II --+> coronavirus disease 2019	33036546	2020	10.1152/AJPHEART.00681.2020
positive Regulation: angiotensin II --+> coronavirus disease 2019	33203679	2020	10.1073/pnas.2009875117
positive Regulation: angiotensin II --+> coronavirus disease 2019	33515531	2021	10.1016/j.bcp.2021.11443110.1016/j.bcp.2021.114431
positive Regulation: angiotensin II --+> coronavirus disease 2019	33124941	2021	10.1152/physrev.00035.2020
positive Regulation: angiotensin II --+> coronavirus disease 2019	33124941	2021	10.1152/physrev.00035.2020
positive Regulation: angiotensin II --+> coronavirus disease 2019	33656707	2021	10.1007/s40620-021-00997-0
positive Regulation: angiotensin II --+> coronavirus disease 2019	33837899	2021	10.1007/s11033-021-06333-w
positive Regulation: angiotensin II --+> coronavirus disease 2019	33262177	2021	10.1136/archdischild-2020-320338
positive Regulation: angiotensin II --+> coronavirus disease 2019	34000358	2021	10.1016/j.ijcard.2021.05.029
positive Regulation: angiotensin II --+> coronavirus disease 2019	33980331	2021	10.2500/AAP.2021.42.210013
positive Regulation: angiotensin II --+> coronavirus disease 2019		2021	10.1097/HJH.0000000000002658
positive Regulation: angiotensin II --+> coronavirus disease 2019	34131396	2021	10.7150/ijbs.57802
positive Regulation: angiotensin II --+> coronavirus disease 2019	33818466	2021	10.4103/ijmr.IJMR_2556_20
positive Regulation: angiotensin II --+> coronavirus disease 2019	34361021	2021	10.3390/ijms22158255
positive Regulation: angiotensin II --+> coronavirus disease 2019	34480616	2021	10.1007/s00210-021-02147-6
positive Regulation: angiotensin II --+> coronavirus disease 2019	33787351	2021	10.1152/PHYSREV.00046.2020
positive Regulation: angiotensin II --+> coronavirus disease 2019	34671854	2022	10.1007/s10072-021-05679-0
positive Regulation: angiotensin II --+> coronavirus disease 2019	34966142	2022	10.1097/INF.0000000000003413
positive Regulation: BTK --+> coronavirus disease 2019	34115964	2021	10.1016/j.immuni.2021.05.004
positive Regulation: BTK --+> coronavirus disease 2019	33236261	2021	10.1007/s10875-020-00927-y
positive Regulation: BTK --+> coronavirus disease 2019	32614740	2021	10.2174/0929867327666200702151018
positive Regulation: BTK --+> coronavirus disease 2019	33328281	2020	10.1158/1541-7786.MCR-20-081410.1158/1541-7786.MCR-20-0814
positive Regulation: BTK --+> coronavirus disease 2019	33791689	2021	10.21203/rs.3.rs-319342/v110.21203/rs.3.rs-319342/v1
positive Regulation: BTK --+> coronavirus disease 2019	34150760	2021	10.3389/fcell.2021.66813110.3389/fcell.2021.668131
positive Regulation: BTK --+> coronavirus disease 2019	34295383	2021	10.3892/ol.2021.1289710.3892/ol.2021.12897
positive Regulation: BTK --+> coronavirus disease 2019	34352390	2021	10.1016/j.clim.2021.108816
positive Regulation: BTK --+> coronavirus disease 2019		2021	10.1016/j.immuni.2021.05.004
positive Regulation: BTK --+> coronavirus disease 2019		2021	10.1016/j.cll.2021.10.001
positive Regulation: BTK --+> coronavirus disease 2019	34218776	2022	10.2174/1381612827666210701152934
positive Regulation: BTK --+> coronavirus disease 2019		2022	10.7150/ijbs.78002
positive Regulation: BTK --+> coronavirus disease 2019	34494617	2021	10.1097/ACI.0000000000000786
positive Regulation: BTK --+> coronavirus disease 2019	36736734	2023	10.1016/j.diabres.2023.110565
positive Regulation: PLA2G2A --+> coronavirus disease 2019	34428181	2021	10.1172/JCI149236
positive Regulation: RBP4 --+> coronavirus disease 2019	34642644	2021	10.1016/j.ekir.2021.09.010
positive Regulation: plasmin --+> coronavirus disease 2019	32216698	2020	10.1152/physrev.00013.2020
positive Regulation: plasmin --+> coronavirus disease 2019	32216698	2020	10.1152/physrev.00013.2020
positive Regulation: plasmin --+> coronavirus disease 2019	35583178	2022	10.1152/physrev.00008.2022
positive Regulation: plasmin --+> coronavirus disease 2019	35927893	2023	10.2174/1871530322666220801102402
positive Regulation: TNF --+> coronavirus disease 2019	33137649	2020	10.1016/j.cellimm.2020.104240
positive Regulation: TNF --+> coronavirus disease 2019	32978255	2020	10.1074/jbc.AC120.015967
positive Regulation: TNF --+> coronavirus disease 2019	33454368	2020	10.1016/j.lfs.2020.119010
positive Regulation: TNF --+> coronavirus disease 2019	32320742	2020	10.1016/j.metabol.2020.154245
positive Regulation: TNF --+> coronavirus disease 2019	32512263	2020	10.1016/j.semarthrit.2020.05.010
positive Regulation: TNF --+> coronavirus disease 2019	33278357	2020	10.1016/j.cell.2020.11.025
positive Regulation: TNF --+> coronavirus disease 2019	33278357	2020	10.1016/j.cell.2020.11.025
positive Regulation: TNF --+> coronavirus disease 2019	33278357	2020	10.1016/j.cell.2020.11.025
positive Regulation: TNF --+> coronavirus disease 2019	33069815	2020	10.1016/j.virusres.2020.198197
positive Regulation: TNF --+> coronavirus disease 2019	33640537	2021	10.1016/j.fct.2021.112087
positive Regulation: TNF --+> coronavirus disease 2019	33640537	2021	10.1016/j.fct.2021.112087
positive Regulation: TNF --+> coronavirus disease 2019	33639198	2021	10.1016/j.biochi.2021.02.012
positive Regulation: TNF --+> coronavirus disease 2019	33482620	2021	10.1016/j.mehy.2020.110476
positive Regulation: TNF --+> coronavirus disease 2019	33227708	2021	10.1016/j.biopha.2020.111008
positive Regulation: TNF --+> coronavirus disease 2019	33433350	2021	10.1016/j.biopha.2021.111233
positive Regulation: TNF --+> coronavirus disease 2019	33433350	2021	10.1016/j.biopha.2021.111233
positive Regulation: TNF --+> coronavirus disease 2019	32334062	2020	10.1016/j.bbi.2020.04.046
positive Regulation: TNF --+> coronavirus disease 2019	33540371	2021	10.1016/j.jaut.2021.102596
positive Regulation: TNF --+> coronavirus disease 2019	33848711	2021	10.1016/j.ejca.2021.01.056
positive Regulation: TNF --+> coronavirus disease 2019	33992179	2021	10.1016/j.jocn.2021.03.010
positive Regulation: TNF --+> coronavirus disease 2019	34000478	2021	10.1016/j.cyto.2021.155552
positive Regulation: TNF --+> coronavirus disease 2019	32380051	2020	10.1016/j.phrs.2020.104882
positive Regulation: TNF --+> coronavirus disease 2019	33153908	2020	10.1016/j.it.2020.10.005
positive Regulation: TNF --+> coronavirus disease 2019	33049215	2020	10.1016/j.ccell.2020.09.018
positive Regulation: TNF --+> coronavirus disease 2019	33529907	2021	10.1016/j.intimp.2021.107390
positive Regulation: TNF --+> coronavirus disease 2019	32376397	2020	10.1016/j.autrev.2020.102570
positive Regulation: TNF --+> coronavirus disease 2019	33451910	2021	10.1016/j.dld.2020.12.012
positive Regulation: TNF --+> coronavirus disease 2019	33961823	2021	10.1016/j.celrep.2021.109091
positive Regulation: TNF --+> coronavirus disease 2019	32773102	2020	10.1016/j.jbior.2020.100741
positive Regulation: TNF --+> coronavirus disease 2019	32399393	2020	10.1016/j.rmcr.2020.101087
positive Regulation: TNF --+> coronavirus disease 2019	33979601	2021	10.1016/j.stemcr.2021.04.001
positive Regulation: TNF --+> coronavirus disease 2019	32861199	2020	10.1016/j.ebiom.2020.102964
positive Regulation: TNF --+> coronavirus disease 2019	33813138	2021	10.1016/j.ebiom.2021.103317
positive Regulation: TNF --+> coronavirus disease 2019	33294881	2020	10.1016/j.medj.2020.11.005
positive Regulation: TNF --+> coronavirus disease 2019	34217595	2021	10.1016/j.it.2021.06.001
positive Regulation: TNF --+> coronavirus disease 2019	32558435	2020
positive Regulation: TNF --+> coronavirus disease 2019	33090438	2020	10.26355/eurrev_202010_23251
positive Regulation: TNF --+> coronavirus disease 2019	32660401	2020	10.2174/1381612826666200713174140
positive Regulation: TNF --+> coronavirus disease 2019	33232275	2020	10.18632/aging.104205
positive Regulation: TNF --+> coronavirus disease 2019	33437350	2021
positive Regulation: TNF --+> coronavirus disease 2019		2020	10.1615/critrevimmunol.2020035652
positive Regulation: TNF --+> coronavirus disease 2019	32554621	2021	10.1136/gutjnl-2020-321760
positive Regulation: TNF --+> coronavirus disease 2019	33016027	2020
positive Regulation: TNF --+> coronavirus disease 2019	33783147	2021	10.3346/jkms.2021.36.e95
positive Regulation: TNF --+> coronavirus disease 2019	33749932	2021	10.1096/fj.202001792R
positive Regulation: TNF --+> coronavirus disease 2019	33784877	2021	10.1177/10760296211003983
positive Regulation: TNF --+> coronavirus disease 2019	32809158	2021	10.1007/s11239-020-02242-0
positive Regulation: TNF --+> coronavirus disease 2019	32809158	2021	10.1007/s11239-020-02242-0
positive Regulation: TNF --+> coronavirus disease 2019	33692211	2021	10.1128/JVI.02477-20
positive Regulation: TNF --+> coronavirus disease 2019	33893890	2021	10.1007/s11926-021-00998-9
positive Regulation: TNF --+> coronavirus disease 2019		2021	10.26442/00403660.2021.05.200799
positive Regulation: TNF --+> coronavirus disease 2019	34059561	2021	10.14348/molcells.2021.0026
positive Regulation: TNF --+> coronavirus disease 2019	32922301	2020	10.3389/fphys.2020.0087210.3389/fphys.2020.00872
positive Regulation: TNF --+> coronavirus disease 2019	33278357	2020	10.1016/j.cell.2020.11.02510.1016/j.cell.2020.11.025
positive Regulation: TNF --+> coronavirus disease 2019	33294881	2020	10.1016/j.medj.2020.11.00510.1016/j.medj.2020.11.005
positive Regulation: TNF --+> coronavirus disease 2019	34248936	2021	10.3389/fimmu.2021.64825010.3389/fimmu.2021.648250
positive Regulation: TNF --+> coronavirus disease 2019	34297311	2021	10.1007/s40744-021-00342-810.1007/s40744-021-00342-810.1007/978-1-4939-2438-7_110.1038/s41579-018-0118-910.3906/sag-2004-12710.1016/j.ijid.2020.03.00410.1007/s00018-004-4242-510.1038/nature0214510.3389/fimmu.2020.57674510.1093/ndt/gfaa09310.1007/s40744-0
positive Regulation: TNF --+> coronavirus disease 2019	34305416	2021	10.2147/JBM.S30478310.2147/JBM.S304783
positive Regulation: TNF --+> coronavirus disease 2019	34316436	2021	10.1007/s40744-021-00342-810.1007/s40744-021-00342-8
positive Regulation: TNF --+> coronavirus disease 2019	33140051	2020	10.1101/2020.10.29.36104810.1101/2020.10.29.361048
positive Regulation: TNF --+> coronavirus disease 2019		2021	10.3906/biy-2105-37
positive Regulation: TNF --+> coronavirus disease 2019	33159236	2021	10.1007/s00403-020-02156-0
positive Regulation: TNF --+> coronavirus disease 2019	34049860	2021	10.1136/annrheumdis-2021-220418
positive Regulation: TNF --+> coronavirus disease 2019	34156871	2021	10.1152/AJPLUNG.00223.2021
positive Regulation: TNF --+> coronavirus disease 2019	34133897	2021	10.1128/JVI.00747-21
positive Regulation: TNF --+> coronavirus disease 2019	34483599	2021	10.1134/S102279542108005610.1134/S1022795421080056
positive Regulation: TNF --+> coronavirus disease 2019	34576032	2021	10.3390/ijms2218986910.3390/ijms22189869
positive Regulation: TNF --+> coronavirus disease 2019		2020	10.1016/j.dld.2020.12.012
positive Regulation: TNF --+> coronavirus disease 2019		2020	10.1016/j.it.2020.10.005
positive Regulation: TNF --+> coronavirus disease 2019	33584719	2020	10.3389/fimmu.2020.62144110.3389/fimmu.2020.621441
positive Regulation: TNF --+> coronavirus disease 2019		2021	10.1016/S2665-9913(21)00222-8
positive Regulation: TNF --+> coronavirus disease 2019	33618635	2021	10.2174/0929866528666210222150347
positive Regulation: TNF --+> coronavirus disease 2019	34668411	2021	10.1177/17590914211051908
positive Regulation: TNF --+> coronavirus disease 2019	34495692	2021	10.1128/JVI.01276-21
positive Regulation: TNF --+> coronavirus disease 2019	34725309	2021	10.18632/aging.203663
positive Regulation: TNF --+> coronavirus disease 2019	34795156	2021
positive Regulation: TNF --+> coronavirus disease 2019	34859882	2021	10.26355/eurrev_202111_27270
positive Regulation: TNF --+> coronavirus disease 2019	34493799	2021	10.1038/s41375-021-01411-1
positive Regulation: TNF --+> coronavirus disease 2019	34975885	2021	10.3389/fimmu.2021.78931710.3389/fimmu.2021.789317
positive Regulation: TNF --+> coronavirus disease 2019	34983527	2022	10.1186/s12929-021-00784-w
positive Regulation: TNF --+> coronavirus disease 2019	34436742	2022	10.1007/s10157-021-02126-4
positive Regulation: TNF --+> coronavirus disease 2019	34975340	2022	10.7150/IJBS.65911
positive Regulation: TNF --+> coronavirus disease 2019	35121075	2022	10.1016/j.jaad.2022.01.039
positive Regulation: TNF --+> coronavirus disease 2019	35165507	2022	10.7150/ijms.67116
positive Regulation: TNF --+> coronavirus disease 2019	35180460	2022	10.1016/j.bcmd.2022.102653
positive Regulation: TNF --+> coronavirus disease 2019	35076845	2022	10.1007/s11033-022-07166-x
positive Regulation: TNF --+> coronavirus disease 2019		2022	10.1016/j.ajg.2022.01.006
positive Regulation: TNF --+> coronavirus disease 2019	35409070	2022	10.3390/ijms23073711
positive Regulation: TNF --+> coronavirus disease 2019	35553702	2022	10.1096/fasebj.2022.36.S1.R313310.1096/fasebj.2022.36.S1.R3133
positive Regulation: TNF --+> coronavirus disease 2019	35621229	2023	10.1002/rmv.2372
positive Regulation: TNF --+> coronavirus disease 2019	33744444	2021	10.1016/j.eprac.2021.03.006
positive Regulation: TNF --+> coronavirus disease 2019		2022	10.1016/j.reumae.2022.06.001
positive Regulation: TNF --+> coronavirus disease 2019		2022	10.1016/j.vaccine.2022.06.052
positive Regulation: TNF --+> coronavirus disease 2019	35647861	2022	10.26355/eurrev_202205_28875
positive Regulation: TNF --+> coronavirus disease 2019	35452367	2022	10.1164/rccm.202203-0526ED
positive Regulation: TNF --+> coronavirus disease 2019	34794359	2022	10.1177/03009858211058837
positive Regulation: TNF --+> coronavirus disease 2019	35348444	2022	10.1164/rccm.202111-2493OC
positive Regulation: TNF --+> coronavirus disease 2019	35348444	2022	10.1164/rccm.202111-2493OC
positive Regulation: TNF --+> coronavirus disease 2019	35843340	2022	10.1016/j.humpath.2022.07.006
positive Regulation: TNF --+> coronavirus disease 2019	35788744	2022	10.1007/s00415-022-11237-1
positive Regulation: TNF --+> coronavirus disease 2019	35503130	2022	10.1007/s00296-022-05136-x
positive Regulation: TNF --+> coronavirus disease 2019	35838963	2022	10.1007/978-1-0716-2395-4_16
positive Regulation: TNF --+> coronavirus disease 2019	36088825	2022	10.1016/j.jiph.2022.08.007
positive Regulation: TNF --+> coronavirus disease 2019	35955801	2022	10.3390/ijms23158669
positive Regulation: TNF --+> coronavirus disease 2019	35838211	2022	10.2174/1381612828666220713121741
positive Regulation: TNF --+> coronavirus disease 2019	36172866	2022	10.1161/ATVBAHA.122.318179
positive Regulation: TNF --+> coronavirus disease 2019	36419185	2022	10.1186/s12967-022-03767-z
positive Regulation: TNF --+> coronavirus disease 2019	34083362	2021	10.1136/postgradmedj-2021-139939
positive Regulation: TNF --+> coronavirus disease 2019	36430430	2022	10.3390/ijms232213951
positive Regulation: TNF --+> coronavirus disease 2019	35525888	2022	10.1007/s12079-022-00678-y
positive Regulation: TNF --+> coronavirus disease 2019	36442730	2022	10.1016/j.clindermatol.2022.11.003
positive Regulation: TNF --+> coronavirus disease 2019	36558048	2022	10.3390/molecules27248919
positive Regulation: TNF --+> coronavirus disease 2019	36611603	2023	10.3390/healthcare11010143
positive Regulation: TNF --+> coronavirus disease 2019	36572683	2022	10.1038/s41467-022-35638-y
positive Regulation: TNF --+> coronavirus disease 2019	36404597	2022	10.5483/BMBRep.2022.55.12.161
positive Regulation: TNF --+> coronavirus disease 2019	36835154	2023	10.3390/ijms24043745
negative Regulation: KLF2 ---| coronavirus disease 2019	34253708	2021	10.1038/s41392-021-00690-510.1038/s41392-021-00690-510.1038/s41579-020-00459-710.1001/jamacardio.2020.355710.1093/infdis/jiab16710.1093/cvr/cvaa32710.1016/S0140-6736(20)30937-510.1093/eurheartj/ehaa62310.1124/pharmrev.120.00009610.1016/j.cell.2020.11.025
negative Regulation: KLF2 ---| coronavirus disease 2019	33971111	2021	10.1165/rcmb.2020-0564LE
negative Regulation: KLF2 ---| coronavirus disease 2019	35409070	2022	10.3390/ijms23073711
positive Regulation: angiotensin III --+> coronavirus disease 2019	33169633	2020	10.1177/1470320320972019
positive Regulation: angiotensin III --+> coronavirus disease 2019	33169633	2020	10.1177/1470320320972019
negative Regulation: GH1 ---| coronavirus disease 2019	36063198	2022	10.1007/s00210-022-02284-6
positive Regulation: IL10 --+> coronavirus disease 2019	32334062	2020	10.1016/j.bbi.2020.04.046
positive Regulation: IL10 --+> coronavirus disease 2019	32808122	2020	10.1007/s12035-020-02074-2
positive Regulation: IL10 --+> coronavirus disease 2019		2020	10.1016/j.gendis.2020.06.009
positive Regulation: IL10 --+> coronavirus disease 2019		2020	10.1016/j.it.2020.10.012
positive Regulation: IL10 --+> coronavirus disease 2019		2020	10.1016/j.it.2020.10.012
positive Regulation: IL10 --+> coronavirus disease 2019		2020	10.1016/j.it.2020.10.012
positive Regulation: IL10 --+> coronavirus disease 2019	33214057	2020	10.1016/j.it.2020.10.01210.1016/j.it.2020.10.012
positive Regulation: IL10 --+> coronavirus disease 2019	32660401	2020	10.2174/1381612826666200713174140
positive Regulation: IL10 --+> coronavirus disease 2019		2021	10.1002/JLB.3COVA0820-410RRR
positive Regulation: IL10 --+> coronavirus disease 2019	33039966	2020	10.1016/j.intimp.2020.10703410.1016/j.intimp.2020.107034
positive Regulation: IL10 --+> coronavirus disease 2019	33437350	2021
positive Regulation: IL10 --+> coronavirus disease 2019	33554561	2021	10.1515/cclm-2020-1284
positive Regulation: IL10 --+> coronavirus disease 2019	33840589	2021	10.1016/j.cyto.2021.15552310.1016/j.cyto.2021.155523
positive Regulation: IL10 --+> coronavirus disease 2019		2021	10.1164/rccm.202011-4140LE
positive Regulation: IL10 --+> coronavirus disease 2019	34419557	2021	10.1016/j.jinf.2021.08.026
positive Regulation: IL10 --+> coronavirus disease 2019	33618635	2021	10.2174/0929866528666210222150347
positive Regulation: IL10 --+> coronavirus disease 2019	34795156	2021
positive Regulation: IL10 --+> coronavirus disease 2019	34975885	2021	10.3389/fimmu.2021.78931710.3389/fimmu.2021.789317
positive Regulation: IL10 --+> coronavirus disease 2019	33504318	2022	10.2174/1871530321666210127141945
positive Regulation: IL10 --+> coronavirus disease 2019	33504318	2022	10.2174/1871530321666210127141945
negative Regulation: ASAH2 ---| coronavirus disease 2019	33163980	2020	10.1016/j.xcrm.2020.100142
negative Regulation: ASAH2 ---| coronavirus disease 2019	33163980	2020	10.1016/j.xcrm.2020.100142
positive Regulation: TMEM106B --+> coronavirus disease 2019	33686287	2021	10.1038/s41588-021-00805-2
positive Regulation: TMEM106B --+> coronavirus disease 2019	33686287	2021	10.1038/s41588-021-00805-2
positive Regulation: TMEM106B --+> coronavirus disease 2019	33686287	2021	10.1038/s41588-021-00805-2
positive Regulation: TMEM106B --+> coronavirus disease 2019	33686287	2021	10.1038/s41588-021-00805-2
positive Regulation: TMEM106B --+> coronavirus disease 2019	33686287	2021	10.1038/s41588-021-00805-2
positive Regulation: TMEM106B --+> coronavirus disease 2019	33686287	2021	10.1038/s41588-021-00805-2
positive Regulation: TMEM106B --+> coronavirus disease 2019	33686287	2021	10.1038/s41588-021-00805-2
positive Regulation: TMEM106B --+> coronavirus disease 2019	34510331	2021	10.1007/s11262-021-01869-2
positive Regulation: F12 --+> coronavirus disease 2019	33404363	2021	10.1152/AJPLUNG.00548.2020
positive Regulation: PAK1 --+> coronavirus disease 2019	32313880	2020	10.1016/j.medidd.2020.100039
positive Regulation: PAK1 --+> coronavirus disease 2019		2021	10.3390/molecules26185516
positive Regulation: CASP5 --+> coronavirus disease 2019	36419185	2022	10.1186/s12967-022-03767-z
negative Regulation: SLC6A14 ---| coronavirus disease 2019	33068597	2021	10.1016/j.jid.2020.09.019
positive Regulation: GAS6 --+> coronavirus disease 2019	33810394	2021	10.3390/biomedicines904033510.3390/biomedicines9040335
negative Regulation: MUC4 ---| coronavirus disease 2019	35879413	2022	10.1038/s41588-022-01110-2
negative Regulation: VDAC1 ---| coronavirus disease 2019	33691089	2021	10.1016/j.celrep.2021.108863
negative Regulation: IFITM3 ---| coronavirus disease 2019	33711707	2021	10.1016/j.cyto.2021.155492
negative Regulation: IFITM3 ---| coronavirus disease 2019	36423162	2022	10.3390/v14112553
negative Regulation: IFITM3 ---| coronavirus disease 2019	36194487	2022	10.1172/JCI153014
negative Regulation: IFITM3 ---| coronavirus disease 2019	33239446	2020	10.1073/pnas.2012197117
negative Regulation: IFITM3 ---| coronavirus disease 2019	33270927	2021	10.15252/embj.2020106501
negative Regulation: IFITM3 ---| coronavirus disease 2019	33270927	2021	10.15252/embj.2020106501
negative Regulation: IFITM3 ---| coronavirus disease 2019	33270927	2021	10.15252/embj.2020106501
negative Regulation: IFITM3 ---| coronavirus disease 2019	33270927	2021	10.15252/embj.2020106501
negative Regulation: IFITM3 ---| coronavirus disease 2019	33270927	2021	10.15252/embj.2020106501
negative Regulation: IFITM3 ---| coronavirus disease 2019	33270927	2021	10.15252/embj.2020106501
negative Regulation: IFITM3 ---| coronavirus disease 2019	33270927	2021	10.15252/embj.2020106501
negative Regulation: IFITM3 ---| coronavirus disease 2019	33270927	2021	10.15252/embj.2020106501
negative Regulation: IFITM3 ---| coronavirus disease 2019	33270927	2021	10.15252/embj.2020106501
negative Regulation: IFITM3 ---| coronavirus disease 2019	33270927	2021	10.15252/embj.2020106501
negative Regulation: IFITM3 ---| coronavirus disease 2019	33563656	2021	10.1128/JVI.02422-20
negative Regulation: IFITM3 ---| coronavirus disease 2019	36264642	2022	10.1172/JCI160766
negative Regulation: IFITM3 ---| coronavirus disease 2019	36264642	2022	10.1172/JCI160766
negative Regulation: IFITM3 ---| coronavirus disease 2019	36264642	2022	10.1172/JCI160766
negative Regulation: IFITM3 ---| coronavirus disease 2019	36178477	2022	10.1089/vim.2022.0042
negative Regulation: IFITM3 ---| coronavirus disease 2019	36178477	2022	10.1089/vim.2022.0042
negative Regulation: IFITM3 ---| coronavirus disease 2019	36178477	2022	10.1089/vim.2022.0042
positive Regulation: TRPV4 --+> coronavirus disease 2019	32401673	2020	10.1152/AJPLUNG.00161.2020
positive Regulation: CCL19 --+> coronavirus disease 2019	33573850	2021	10.1016/j.cytogfr.2020.12.005
positive Regulation: CCL19 --+> coronavirus disease 2019	32511515	2020	10.1101/2020.05.21.2005130010.1101/2020.05.21.20051300
negative Regulation: MX2 ---| coronavirus disease 2019	33950278	2021	10.1007/s00253-021-11319-6
positive Regulation: CD6 --+> coronavirus disease 2019	33292350	2020	10.1186/s12979-020-00207-810.1186/s12979-020-00207-8
positive Regulation: CASP4 --+> coronavirus disease 2019	35344028	2022	10.1042/BCJ20210522
positive Regulation: CASP4 --+> coronavirus disease 2019	35588457	2022	10.1073/pnas.2202012119
positive Regulation: CASP4 --+> coronavirus disease 2019	35588457	2022	10.1073/pnas.2202012119
positive Regulation: CASP4 --+> coronavirus disease 2019	36419185	2022	10.1186/s12967-022-03767-z
negative Regulation: PLAAT4 ---| coronavirus disease 2019	36309611	2023	10.1007/s11033-022-07981-2
positive Regulation: angiotensin I --+> coronavirus disease 2019	33600742	2021	10.1164/rccm.202101-0142LE
positive Regulation: SELE --+> coronavirus disease 2019	34671854	2022	10.1007/s10072-021-05679-0
negative Regulation: BRD4 ---| coronavirus disease 2019	34816261	2021	10.1101/2021.11.14.46853710.1101/2021.11.14.468537
negative Regulation: BRD4 ---| coronavirus disease 2019	35839775	2022	10.1016/j.celrep.2022.111088
positive Regulation: PRSS2 --+> coronavirus disease 2019	33068703	2021	10.1016/j.jviromet.2020.113995
positive Regulation: PRSS2 --+> coronavirus disease 2019	33513380	2021	10.1016/j.jviromet.2021.114084
positive Regulation: PRSS2 --+> coronavirus disease 2019	32442720	2020	10.1016/j.phrs.2020.104929
positive Regulation: PRSS2 --+> coronavirus disease 2019	32571934	2020	10.1073/pnas.2009799117
positive Regulation: PRSS2 --+> coronavirus disease 2019	32990314	2020	10.1042/CS20200476
positive Regulation: PRSS2 --+> coronavirus disease 2019	33496842	2021	10.1007/s00408-021-00419-9
positive Regulation: PRSS2 --+> coronavirus disease 2019	33236920	2021	10.1152/AJPENDO.00480.2020
positive Regulation: PRSS2 --+> coronavirus disease 2019	33664494	2021	10.1038/s41591-021-01294-w
positive Regulation: PRSS2 --+> coronavirus disease 2019	33907521	2021	10.7150/ijbs.59184
positive Regulation: PRSS2 --+> coronavirus disease 2019	33759572	2021	10.1152/ajplung.00547.2020
positive Regulation: PRSS2 --+> coronavirus disease 2019	33831263	2021	10.1096/fj.202100024R
positive Regulation: PRSS2 --+> coronavirus disease 2019	33938475	2021	10.1097/MOP.0000000000001017
positive Regulation: PRSS2 --+> coronavirus disease 2019	33938475	2021	10.1097/MOP.0000000000001017
positive Regulation: PRSS2 --+> coronavirus disease 2019	34302557	2021	10.1007/s12032-021-01553-3
positive Regulation: PRSS2 --+> coronavirus disease 2019	34130536	2021	10.1177/2324709621102477310.1177/23247096211024773
positive Regulation: PRSS2 --+> coronavirus disease 2019	33242856	2021	10.1159/000513346
positive Regulation: PRSS2 --+> coronavirus disease 2019	34588322	2021	10.14348/molcells.2021.2249
positive Regulation: PRSS2 --+> coronavirus disease 2019	34837081	2022	10.1038/s41585-021-00542-5
positive Regulation: PRSS2 --+> coronavirus disease 2019	35104687	2022	10.1016/j.retram.2022.10333310.1016/j.retram.2022.103333
positive Regulation: PRSS2 --+> coronavirus disease 2019	35815069	2022	10.1016/j.crchbi.2022.100023
positive Regulation: PRSS2 --+> coronavirus disease 2019	35776683	2022	10.1152/ajpheart.00204.2022
positive Regulation: PRSS2 --+> coronavirus disease 2019	33810774	2022	10.1080/07391102.2021.1905556
positive Regulation: PRSS2 --+> coronavirus disease 2019	33810774	2022	10.1080/07391102.2021.1905556
positive Regulation: PRSS2 --+> coronavirus disease 2019	36314907	2022	10.1128/spectrum.03490-22
positive Regulation: PRSS2 --+> coronavirus disease 2019	36239725	2022	10.2174/1389450124666221014102927
positive Regulation: PRSS2 --+> coronavirus disease 2019	35031959	2023	10.1007/s12016-021-08912-y
negative Regulation: SLC6A19 ---| coronavirus disease 2019	33068597	2021	10.1016/j.jid.2020.09.019
negative Regulation: SLC6A19 ---| coronavirus disease 2019	32780149	2021	10.1007/s00018-020-03611-x
negative Regulation: SLC6A19 ---| coronavirus disease 2019	33903171	2021	10.1073/pnas.2100425118
negative Regulation: SLC6A19 ---| coronavirus disease 2019	35002503	2022	10.7150/ijbs.59272
positive Regulation: MTOR --+> coronavirus disease 2019	32707089	2020	10.1016/j.clim.2020.108544
positive Regulation: MTOR --+> coronavirus disease 2019	33352298	2021	10.1016/j.trsl.2020.12.007
positive Regulation: MTOR --+> coronavirus disease 2019	32844132	2020	10.1016/j.obmed.2020.100290
positive Regulation: MTOR --+> coronavirus disease 2019	33920748	2021	10.3390/ijms22084067
positive Regulation: MTOR --+> coronavirus disease 2019	33569904	2021	10.1111/obr.1322110.1111/obr.13221
positive Regulation: MTOR --+> coronavirus disease 2019	34666181	2021	10.1016/j.drudis.2021.10.002
positive Regulation: MTOR --+> coronavirus disease 2019	36982738	2023	10.3390/ijms24065664
positive Regulation: PIAS4 --+> coronavirus disease 2019	36057605	2022	10.1038/s41467-022-32957-y
negative Regulation: IL6 ---| coronavirus disease 2019		2020	10.1016/j.jaut.2020.102442
negative Regulation: IL6 ---| coronavirus disease 2019		2020	10.1016/j.chom.2020.04.009
negative Regulation: IL6 ---| coronavirus disease 2019	32320742	2020	10.1016/j.metabol.2020.154245
negative Regulation: IL6 ---| coronavirus disease 2019	32334062	2020	10.1016/j.bbi.2020.04.046
negative Regulation: IL6 ---| coronavirus disease 2019	32376397	2020	10.1016/j.autrev.2020.102570
negative Regulation: IL6 ---| coronavirus disease 2019		2020	10.1016/j.tips.2020.06.007
negative Regulation: IL6 ---| coronavirus disease 2019	32372197	2020	10.1007/s10072-020-04444-z
negative Regulation: IL6 ---| coronavirus disease 2019	32334118	2020	10.1016/j.ijid.2020.04.04110.1016/j.ijid.2020.04.041
negative Regulation: IL6 ---| coronavirus disease 2019	32573419	2020
negative Regulation: IL6 ---| coronavirus disease 2019	32673773	2020	10.1016/j.radonc.2020.07.01810.1016/j.radonc.2020.07.018
negative Regulation: IL6 ---| coronavirus disease 2019	33049215	2020	10.1016/j.ccell.2020.09.018
negative Regulation: IL6 ---| coronavirus disease 2019	33038939	2020	10.1016/j.ccell.2020.09.019
negative Regulation: IL6 ---| coronavirus disease 2019	33038939	2020	10.1016/j.ccell.2020.09.019
negative Regulation: IL6 ---| coronavirus disease 2019	32494856	2020	10.1007/s00415-020-09944-8
negative Regulation: IL6 ---| coronavirus disease 2019	32438454	2020	10.1002/cpt.1910
negative Regulation: IL6 ---| coronavirus disease 2019	32808122	2020	10.1007/s12035-020-02074-2
negative Regulation: IL6 ---| coronavirus disease 2019	32620597	2020	10.1136/annrheumdis-2020-218122
negative Regulation: IL6 ---| coronavirus disease 2019	32826331	2020	10.1073/pnas.2010229117
negative Regulation: IL6 ---| coronavirus disease 2019	32826331	2020	10.1073/pnas.2010229117
negative Regulation: IL6 ---| coronavirus disease 2019	32806722	2020	10.3390/ijms2116579310.3390/ijms21165793
negative Regulation: IL6 ---| coronavirus disease 2019	32838322	2020	10.1016/S2665-9913(20)30287-310.1016/S2665-9913(20)30287-3
negative Regulation: IL6 ---| coronavirus disease 2019	32875601	2020	10.1002/jca.2183010.1002/jca.21830
negative Regulation: IL6 ---| coronavirus disease 2019	32935096	2020	10.1101/2020.09.11.28178210.1101/2020.09.11.281782
negative Regulation: IL6 ---| coronavirus disease 2019	32965395	2020	10.5935/0103-507X.2020006010.5935/0103-507X.20200060
negative Regulation: IL6 ---| coronavirus disease 2019	33024459	2020	10.1186/s41232-020-00134-710.1186/s41232-020-00134-7
negative Regulation: IL6 ---| coronavirus disease 2019	33031955	2020	10.1016/j.cct.2020.10616510.1016/j.cct.2020.106165
negative Regulation: IL6 ---| coronavirus disease 2019	33033405	2020	10.1038/s41598-020-74001-310.1038/s41598-020-74001-3
negative Regulation: IL6 ---| coronavirus disease 2019	33034338	2020	10.1093/bib/bbaa25910.1093/bib/bbaa259
negative Regulation: IL6 ---| coronavirus disease 2019	33039966	2020	10.1016/j.intimp.2020.10703410.1016/j.intimp.2020.107034
negative Regulation: IL6 ---| coronavirus disease 2019	33010257	2020	10.1016/j.jaci.2020.09.018
negative Regulation: IL6 ---| coronavirus disease 2019	33106802	2020	10.1101/2020.10.19.34395410.1101/2020.10.19.343954
negative Regulation: IL6 ---| coronavirus disease 2019		2020	10.1053/j.jvca.2020.10.040
negative Regulation: IL6 ---| coronavirus disease 2019	33046696	2020	10.1038/s41467-020-18781-2
negative Regulation: IL6 ---| coronavirus disease 2019	33158786	2020	10.1016/j.pulmoe.2020.10.00410.1016/j.pulmoe.2020.10.004
negative Regulation: IL6 ---| coronavirus disease 2019		2020	10.1016/j.bbrc.2020.10.079
negative Regulation: IL6 ---| coronavirus disease 2019		2020	10.1016/j.bbrc.2020.10.079
negative Regulation: IL6 ---| coronavirus disease 2019	33191068	2020	10.1016/j.phymed.2020.153401
negative Regulation: IL6 ---| coronavirus disease 2019	32808459	2020	10.1002/oby.23000
negative Regulation: IL6 ---| coronavirus disease 2019	33204749	2020	10.1093/ofid/ofaa42410.1093/ofid/ofaa424
negative Regulation: IL6 ---| coronavirus disease 2019	32660401	2020	10.2174/1381612826666200713174140
negative Regulation: IL6 ---| coronavirus disease 2019	33068263	2020	10.1007/s40265-020-01421-w
negative Regulation: IL6 ---| coronavirus disease 2019	33296106	2020	10.1002/biof.169610.1002/biof.1696
negative Regulation: IL6 ---| coronavirus disease 2019		2020	10.1016/j.orcp.2020.11.008
negative Regulation: IL6 ---| coronavirus disease 2019	33305554	2020	10.4081/MONALDI.2020.1508
negative Regulation: IL6 ---| coronavirus disease 2019	33391477	2021	10.7150/thno.4971310.7150/thno.49713
negative Regulation: IL6 ---| coronavirus disease 2019	33469465	2020	10.3389/fgene.2020.61068210.3389/fgene.2020.610682
negative Regulation: IL6 ---| coronavirus disease 2019	33437350	2021
negative Regulation: IL6 ---| coronavirus disease 2019		2020	10.1042/BSR20202690
negative Regulation: IL6 ---| coronavirus disease 2019	33507952	2021	10.1371/journal.ppat.100929210.1371/journal.ppat.1009292
negative Regulation: IL6 ---| coronavirus disease 2019	33506945	2021	10.26355/eurrev_202101_2442510.26355/eurrev_202101_24425
negative Regulation: IL6 ---| coronavirus disease 2019	33506945	2021	10.26355/eurrev_202101_24425
negative Regulation: IL6 ---| coronavirus disease 2019	33584719	2020	10.3389/fimmu.2020.62144110.3389/fimmu.2020.621441
negative Regulation: IL6 ---| coronavirus disease 2019	33628091	2021	10.7150/ijms.5356410.7150/ijms.53564
negative Regulation: IL6 ---| coronavirus disease 2019	33676592	2021	10.1016/S2213-2600(21)00127-210.1016/S2213-2600(21)00127-2
negative Regulation: IL6 ---| coronavirus disease 2019	33722593	2021	10.1016/j.ejphar.2021.17403110.1016/j.ejphar.2021.174031
negative Regulation: IL6 ---| coronavirus disease 2019	33734435	2021	10.1002/14651858.CD01388110.1002/14651858.CD013881
negative Regulation: IL6 ---| coronavirus disease 2019	33737851	2021	10.1177/1179173X2098867410.1177/1179173X20988674
negative Regulation: IL6 ---| coronavirus disease 2019	33783147	2021	10.3346/jkms.2021.36.e95
negative Regulation: IL6 ---| coronavirus disease 2019	33840589	2021	10.1016/j.cyto.2021.15552310.1016/j.cyto.2021.155523
negative Regulation: IL6 ---| coronavirus disease 2019	33850422	2021	10.1016/j.jsps.2021.01.00510.1016/j.jsps.2021.01.005
negative Regulation: IL6 ---| coronavirus disease 2019	33961823	2021	10.1016/j.celrep.2021.109091
negative Regulation: IL6 ---| coronavirus disease 2019	33749932	2021	10.1096/fj.202001792R
negative Regulation: IL6 ---| coronavirus disease 2019	33404925	2021	10.1007/s10557-020-07120-8
negative Regulation: IL6 ---| coronavirus disease 2019	33784877	2021	10.1177/10760296211003983
negative Regulation: IL6 ---| coronavirus disease 2019	32809158	2021	10.1007/s11239-020-02242-0
negative Regulation: IL6 ---| coronavirus disease 2019	32809158	2021	10.1007/s11239-020-02242-0
negative Regulation: IL6 ---| coronavirus disease 2019	33899032	2021	10.1016/j.xcrm.2021.10026910.1016/j.xcrm.2021.100269
negative Regulation: IL6 ---| coronavirus disease 2019	33907513	2021	10.7150/ijbs.58791
negative Regulation: IL6 ---| coronavirus disease 2019	33995419	2021	10.3389/fimmu.2021.67567810.3389/fimmu.2021.675678
negative Regulation: IL6 ---| coronavirus disease 2019	34029628	2021	10.1016/j.jinf.2021.05.011
negative Regulation: IL6 ---| coronavirus disease 2019	34001144	2021	10.1186/s12943-021-01363-1
negative Regulation: IL6 ---| coronavirus disease 2019	33973170	2021	10.1007/978-3-030-63761-3_2
negative Regulation: IL6 ---| coronavirus disease 2019	34033999	2021	10.1016/j.phymed.2021.15358310.1016/j.phymed.2021.153583
negative Regulation: IL6 ---| coronavirus disease 2019	34058104	2021	10.7326/ACPJ202106150-06310.7326/ACPJ202106150-063
negative Regulation: IL6 ---| coronavirus disease 2019	34027306	2021	10.1016/j.htct.2021.03.008
negative Regulation: IL6 ---| coronavirus disease 2019		2021	10.1165/rcmb.2021-0134ED
negative Regulation: IL6 ---| coronavirus disease 2019	33850327	2021	10.1038/s41577-021-00553-8
negative Regulation: IL6 ---| coronavirus disease 2019	33850327	2021	10.1038/s41577-021-00553-8
negative Regulation: IL6 ---| coronavirus disease 2019	33850327	2021	10.1038/s41577-021-00553-8
negative Regulation: IL6 ---| coronavirus disease 2019	33850327	2021	10.1038/s41577-021-00553-8
negative Regulation: IL6 ---| coronavirus disease 2019	33386439	2021	10.1007/s00405-020-06503-9
negative Regulation: IL6 ---| coronavirus disease 2019	34153723	2021	10.1016/j.jiph.2021.06.00410.1016/j.jiph.2021.06.004
negative Regulation: IL6 ---| coronavirus disease 2019		2021	10.1016/j.tem.2021.06.004
negative Regulation: IL6 ---| coronavirus disease 2019	33991637	2021	10.1016/j.jhep.2021.04.050
negative Regulation: IL6 ---| coronavirus disease 2019	33939645	2021	10.4269/ajtmh.21-0165
negative Regulation: IL6 ---| coronavirus disease 2019	34225749	2021	10.1186/s12967-021-02965-5
negative Regulation: IL6 ---| coronavirus disease 2019	33216184	2021	10.1007/s00405-020-06456-z
negative Regulation: IL6 ---| coronavirus disease 2019	33216184	2021	10.1007/s00405-020-06456-z
negative Regulation: IL6 ---| coronavirus disease 2019	33938473	2021	10.1097/MOP.0000000000001019
negative Regulation: IL6 ---| coronavirus disease 2019	34194420	2021	10.3389/fimmu.2021.61990610.3389/fimmu.2021.619906
negative Regulation: IL6 ---| coronavirus disease 2019	34299080	2021	10.3390/ijms2214746210.3390/ijms22147462
negative Regulation: IL6 ---| coronavirus disease 2019	34110533	2021	10.1007/s10787-021-00826-7
negative Regulation: IL6 ---| coronavirus disease 2019		2021	10.1016/S2665-9913(21)00249-6
negative Regulation: IL6 ---| coronavirus disease 2019	34419557	2021	10.1016/j.jinf.2021.08.026
negative Regulation: IL6 ---| coronavirus disease 2019	34483599	2021	10.1134/S102279542108005610.1134/S1022795421080056
negative Regulation: IL6 ---| coronavirus disease 2019	33297909	2021	10.2174/0929867328666201209100259
negative Regulation: IL6 ---| coronavirus disease 2019		2021	10.3390/ijms221810006
negative Regulation: IL6 ---| coronavirus disease 2019	33691383	2021	10.3324/haematol.2020.277392
negative Regulation: IL6 ---| coronavirus disease 2019	33826113	2021	10.1007/s40620-021-01036-8
negative Regulation: IL6 ---| coronavirus disease 2019		2021	10.1016/j.clnesp.2021.09.744
negative Regulation: IL6 ---| coronavirus disease 2019	34014798	2021	10.1165/rcmb.2021-0072OC
negative Regulation: IL6 ---| coronavirus disease 2019		2021	10.1016/j.cytogfr.2021.10.004
negative Regulation: IL6 ---| coronavirus disease 2019	33618635	2021	10.2174/0929866528666210222150347
negative Regulation: IL6 ---| coronavirus disease 2019	34232139	2021	10.1097/MOH.0000000000000666
negative Regulation: IL6 ---| coronavirus disease 2019	34704175	2021	10.1186/s13613-021-00941-210.1186/s13613-021-00941-2
negative Regulation: IL6 ---| coronavirus disease 2019	34731090	2021	10.18632/aging.20366610.18632/aging.203666
negative Regulation: IL6 ---| coronavirus disease 2019	34058104	2021	10.7326/ACPJ202106150-063
negative Regulation: IL6 ---| coronavirus disease 2019	34788765	2021	10.1159/00051954210.1159/000519542
negative Regulation: IL6 ---| coronavirus disease 2019	34795156	2021
negative Regulation: IL6 ---| coronavirus disease 2019	34906663	2021	10.1016/j.jaad.2021.11.043
negative Regulation: IL6 ---| coronavirus disease 2019	34859882	2021	10.26355/eurrev_202111_27270
negative Regulation: IL6 ---| coronavirus disease 2019	34884813	2021	10.3390/ijms222313009
negative Regulation: IL6 ---| coronavirus disease 2019	34975885	2021	10.3389/fimmu.2021.78931710.3389/fimmu.2021.789317
negative Regulation: IL6 ---| coronavirus disease 2019	35003754	2021	10.1177/2054358121106706910.1177/20543581211067069
negative Regulation: IL6 ---| coronavirus disease 2019	34436742	2022	10.1007/s10157-021-02126-4
negative Regulation: IL6 ---| coronavirus disease 2019	34436742	2022	10.1007/s10157-021-02126-4
negative Regulation: IL6 ---| coronavirus disease 2019	34671854	2022	10.1007/s10072-021-05679-0
negative Regulation: IL6 ---| coronavirus disease 2019	35074571	2022	10.1016/j.intimp.2022.10853610.1016/j.intimp.2022.108536
negative Regulation: LYZ ---| coronavirus disease 2019	33571320	2021	10.1371/journal.pone.024680310.1371/journal.pone.0246803
negative Regulation: LYZ ---| coronavirus disease 2019	35713893	2022	10.1167/iovs.63.6.16
negative Regulation: LYZ ---| coronavirus disease 2019	35713893	2022	10.1167/iovs.63.6.16
negative Regulation: LYZ ---| coronavirus disease 2019	36234848	2022	10.3390/molecules27196305
negative Regulation: LYZ ---| coronavirus disease 2019	36985630	2023	10.3390/molecules28062658
positive Regulation: IFNL1 --+> coronavirus disease 2019	34795156	2021
negative Regulation: ADAMTS13 ---| coronavirus disease 2019	33893632	2021	10.1055/s-0041-1727282
negative Regulation: ADAMTS13 ---| coronavirus disease 2019	32838472	2020	10.1055/s-0040-1715841
negative Regulation: ADAMTS13 ---| coronavirus disease 2019	33893632	2021	10.1055/s-0041-1727282
negative Regulation: ADAMTS13 ---| coronavirus disease 2019	33662796	2021	10.1016/j.thromres.2021.02.01210.1016/j.thromres.2021.02.012
negative Regulation: ADAMTS13 ---| coronavirus disease 2019	33662796	2021	10.1016/j.thromres.2021.02.01210.1016/j.thromres.2021.02.012
negative Regulation: ADAMTS13 ---| coronavirus disease 2019	34350541	2021	10.1007/s11239-021-02544-x
negative Regulation: ADAMTS13 ---| coronavirus disease 2019	35062036	2022	10.1055/s-0041-1740182
positive Regulation: IL2 --+> coronavirus disease 2019	33220925	2020	10.1016/j.bbrc.2020.10.079
positive Regulation: IL2 --+> coronavirus disease 2019	32320742	2020	10.1016/j.metabol.2020.154245
positive Regulation: IL2 --+> coronavirus disease 2019	33639198	2021	10.1016/j.biochi.2021.02.012
positive Regulation: IL2 --+> coronavirus disease 2019	33482620	2021	10.1016/j.mehy.2020.110476
positive Regulation: IL2 --+> coronavirus disease 2019	32334062	2020	10.1016/j.bbi.2020.04.046
positive Regulation: IL2 --+> coronavirus disease 2019	33992179	2021	10.1016/j.jocn.2021.03.010
positive Regulation: IL2 --+> coronavirus disease 2019	33529907	2021	10.1016/j.intimp.2021.107390
positive Regulation: IL2 --+> coronavirus disease 2019	32376397	2020	10.1016/j.autrev.2020.102570
positive Regulation: IL2 --+> coronavirus disease 2019	33753982	2021	10.1016/j.nantod.2021.101136
positive Regulation: IL2 --+> coronavirus disease 2019	32838255	2020	10.1016/j.cjco.2020.06.010
positive Regulation: IL2 --+> coronavirus disease 2019	32808122	2020	10.1007/s12035-020-02074-2
positive Regulation: IL2 --+> coronavirus disease 2019	33039966	2020	10.1016/j.intimp.2020.10703410.1016/j.intimp.2020.107034
positive Regulation: IL2 --+> coronavirus disease 2019		2021	10.1016/j.immuni.2021.09.002
positive Regulation: IL2 --+> coronavirus disease 2019		2020	10.1016/j.bbrc.2020.10.079
positive Regulation: IL2 --+> coronavirus disease 2019	34436742	2022	10.1007/s10157-021-02126-4
positive Regulation: IL2 --+> coronavirus disease 2019	35165507	2022	10.7150/ijms.67116
positive Regulation: IL2 --+> coronavirus disease 2019		2022	10.1016/j.reumae.2022.06.001
positive Regulation: IL2 --+> coronavirus disease 2019		2022	10.1016/j.vaccine.2022.06.052
positive Regulation: IL6 --+> coronavirus disease 2019	33220925	2020	10.1016/j.bbrc.2020.10.079
positive Regulation: IL6 --+> coronavirus disease 2019	33220925	2020	10.1016/j.bbrc.2020.10.079
positive Regulation: IL6 --+> coronavirus disease 2019	32678428	2020	10.1182/blood.2020007252
positive Regulation: IL6 --+> coronavirus disease 2019	32634438	2020	10.1016/j.ejphar.2020.173348
positive Regulation: IL6 --+> coronavirus disease 2019	32682787	2020	10.1016/j.ejphar.2020.173372
positive Regulation: IL6 --+> coronavirus disease 2019	32978255	2020	10.1074/jbc.AC120.015967
positive Regulation: IL6 --+> coronavirus disease 2019	32693241	2020	10.1016/j.lfs.2020.118114
positive Regulation: IL6 --+> coronavirus disease 2019	33454368	2020	10.1016/j.lfs.2020.119010
positive Regulation: IL6 --+> coronavirus disease 2019	32561148	2020	10.1016/j.mayocp.2020.04.027
positive Regulation: IL6 --+> coronavirus disease 2019	32320742	2020	10.1016/j.metabol.2020.154245
positive Regulation: IL6 --+> coronavirus disease 2019	32512263	2020	10.1016/j.semarthrit.2020.05.010
positive Regulation: IL6 --+> coronavirus disease 2019	32507496	2020	10.1016/j.jaci.2020.05.010
positive Regulation: IL6 --+> coronavirus disease 2019	33010257	2021	10.1016/j.jaci.2020.09.018
positive Regulation: IL6 --+> coronavirus disease 2019	33852936	2021	10.1016/j.jaci.2021.03.038
positive Regulation: IL6 --+> coronavirus disease 2019	32890564	2020	10.1016/j.ijbiomac.2020.08.214
positive Regulation: IL6 --+> coronavirus disease 2019	32580895	2020	10.1016/j.tips.2020.06.007
positive Regulation: IL6 --+> coronavirus disease 2019	33991637	2021	10.1016/j.jhep.2021.04.050
positive Regulation: IL6 --+> coronavirus disease 2019	33640537	2021	10.1016/j.fct.2021.112087
positive Regulation: IL6 --+> coronavirus disease 2019	33639198	2021	10.1016/j.biochi.2021.02.012
positive Regulation: IL6 --+> coronavirus disease 2019	32758889	2020	10.1016/j.mehy.2020.110053
positive Regulation: IL6 --+> coronavirus disease 2019	33857716	2021	10.1016/j.prp.2021.153417
positive Regulation: IL6 --+> coronavirus disease 2019	32920514	2020	10.1016/j.biopha.2020.110698
positive Regulation: IL6 --+> coronavirus disease 2019	33227708	2021	10.1016/j.biopha.2020.111008
positive Regulation: IL6 --+> coronavirus disease 2019	33433350	2021	10.1016/j.biopha.2021.111233
positive Regulation: IL6 --+> coronavirus disease 2019	32334062	2020	10.1016/j.bbi.2020.04.046
positive Regulation: IL6 --+> coronavirus disease 2019	32253068	2020	10.1016/j.jaut.2020.102442
positive Regulation: IL6 --+> coronavirus disease 2019	33191068	2021	10.1016/j.phymed.2020.153401
positive Regulation: IL6 --+> coronavirus disease 2019	34033999	2021	10.1016/j.phymed.2021.153583
positive Regulation: IL6 --+> coronavirus disease 2019	33992179	2021	10.1016/j.jocn.2021.03.010
positive Regulation: IL6 --+> coronavirus disease 2019	33128927	2021	10.1016/j.cyto.2020.155312
positive Regulation: IL6 --+> coronavirus disease 2019	32380051	2020	10.1016/j.phrs.2020.104882
positive Regulation: IL6 --+> coronavirus disease 2019	32405228	2020	10.1016/j.phrs.2020.104904
positive Regulation: IL6 --+> coronavirus disease 2019	32603772	2020	10.1016/j.phrs.2020.105051
positive Regulation: IL6 --+> coronavirus disease 2019	33189533	2020	10.1053/j.jvca.2020.10.040
positive Regulation: IL6 --+> coronavirus disease 2019	32334118	2020	10.1016/j.ijid.2020.04.041
positive Regulation: IL6 --+> coronavirus disease 2019	32574694	2020	10.1016/j.ijid.2020.06.059
positive Regulation: IL6 --+> coronavirus disease 2019	33609773	2021	10.1016/j.ijid.2021.02.057
positive Regulation: IL6 --+> coronavirus disease 2019	33992887	2021	10.1016/j.cytogfr.2021.03.006
positive Regulation: IL6 --+> coronavirus disease 2019	32344321	2020	10.1016/j.jcv.2020.104370
positive Regulation: IL6 --+> coronavirus disease 2019	32707089	2020	10.1016/j.clim.2020.108544
positive Regulation: IL6 --+> coronavirus disease 2019	33049215	2020	10.1016/j.ccell.2020.09.018
positive Regulation: IL6 --+> coronavirus disease 2019	33038939	2020	10.1016/j.ccell.2020.09.019
positive Regulation: IL6 --+> coronavirus disease 2019	33038939	2020	10.1016/j.ccell.2020.09.019
positive Regulation: IL6 --+> coronavirus disease 2019	33031955	2020	10.1016/j.cct.2020.106165
positive Regulation: IL6 --+> coronavirus disease 2019	32919216	2020	10.1016/j.intimp.2020.106947
positive Regulation: IL6 --+> coronavirus disease 2019	33529907	2021	10.1016/j.intimp.2021.107390
positive Regulation: IL6 --+> coronavirus disease 2019	33932696	2021	10.1016/j.intimp.2021.107684
positive Regulation: IL6 --+> coronavirus disease 2019	32376397	2020	10.1016/j.autrev.2020.102570
positive Regulation: IL6 --+> coronavirus disease 2019	32359943	2021	10.1016/j.jmii.2020.04.013
positive Regulation: IL6 --+> coronavirus disease 2019	33395783	2020	10.1016/j.dsx.2020.11.011
positive Regulation: IL6 --+> coronavirus disease 2019	33388254	2021	10.1016/j.orcp.2020.11.008
positive Regulation: IL6 --+> coronavirus disease 2019	32320677	2020	10.1016/j.chom.2020.04.009
positive Regulation: IL6 --+> coronavirus disease 2019	33961823	2021	10.1016/j.celrep.2021.109091
positive Regulation: IL6 --+> coronavirus disease 2019	33865743	2021	10.1016/j.resinv.2021.03.002
positive Regulation: IL6 --+> coronavirus disease 2019	33979601	2021	10.1016/j.stemcr.2021.04.001
positive Regulation: IL6 --+> coronavirus disease 2019	34000622	2021	10.1016/j.ebiom.2021.103378
positive Regulation: IL6 --+> coronavirus disease 2019	32442422	2020	10.1016/S2352-4642(20)30166-8
positive Regulation: IL6 --+> coronavirus disease 2019	32499129	2020	10.1016/j.accpm.2020.05.009
positive Regulation: IL6 --+> coronavirus disease 2019	33655087	2021	10.1016/j.genrep.2021.101062
positive Regulation: IL6 --+> coronavirus disease 2019	33360669	2021	10.1016/j.ctarc.2020.100285
positive Regulation: IL6 --+> coronavirus disease 2019	34027306	2021	10.1016/j.htct.2021.03.008
positive Regulation: IL6 --+> coronavirus disease 2019	33875979	2021	10.1016/j.cjco.2021.04.004
positive Regulation: IL6 --+> coronavirus disease 2019	32835246	2020	10.1016/S2665-9913(20)30120-X
positive Regulation: IL6 --+> coronavirus disease 2019	33655218	2021	10.1016/S2665-9913(21)00012-6
positive Regulation: IL6 --+> coronavirus disease 2019	33655218	2021	10.1016/S2665-9913(21)00012-6
positive Regulation: IL6 --+> coronavirus disease 2019	33842898	2021	10.1016/j.bbih.2021.100251
positive Regulation: IL6 --+> coronavirus disease 2019	34419557	2021	10.1016/j.jinf.2021.08.026
positive Regulation: IL6 --+> coronavirus disease 2019		2021	10.1016/j.clnesp.2021.09.744
positive Regulation: IL6 --+> coronavirus disease 2019	33297909	2021	10.2174/0929867328666201209100259
positive Regulation: IL6 --+> coronavirus disease 2019		2021	10.3390/ijms221810006
positive Regulation: IL6 --+> coronavirus disease 2019	33691383	2021	10.3324/haematol.2020.277392
positive Regulation: IL6 --+> coronavirus disease 2019	33826113	2021	10.1007/s40620-021-01036-8
positive Regulation: IL6 --+> coronavirus disease 2019	33583167	2021	10.1515/revneuro-2020-0136
positive Regulation: IL6 --+> coronavirus disease 2019	34014798	2021	10.1165/rcmb.2021-0072OC
positive Regulation: IL6 --+> coronavirus disease 2019	34153723	2021	10.1016/j.jiph.2021.06.00410.1016/j.jiph.2021.06.004
positive Regulation: IL6 --+> coronavirus disease 2019	33734435	2021	10.1002/14651858.CD01388110.1002/14651858.CD013881
positive Regulation: IL6 --+> coronavirus disease 2019	34483599	2021	10.1134/S102279542108005610.1134/S1022795421080056
positive Regulation: IL6 --+> coronavirus disease 2019	33033405	2020	10.1038/s41598-020-74001-310.1038/s41598-020-74001-310.1001/jamainternmed.2020.099410.1186/s12967-020-02339-310.1093/nsr/nwaa04110.1016/j.jaut.2020.10245210.1007/s00134-020-05991-x10.2217/imt-2016-002010.1016/S0140-6736(03)15326-310.1016/j.ijantimicag.20
positive Regulation: IL6 --+> coronavirus disease 2019		2021	10.1016/j.cytogfr.2021.10.004
positive Regulation: IL6 --+> coronavirus disease 2019	34704175	2021	10.1186/s13613-021-00941-210.1186/s13613-021-00941-210.1056/nejmoa200101710.1056/nejmoa200203210.1016/S0140-6736(20)30628-010.1016/j.dsx.2020.11.01110.21037/apm-20-213410.1016/S0140-6736(08)60453-510.1056/nejmoa161384910.1002/art.3909310.1016/S2665-9913(
positive Regulation: IL6 --+> coronavirus disease 2019	33618635	2021	10.2174/0929866528666210222150347
positive Regulation: IL6 --+> coronavirus disease 2019	34232139	2021	10.1097/MOH.0000000000000666
positive Regulation: IL6 --+> coronavirus disease 2019	34731090	2021	10.18632/aging.20366610.18632/aging.203666
positive Regulation: IL6 --+> coronavirus disease 2019	34058104	2021	10.7326/ACPJ202106150-063
positive Regulation: IL6 --+> coronavirus disease 2019	34788765	2022	10.1159/00051954210.1159/000519542
positive Regulation: IL6 --+> coronavirus disease 2019	33956936	2021	10.1093/cid/ciab40910.1093/cid/ciab409
positive Regulation: IL6 --+> coronavirus disease 2019	34795156	2021
positive Regulation: IL6 --+> coronavirus disease 2019	34906663	2021	10.1016/j.jaad.2021.11.043
positive Regulation: IL6 --+> coronavirus disease 2019	34859882	2021	10.26355/eurrev_202111_27270
positive Regulation: IL6 --+> coronavirus disease 2019	34975885	2021	10.3389/fimmu.2021.78931710.3389/fimmu.2021.789317
positive Regulation: IL6 --+> coronavirus disease 2019	35003754	2021	10.1177/2054358121106706910.1177/20543581211067069
positive Regulation: IL6 --+> coronavirus disease 2019	32935096	2020	10.1101/2020.09.11.28178210.1101/2020.09.11.281782
positive Regulation: IL6 --+> coronavirus disease 2019	34436742	2022	10.1007/s10157-021-02126-4
positive Regulation: IL6 --+> coronavirus disease 2019	34671854	2022	10.1007/s10072-021-05679-0
positive Regulation: IL6 --+> coronavirus disease 2019	35126138	2021	10.3389/fphar.2021.80425010.3389/fphar.2021.804250
positive Regulation: IL6 --+> coronavirus disease 2019	33899032	2021	10.1016/j.xcrm.2021.10026910.1016/j.xcrm.2021.100269
positive Regulation: IL6 --+> coronavirus disease 2019	35146357	2021	10.53854/liim-2904-110.53854/liim-2904-1
positive Regulation: IL6 --+> coronavirus disease 2019	35148782	2022	10.1186/s12981-022-00430-x10.1186/s12981-022-00430-x
positive Regulation: IL6 --+> coronavirus disease 2019	35121075	2022	10.1016/j.jaad.2022.01.039
positive Regulation: IL6 --+> coronavirus disease 2019	35180460	2022	10.1016/j.bcmd.2022.102653
positive Regulation: IL6 --+> coronavirus disease 2019	35215138	2022	10.3390/pathogens1102019510.3390/pathogens11020195
positive Regulation: IL6 --+> coronavirus disease 2019	34160631	2021	10.1007/s00134-021-06449-410.1007/s00134-021-06449-410.1016/j.prp.2020.15330510.1007/s00428-020-03014-010.1016/S2213-2600(18)30274-110.3201/eid2704.20489510.1007/s00134-020-06091-610.1186/s12913-014-0579-010.1136/bmj.39504.506319.8010.1093/cid/ciz100810.
positive Regulation: IL6 --+> coronavirus disease 2019	35064006	2022	10.1101/GR.276175.121
positive Regulation: IL6 --+> coronavirus disease 2019	35064006	2022	10.1101/GR.276175.121
positive Regulation: IL6 --+> coronavirus disease 2019	35191872	2022	10.1097/CCM.0000000000005281
positive Regulation: IL6 --+> coronavirus disease 2019	34985993	2022	10.1128/jvi.02086-21
positive Regulation: IL6 --+> coronavirus disease 2019	35345649	2022	10.1016/j.lana.2022.100228
positive Regulation: IL6 --+> coronavirus disease 2019	35368020	2022	10.1038/s41392-022-00923-110.1038/s41392-022-00923-1
positive Regulation: IL6 --+> coronavirus disease 2019	35382714	2022	10.2174/092986652966622040510223010.2174/0929866529666220405102230
positive Regulation: IL6 --+> coronavirus disease 2019	35421875	2022	10.1097/JCMA.000000000000073210.1097/JCMA.0000000000000732
positive Regulation: IL6 --+> coronavirus disease 2019	35422374	2022	10.1016/j.ejim.2022.04.004
positive Regulation: IL6 --+> coronavirus disease 2019	32965395	2020	10.5935/0103-507X.2020006010.5935/0103-507X.20200060
positive Regulation: IL6 --+> coronavirus disease 2019	33204749	2020	10.1093/ofid/ofaa42410.1093/ofid/ofaa424
positive Regulation: IL6 --+> coronavirus disease 2019	35443481	2022
positive Regulation: IL6 --+> coronavirus disease 2019	33737851	2021	10.1177/1179173X2098867410.1177/1179173X20988674
positive Regulation: IL6 --+> coronavirus disease 2019	35311631	2022	10.1017/erm.2022.10
positive Regulation: IL6 --+> coronavirus disease 2019	35048262	2022	10.1007/s10787-021-00903-x
positive Regulation: IL6 --+> coronavirus disease 2019		2022	10.23812/22-1-1-E
positive Regulation: IL6 --+> coronavirus disease 2019	34788765	2022	10.1159/000519542
positive Regulation: IL6 --+> coronavirus disease 2019	33995419	2021	10.3389/fimmu.2021.675678
positive Regulation: IL6 --+> coronavirus disease 2019	34397584	2021	10.1097/CM9.0000000000001464
positive Regulation: IL6 --+> coronavirus disease 2019	33655898	2021	10.1097/CM9.0000000000001388
positive Regulation: IL6 --+> coronavirus disease 2019		2022	10.1016/j.ccc.2022.02.002
positive Regulation: IL6 --+> coronavirus disease 2019	35530861	2022	10.7759/cureus.2379010.7759/cureus.23790
positive Regulation: IL6 --+> coronavirus disease 2019	35487388		10.1016/j.anai.2022.04.020
positive Regulation: IL6 --+> coronavirus disease 2019	35203056	2022	10.4269/ajtmh.21-1240
positive Regulation: IL6 --+> coronavirus disease 2019	35598128	2022
positive Regulation: IL6 --+> coronavirus disease 2019	35621229	2022	10.1002/rmv.237210.1002/rmv.2372
positive Regulation: IL6 --+> coronavirus disease 2019	33744444	2021	10.1016/j.eprac.2021.03.006
positive Regulation: IL6 --+> coronavirus disease 2019	35641026	2022	10.1016/j.jphs.2022.04.010
positive Regulation: IL6 --+> coronavirus disease 2019		2022	10.1016/j.reumae.2022.06.001
positive Regulation: IL6 --+> coronavirus disease 2019	35290169	2022	10.1164/rccm.202108-1859OC
positive Regulation: IL6 --+> coronavirus disease 2019	35322375	2022	10.1007/s12031-022-02004-y
positive Regulation: IL6 --+> coronavirus disease 2019	35772080	2022	10.2478/rir-2022-000210.2478/rir-2022-0002
positive Regulation: IL6 --+> coronavirus disease 2019	35698050	2022	10.1186/s12864-022-08558-w
positive Regulation: IL6 --+> coronavirus disease 2019	33470663	2021	10.1097/ACO.0000000000000956
positive Regulation: IL6 --+> coronavirus disease 2019	35806377	2022	10.3390/ijms23137368
positive Regulation: IL6 --+> coronavirus disease 2019	33606962	2022	10.1146/annurev-pharmtox-121120-012309
positive Regulation: IL6 --+> coronavirus disease 2019	35928820	2022	10.3389/fimmu.2022.919489
positive Regulation: IL6 --+> coronavirus disease 2019	35928820	2022	10.3389/fimmu.2022.919489
positive Regulation: IL6 --+> coronavirus disease 2019	35605680	2022	10.1016/j.amjms.2022.05.017
positive Regulation: IL6 --+> coronavirus disease 2019		2022	10.1016/j.chmed.2022.07.001
positive Regulation: IL6 --+> coronavirus disease 2019	35858800	2022	10.1620/tjem.2022.J058
positive Regulation: IL6 --+> coronavirus disease 2019	35964413	2022	10.1016/j.intimp.2022.109132
positive Regulation: IL6 --+> coronavirus disease 2019	35397768	2022	10.1007/s40262-022-01122-5
positive Regulation: IL6 --+> coronavirus disease 2019	35788744	2022	10.1007/s00415-022-11237-1
positive Regulation: IL6 --+> coronavirus disease 2019	35838963	2022	10.1007/978-1-0716-2395-4_16
positive Regulation: IL6 --+> coronavirus disease 2019	35086840	2022	10.1183/13993003.02951-2021
positive Regulation: IL6 --+> coronavirus disease 2019	35955801	2022	10.3390/ijms23158669
positive Regulation: IL6 --+> coronavirus disease 2019	35984324	2022	10.1089/jir.2022.0061
positive Regulation: IL6 --+> coronavirus disease 2019	35984324	2022	10.1089/jir.2022.0061
positive Regulation: IL6 --+> coronavirus disease 2019	33722593	2021	10.1016/j.ejphar.2021.174031
positive Regulation: IL6 --+> coronavirus disease 2019	36123740	2022	10.1186/s12933-022-01625-2
positive Regulation: IL6 --+> coronavirus disease 2019	35352656	2022	10.2174/1871530322666220329150238
positive Regulation: IL6 --+> coronavirus disease 2019	33810774	2022	10.1080/07391102.2021.1905556
positive Regulation: IL6 --+> coronavirus disease 2019	35088667	2022	10.2174/1389557522999220128150814
positive Regulation: IL6 --+> coronavirus disease 2019	35679009	2022	10.1007/s12026-022-09269-w
positive Regulation: IL6 --+> coronavirus disease 2019	35605680	2022	10.1016/j.amjms.2022.05.017
positive Regulation: IL6 --+> coronavirus disease 2019	36308203	2022	10.4103/ijpm.ijpm_43_21
positive Regulation: IL6 --+> coronavirus disease 2019	32620597	2020	10.1136/annrheumdis-2020-218122
positive Regulation: IL6 --+> coronavirus disease 2019	36293182	2022	10.3390/ijms232012324
positive Regulation: IL6 --+> coronavirus disease 2019	36172866	2022	10.1161/ATVBAHA.122.318179
positive Regulation: IL6 --+> coronavirus disease 2019	36362351	2022	10.3390/ijms232113564
positive Regulation: IL6 --+> coronavirus disease 2019	36403042	2022	10.1186/s12985-022-01926-8
positive Regulation: IL6 --+> coronavirus disease 2019	34083362	2021	10.1136/postgradmedj-2021-139939
positive Regulation: IL6 --+> coronavirus disease 2019		2022	10.1016/j.chom.2022.12.005
positive Regulation: IL6 --+> coronavirus disease 2019	36284376	2022	10.2174/1389450124666221025102929
positive Regulation: IL6 --+> coronavirus disease 2019	34895117	2022	10.2174/1381612827666211210142352
positive Regulation: IL6 --+> coronavirus disease 2019	34033999	2021	10.1016/j.phymed.2021.153583
positive Regulation: IL6 --+> coronavirus disease 2019	33840589	2021	10.1016/j.cyto.2021.155523
positive Regulation: IL6 --+> coronavirus disease 2019	36530343	2023	10.1016/j.radcr.2022.11.030
positive Regulation: IL6 --+> coronavirus disease 2019	36442730	2022	10.1016/j.clindermatol.2022.11.003
positive Regulation: IL6 --+> coronavirus disease 2019	36579547	2022	10.3390/jpm12111839
positive Regulation: IL6 --+> coronavirus disease 2019	36558048	2022	10.3390/molecules27248919
positive Regulation: IL6 --+> coronavirus disease 2019	36611603	2023	10.3390/healthcare11010143
positive Regulation: IL6 --+> coronavirus disease 2019	36404597	2022	10.5483/BMBRep.2022.55.12.161
positive Regulation: IL6 --+> coronavirus disease 2019	35972987	2023	10.1164/rccm.202203-0477OC
positive Regulation: IL6 --+> coronavirus disease 2019	36717541	2023	10.1177/03000605231153764
positive Regulation: IL6 --+> coronavirus disease 2019	34264880	2021	10.1097/BOR.0000000000000822
positive Regulation: IL6 --+> coronavirus disease 2019	34264880	2021	10.1097/BOR.0000000000000822
positive Regulation: IL6 --+> coronavirus disease 2019	34397605	2021	10.1097/BOR.0000000000000817
positive Regulation: IL6 --+> coronavirus disease 2019	36791777	2023	10.1111/bcp.15690
positive Regulation: IL6 --+> coronavirus disease 2019	36536992	2023	10.1002/cpt.2832
positive Regulation: IL6 --+> coronavirus disease 2019	36445552	2023	10.1007/s10787-022-01105-9
positive Regulation: IL6 --+> coronavirus disease 2019	32838322	2020	10.1016/S2665-9913(20)30287-3
positive Regulation: IL6 --+> coronavirus disease 2019	36848564	2023	10.1073/pnas.2217199120
positive Regulation: BDKRB2 --+> coronavirus disease 2019	35596055	2022	10.1007/s11033-022-07539-2
positive Regulation: ATP1A1 --+> coronavirus disease 2019	35926873	2022	10.26508/lsa.202201432
