# Supplementary material for: Molecular insights into the bidirectional link between anxiety and COVID-19: a combined clinical and bioinformatics approach
Source: Front Psychiatry. 2025 Jul 22;16:1643355. doi: 10.3389/fpsyt.2025.1643355 (PMC12323717; doi:10.3389/fpsyt.2025.1643355)
Supplement: Supplementary file 3 [file Table3.xlsx]

## Sheet: ALL
Relation Name	PMID	PubYear	DOI
negative QuantitativeChange: anxiety ---| TAAR5	33132188	2021	10.1016/j.neuropharm.2020.108373
negative QuantitativeChange: anxiety ---| ADRA2A	31095110	2019	10.1097/WNR.0000000000001258
negative QuantitativeChange: anxiety ---| PVALB	26705848	2015	10.1016/j.biopsych.2015.11.007
positive QuantitativeChange: anxiety --+> GH1	23870211	2013	10.1053/j.sempedsurg.2013.05.005
negative QuantitativeChange: anxiety ---| KCNQ3	36284398	2022	10.2174/1567202620666221025152325
negative QuantitativeChange: anxiety ---| KALRN	23701866	2013	10.1016/j.nlm.2013.04.014
negative QuantitativeChange: anxiety ---| KALRN	19403804	2009
negative QuantitativeChange: anxiety ---| ADM	18723674	2008	10.1073/pnas.080317410510.1073/pnas.0803174105
positive QuantitativeChange: anxiety --+> CRHBP	11068141	2000	10.1016/S0306-4522(00)00322-5
negative QuantitativeChange: anxiety ---| IL6R	26143620	2015	10.1016/j.yhbeh.2015.06.016
positive QuantitativeChange: anxiety --+> MIR34C	35299696	2022	10.3389/fnbeh.2022.828258
positive QuantitativeChange: anxiety --+> OTX2	34766280	2022	10.1007/978-1-0716-1752-6_2
negative QuantitativeChange: anxiety ---| BGLAP	32211934	2020	10.1007/s00223-020-00684-5
negative QuantitativeChange: anxiety ---| BDNF	28284951	2017	10.1016/j.bbr.2017.03.010
negative QuantitativeChange: anxiety ---| BDNF	31568835	2019	10.1016/j.bbr.2019.112260
negative QuantitativeChange: anxiety ---| BDNF	29408239	2018	10.1016/j.mcn.2018.02.001
negative QuantitativeChange: anxiety ---| BDNF	21530554	2011	10.1016/j.neuropharm.2011.04.013
negative QuantitativeChange: anxiety ---| BDNF	27515806	2016	10.1016/j.neuropharm.2016.08.007
negative QuantitativeChange: anxiety ---| BDNF	31229451	2019	10.1016/j.neuropharm.2019.107679
negative QuantitativeChange: anxiety ---| BDNF	32569602	2020	10.1016/j.physbeh.2020.113021
negative QuantitativeChange: anxiety ---| BDNF	33202257	2021	10.1016/j.brainresbull.2020.11.005
negative QuantitativeChange: anxiety ---| BDNF	32798692	2020	10.1016/j.alcohol.2020.07.009
negative QuantitativeChange: anxiety ---| BDNF	30661679	2019	10.1016/j.clnesp.2018.11.003
negative QuantitativeChange: anxiety ---| BDNF	20005385	2009	10.1016/j.transproceed.2009.08.050
negative QuantitativeChange: anxiety ---| BDNF	18793678	2009	10.1016/j.bbr.2008.08.025
negative QuantitativeChange: anxiety ---| BDNF	22503727	2012	10.1016/j.neulet.2012.03.091
negative QuantitativeChange: anxiety ---| BDNF	25460036	2014	10.1016/j.pharmthera.2014.11.009
negative QuantitativeChange: anxiety ---| BDNF	25460036	2015	10.1016/j.pharmthera.2014.11.009
negative QuantitativeChange: anxiety ---| BDNF	25490073	2014	10.1016/j.neuroscience.2014.11.052
negative QuantitativeChange: anxiety ---| BDNF	17882234	2008
negative QuantitativeChange: anxiety ---| BDNF	17375136	2007
negative QuantitativeChange: anxiety ---| BDNF	15770238	2005
negative QuantitativeChange: anxiety ---| BDNF	18614692	2008
negative QuantitativeChange: anxiety ---| BDNF	28303373	2017	10.1007/s00213-017-4588-7
negative QuantitativeChange: anxiety ---| BDNF	28322279	2017	10.1038/mp.2017.40
negative QuantitativeChange: anxiety ---| BDNF	33732117	2021	10.3389/fnbeh.2021.609487
negative QuantitativeChange: anxiety ---| BDNF	33994970	2021	10.3389/fnbeh.2021.658686
negative QuantitativeChange: anxiety ---| BDNF	23959707	2013	10.1101/lm.032045.113
negative QuantitativeChange: anxiety ---| BDNF	23221871	2013	10.1159/000342384
negative QuantitativeChange: anxiety ---| BDNF	27226179	2016
negative QuantitativeChange: anxiety ---| BDNF	27267954	2016	10.1186/s12993-016-0101-4
negative QuantitativeChange: anxiety ---| BDNF	28303373	2017	10.1007/s00213-017-4588-7
negative QuantitativeChange: anxiety ---| BDNF	31722379	2019	10.1093/ijnp/pyz057
negative QuantitativeChange: anxiety ---| BDNF	31752015	2020	10.1038/s41386-019-0574-6
negative QuantitativeChange: anxiety ---| BDNF	21617527	2011	10.1097/WNF.0b013e318220d8c6
negative QuantitativeChange: anxiety ---| BDNF	26159676	2016	10.1089/neu.2015.3949
negative QuantitativeChange: anxiety ---| BDNF	17029036	2006	10.1007/s10571-006-9048-6
negative QuantitativeChange: anxiety ---| BDNF	23959707	2013	10.1101/lm.032045.11310.1101/lm.032045.113
negative QuantitativeChange: anxiety ---| BDNF	29315742	2018	10.1111/ced.1337810.1111/ced.13378
negative QuantitativeChange: anxiety ---| BDNF	30616157	2019	10.1016/j.jpsychires.2018.12.02010.1016/j.jpsychires.2018.12.020
negative QuantitativeChange: anxiety ---| BDNF		2012	10.1016/j.neulet.2012.03.091
negative QuantitativeChange: anxiety ---| BDNF		2014	10.1016/j.pharmthera.2014.11.009
negative QuantitativeChange: anxiety ---| BDNF		2018	10.1007/s11055-018-0557-9
negative QuantitativeChange: anxiety ---| BDNF	35028694	2022	10.1007/s00221-022-06305-x
negative QuantitativeChange: anxiety ---| BDNF	35628418	2022	10.3390/ijms23105606
negative QuantitativeChange: anxiety ---| BDNF	36114161	2022	10.1177/09612033221127901
negative QuantitativeChange: anxiety ---| BDNF	36500264	2022	10.3390/molecules27238171
negative QuantitativeChange: anxiety ---| BDNF	36284398	2022	10.2174/1567202620666221025152325
negative QuantitativeChange: anxiety ---| BDNF	36284398	2022	10.2174/1567202620666221025152325
negative QuantitativeChange: anxiety ---| KISS1	23550019	2013	10.1007/978-1-4614-6199-9-21
negative QuantitativeChange: anxiety ---| SLC6A4	28465138	2017	10.1016/j.bbr.2017.04.051
negative QuantitativeChange: anxiety ---| SLC6A4	14623362	2003	10.1016/j.ejphar.2003.08.106
negative QuantitativeChange: anxiety ---| SLC6A4	21316367	2011	10.1016/j.yhbeh.2011.02.002
negative QuantitativeChange: anxiety ---| SLC6A4	20347882	2010	10.1016/j.bbr.2010.03.035
negative QuantitativeChange: anxiety ---| SLC6A4	26297601	2015	10.1016/j.neuro.2015.08.010
negative QuantitativeChange: anxiety ---| SLC6A4	17678634	2007	10.1016/j.biopsych.2007.03.016
negative QuantitativeChange: anxiety ---| SLC6A4	17882234	2008
negative QuantitativeChange: anxiety ---| SLC6A4	17375136	2007
negative QuantitativeChange: anxiety ---| SLC6A4	21677178	2011	10.1523/JNEUROSCI.1692-11.2011
negative QuantitativeChange: anxiety ---| SLC6A4	22745492	2012	10.1523/JNEUROSCI.0048-12.2012
negative QuantitativeChange: anxiety ---| SLC6A4	23451267	2013	10.1371/journal.pone.0057780
negative QuantitativeChange: anxiety ---| SLC6A4	12527444	2003	10.1016/s0166-4328(02)00239-5
negative QuantitativeChange: anxiety ---| SLC6A4	17029036	2006	10.1007/s10571-006-9048-6
negative QuantitativeChange: anxiety ---| SLC6A4	21547899	2011	10.1002/dev.2054910.1002/dev.20549
negative QuantitativeChange: anxiety ---| SLC6A4	22745492	2012	10.1523/JNEUROSCI.0048-12.201210.1523/JNEUROSCI.0048-12.2012
negative QuantitativeChange: anxiety ---| SLC6A4	30670681	2019	10.1038/s41398-019-0368-y10.1038/s41398-019-0368-y
negative QuantitativeChange: anxiety ---| SLC6A4	33583388	2022	10.2174/1871527320666210212112651
positive QuantitativeChange: anxiety --+> MIR218-1	33933350	2021	10.1016/j.semcdb.2021.04.011
negative QuantitativeChange: anxiety ---| TNXB	21467652	2011	10.1248/bpb.34.590
negative QuantitativeChange: anxiety ---| GRM8	20080129	2010	10.1016/j.bbr.2010.01.006
negative QuantitativeChange: anxiety ---| OPRD1	18045627	2008	10.1016/j.neuropharm.2007.10.007
negative QuantitativeChange: anxiety ---| OPRD1	26845176	2016	10.1016/j.nbd.2016.01.014
positive QuantitativeChange: anxiety --+> SLC6A2	29876878	2019	10.1007/s12035-018-1130-9
negative QuantitativeChange: anxiety ---| SELL	15013666	2004	10.1016/j.mad.2003.10.009
negative QuantitativeChange: anxiety ---| STAT3	33872705	2021	10.1016/j.bbi.2021.04.013
negative QuantitativeChange: anxiety ---| STAT3	33872705	2021	10.1016/j.bbi.2021.04.013
positive QuantitativeChange: anxiety --+> SLIT2	33613201	2021	10.3389/fnbeh.2020.622257
negative QuantitativeChange: anxiety ---| PTGS2	18657183	2008	10.1111/j.1460-9568.2008.06371.x10.1111/j.1460-9568.2008.06371.x
negative QuantitativeChange: anxiety ---| PTGS2	18657183	2008	10.1111/j.1460-9568.2008.06371.x10.1111/j.1460-9568.2008.06371.x
negative Regulation: anxiety ---| IL2	32790154
positive QuantitativeChange: anxiety --+> GABRA1	36500264	2022	10.3390/molecules27238171
negative QuantitativeChange: anxiety ---| MAS1	29928987	2018	10.1016/j.cellsig.2018.06.007
positive QuantitativeChange: anxiety --+> IL2	32790154	2020	10.1002/brb3.177110.1002/brb3.1771
positive QuantitativeChange: anxiety --+> IL2	36601115	2022	10.3389/fimmu.2022.1038227
negative QuantitativeChange: anxiety ---| OGG1	34838904	2021	10.1016/j.neures.2021.11.009
positive QuantitativeChange: anxiety --+> PTPN1	28229972	2017	10.1007/s12038-016-9656-3
negative QuantitativeChange: anxiety ---| SLC6A1	16641366	2006
negative QuantitativeChange: anxiety ---| UCP2	21878341	2011	10.1016/j.lfs.2011.08.009
negative QuantitativeChange: anxiety ---| UCP2	25003714	2014	10.1016/j.neuroscience.2014.06.060
negative QuantitativeChange: anxiety ---| HTT	24795586	2014	10.3389/fnbeh.2014.00135
negative QuantitativeChange: anxiety ---| CLDN5	35013188	2022	10.1038/s41467-021-27604-x
positive QuantitativeChange: anxiety --+> TACR1	23933301	2013	10.1016/j.peptides.2013.07.024
positive QuantitativeChange: anxiety --+> TACR1	26619809	2016	10.1038/mp.2015.180
positive QuantitativeChange: anxiety --+> GSK3B	33650079	2021	10.1007/s11033-021-06237-9
negative QuantitativeChange: anxiety ---| NSG1	35577358	2022	10.1111/gbb.12816
positive QuantitativeChange: anxiety --+> COMT	23375006	2013	10.1016/j.euroneuro.2013.01.001
positive QuantitativeChange: anxiety --+> COMT	22745815	2012	10.1371/journal.pone.0039709
negative QuantitativeChange: anxiety ---| LCN2	28070126	2018	10.1038/mp.2016.243
negative QuantitativeChange: anxiety ---| CP	24100670	2013	10.1097/MCO.0b013e3283653ef8
negative QuantitativeChange: anxiety ---| CP	22035068	2012	10.1111/j.1471-4159.2011.07554.x10.1111/j.1471-4159.2011.07554.x
negative QuantitativeChange: anxiety ---| CP	22035068	2012	10.1111/j.1471-4159.2011.07554.x10.1111/j.1471-4159.2011.07554.x
negative QuantitativeChange: anxiety ---| CNR1	29627714	2018	10.1016/j.psyneuen.2018.03.009
negative QuantitativeChange: anxiety ---| CNR1	33401515	2021	10.3390/ijms22010398
negative QuantitativeChange: anxiety ---| CNR1	23785142	2013	10.1523/JNEUROSCI.4171-12.2013
positive QuantitativeChange: anxiety --+> CALB1	35038743	2022	10.1093/toxsci/kfac00310.1093/toxsci/kfac003
negative QuantitativeChange: anxiety ---| NPS	27784496	2016	10.3760/cma.j.issn.1001-0939.2016.10.00810.3760/cma.j.issn.1001-0939.2016.10.008
negative QuantitativeChange: anxiety ---| SCGB1A1	35697758	2022	10.1038/s41380-022-01648-x
negative QuantitativeChange: anxiety ---| DOCK4	31388105	2021	10.1038/s41380-019-0472-7
negative QuantitativeChange: anxiety ---| CIP2A	36305233	2022	10.15252/embr.202254911
negative QuantitativeChange: anxiety ---| BSCL2	27109482	2016	10.1016/j.bbrc.2016.04.116
negative QuantitativeChange: anxiety ---| BSCL2	25737955	2015	10.1016/j.molmet.2014.12.013
negative QuantitativeChange: anxiety ---| BSCL2	25757906	2015	10.1016/j.bbrc.2015.02.147
negative QuantitativeChange: anxiety ---| BSCL2	24651066	2014	10.1093/hmg/ddu12610.1093/hmg/ddu126
negative QuantitativeChange: anxiety ---| HTR4	33441982	2021	10.1038/s41380-020-00994-y10.1038/s41380-020-00994-y10.1016/j.tics.2011.12.01110.1038/nn194410.1038/nature0745510.4088/PCC.v03n010510.1016/j.cell.2012.03.03810.1073/pnas.120929310910.1016/j.neuron.2016.04.01510.1016/j.biopsych.2016.06.01210.1016/j.bbr.20
negative QuantitativeChange: anxiety ---| MAPK3	23012487	2012	10.1267/ahc.12002
positive QuantitativeChange: anxiety --+> NPY2R	10715359	2000	10.1016/S0006-3223(99)00185-7
negative QuantitativeChange: anxiety ---| MFN2	34016375	2021	10.1016/j.biopsych.2021.03.031
negative QuantitativeChange: anxiety ---| CPT1A	36109795	2022	10.1186/s13023-022-02512-5
negative QuantitativeChange: anxiety ---| FMR1	22266345	2012	10.1016/j.neuroscience.2012.01.005
negative QuantitativeChange: anxiety ---| FMR1		2011	10.1016/S1474-4422(11)70120-X
negative QuantitativeChange: anxiety ---| FMR1	16511373	2006	10.1097/00004703-200602000-00012
negative QuantitativeChange: anxiety ---| FMR1	17166801	2007	10.1016/S1474-4422(06)70676-7
negative QuantitativeChange: anxiety ---| DBN1	28398234	2017	10.3390/ijms18040800
negative QuantitativeChange: anxiety ---| AVPR1A	30392132	2018	10.1007/s00213-018-5099-x
negative QuantitativeChange: anxiety ---| AVPR1A	30392132	2018	10.1007/s00213-018-5099-x
negative QuantitativeChange: anxiety ---| ERBIN	32381157	2020	10.1016/j.biopsych.2020.03.005
negative QuantitativeChange: anxiety ---| F7	28672139	2017	10.1016/j.joms.2017.06.010
negative QuantitativeChange: anxiety ---| HDC	27881066	2017	10.2174/0929867324666161123093339
negative QuantitativeChange: anxiety ---| IRF3		2022	10.1016/j.gendis.2022.05.003
negative QuantitativeChange: anxiety ---| NOS3	28284350	2017	10.1016/j.jneuroim.2016.12.017
negative QuantitativeChange: anxiety ---| SULT1A3	22074644	2012	10.1016/j.neuropharm.2011.10.013
positive QuantitativeChange: anxiety --+> DRD1	27374159	2016	10.1016/j.bbr.2016.06.060
negative QuantitativeChange: anxiety ---| DRD3	25110304	2014	10.1016/j.bbr.2014.07.055
negative QuantitativeChange: anxiety ---| DRD3	25110304	2014	10.1016/j.bbr.2014.07.055
negative QuantitativeChange: anxiety ---| DRD3	28969474	2017	10.1177/1744806917736973
negative QuantitativeChange: anxiety ---| DRD3	25110304	2014	10.1016/j.bbr.2014.07.05510.1016/j.bbr.2014.07.055
negative QuantitativeChange: anxiety ---| SLC29A4	29797618	2018	10.1111/ejn.1396810.1111/ejn.13968
negative QuantitativeChange: anxiety ---| SLC29A4	35677576	2022	10.3389/fnbeh.2022.844916
negative QuantitativeChange: anxiety ---| FTO	33677012	2021	10.1016/j.bbr.2021.113227
negative QuantitativeChange: anxiety ---| GTF2I	27295951	2016	10.1186/s12864-016-2801-4
positive QuantitativeChange: anxiety --+> CCK	20493211	2010	10.1016/j.neubiorev.2010.05.002
positive QuantitativeChange: anxiety --+> CCK	29803785	2018	10.1016/j.psychres.2018.05.031
positive QuantitativeChange: anxiety --+> CCK	16242828	2005	10.1016/j.pnpbp.2005.08.008
positive QuantitativeChange: anxiety --+> CCK	7715845	1995	10.1016/0304-3940(94)11205-w
negative QuantitativeChange: anxiety ---| SORT1	27118371	2016	10.1016/j.expneurol.2016.04.015
positive QuantitativeChange: anxiety --+> CPEB1	29242136	2018	10.1016/j.brainresbull.2017.12.002
positive QuantitativeChange: anxiety --+> OPRM1	22869198	2012	10.1038/nm.2828
negative QuantitativeChange: anxiety ---| INS	28917981	2017	10.1016/j.neulet.2017.09.026
negative QuantitativeChange: anxiety ---| PPM1D	25732137	2015	10.1016/j.neuroscience.2015.02.037
negative QuantitativeChange: anxiety ---| PPM1D	25732137	2015	10.1016/j.neuroscience.2015.02.037
negative QuantitativeChange: anxiety ---| PPM1D	25732137	2015	10.1016/j.neuroscience.2015.02.03710.1016/j.neuroscience.2015.02.037
negative QuantitativeChange: anxiety ---| CNTF	22266927	2012	10.1016/j.bbr.2012.01.020
negative QuantitativeChange: anxiety ---| NOTCH1	35299696	2022	10.3389/fnbeh.2022.828258
negative QuantitativeChange: anxiety ---| CX3CR1	31765724	2019	10.1016/j.bbr.2019.112371
negative QuantitativeChange: anxiety ---| CX3CR1	31765724	2020	10.1016/j.bbr.2019.11237110.1016/j.bbr.2019.112371
negative QuantitativeChange: anxiety ---| NR2F1	30653836	2019	10.1111/gbb.1255610.1111/gbb.12556
positive QuantitativeChange: anxiety --+> GABRA2	29678562	2018	10.1016/j.ijdevneu.2018.04.002
positive QuantitativeChange: anxiety --+> GABRA2	23644029	2013	10.1016/j.neubiorev.2013.04.009
negative QuantitativeChange: anxiety ---| GPR26	21924326	2011	10.1016/j.neuroscience.2011.08.069
negative QuantitativeChange: anxiety ---| GPR26	22815809	2012	10.1371/journal.pone.0040764
positive QuantitativeChange: anxiety --+> SMIM20	27989611	2017	10.1016/j.peptides.2016.12.011
negative QuantitativeChange: anxiety ---| SIGIRR	20394816	2010	10.1016/j.bbi.2010.04.002
positive QuantitativeChange: anxiety --+> TRH	22464182	2012	10.1016/j.brainres.2012.02.071
negative QuantitativeChange: anxiety ---| PTEN	25916396	2015	10.1007/s13311-015-0356-810.1007/s13311-015-0356-8
negative QuantitativeChange: anxiety ---| LSAMP	23206697	2012	10.1016/j.bbrc.2012.11.077
negative QuantitativeChange: anxiety ---| neurotensin	18577396	2008	10.1016/j.pbb.2008.05.025
negative QuantitativeChange: anxiety ---| neurotensin	22754041	2012	10.5665/sleep.1958
negative QuantitativeChange: anxiety ---| ADRB2	28348522	2017	10.3389/fnbeh.2017.0004910.3389/fnbeh.2017.00049
positive QuantitativeChange: anxiety --+> GAL	32898581	2020	10.1016/j.peptides.2020.170404
positive QuantitativeChange: anxiety --+> GAL	32898581	2020	10.1016/j.peptides.2020.17040410.1016/j.peptides.2020.170404
positive QuantitativeChange: anxiety --+> SNAP25	21477639	2011	10.1016/j.neuroscience.2011.03.067
negative QuantitativeChange: anxiety ---| SARS-CoV-2 S		2022	10.1016/j.jinf.2022.11.021
negative QuantitativeChange: anxiety ---| LZTS1	26490870	2015	10.1523/JNEUROSCI.2349-15.2015
negative QuantitativeChange: anxiety ---| LZTS1	26490870	2015	10.1523/JNEUROSCI.2349-15.2015
negative QuantitativeChange: anxiety ---| LZTS1	26490870	2015	10.1523/JNEUROSCI.2349-15.201510.1523/JNEUROSCI.2349-15.2015
negative QuantitativeChange: anxiety ---| HTR1A	11278286	2001	10.1074/jbc.M005363200
negative QuantitativeChange: anxiety ---| HTR1A	26049143	2015	10.1016/j.neuroscience.2015.05.076
negative QuantitativeChange: anxiety ---| HTR1A	11720694	2001	10.1016/S0006-3223(01)01202-1
negative QuantitativeChange: anxiety ---| HTR1A	16677618	2006	10.1016/j.brainres.2006.03.057
negative QuantitativeChange: anxiety ---| HTR1A	12354565	2002	10.1016/S0014-2999(02)02297-5
negative QuantitativeChange: anxiety ---| HTR1A	16140059	2005	10.1016/S0074-7742(04)65009-4
negative QuantitativeChange: anxiety ---| HTR1A	16140059	2005	10.1016/S0074-7742(04)65009-4
negative QuantitativeChange: anxiety ---| HTR1A	12927745	2003	10.1016/S0301-0082(03)00087-X
negative QuantitativeChange: anxiety ---| HTR1A	22958817	2012	10.1016/j.neuron.2012.08.016
negative QuantitativeChange: anxiety ---| HTR1A	11278286	2001
negative QuantitativeChange: anxiety ---| HTR1A	9860934	1998
negative QuantitativeChange: anxiety ---| HTR1A	20007462	2009
negative QuantitativeChange: anxiety ---| HTR1A	32002929	2020	10.1007/978-981-32-9705-0_11
negative QuantitativeChange: anxiety ---| HTR1A	21619616	2011	10.1186/1756-6606-4-21
negative QuantitativeChange: anxiety ---| HTR1A	22992375	2013	10.1177/0269881112460107
negative QuantitativeChange: anxiety ---| HTR1A	18639564	2008	10.1016/j.neuropharm.2008.06.04610.1016/j.neuropharm.2008.06.046
negative QuantitativeChange: anxiety ---| HTR1A	19423080	2009	10.1016/j.biopsych.2009.02.03310.1016/j.biopsych.2009.02.033
negative QuantitativeChange: anxiety ---| HTR1A	20368423	2010	10.1073/pnas.091480510710.1073/pnas.0914805107
positive QuantitativeChange: anxiety --+> TNF	33007392	2020	10.1016/j.jep.2020.113426
positive QuantitativeChange: anxiety --+> TNF	17586339	2007	10.1016/j.jpsychores.2007.03.001
positive QuantitativeChange: anxiety --+> TNF	25779966	2015	10.1016/j.neuroscience.2015.03.016
positive QuantitativeChange: anxiety --+> TNF	25958011	2015	10.1016/j.bbi.2015.04.010
positive QuantitativeChange: anxiety --+> TNF	27730510	2017	10.1007/s12035-016-0171-1
positive QuantitativeChange: anxiety --+> TNF	30417270	2018	10.1007/s11926-018-0797-2
positive QuantitativeChange: anxiety --+> TNF	33312191	2020	10.1155/2020/8859017
positive QuantitativeChange: anxiety --+> TNF	33108630	2021	10.1007/s11064-020-03156-2
positive QuantitativeChange: anxiety --+> TNF	26732584	2016	10.1186/s12974-015-0471-9
positive QuantitativeChange: anxiety --+> TNF	34569017	2022	10.1007/s43440-021-00328-x
positive QuantitativeChange: anxiety --+> TNF	36162686	2023	10.1016/j.jad.2022.09.073
positive QuantitativeChange: anxiety --+> TNF	36601115	2022	10.3389/fimmu.2022.1038227
positive QuantitativeChange: anxiety --+> NR3C2	16580234	2006	10.1016/j.nlm.2006.02.001
positive QuantitativeChange: anxiety --+> P2RX4	29500584	2018	10.1007/s00213-018-4869-9
positive QuantitativeChange: anxiety --+> HTR1B	15737672	2005	10.1016/j.biopsych.2004.11.025
positive QuantitativeChange: anxiety --+> HTR1B	12957218	2003	10.1016/S0091-3057(03)00152-7
negative QuantitativeChange: anxiety ---| NR1H2	24934178	2014	10.1038/mp.2014.60
negative QuantitativeChange: anxiety ---| NR1H2	24934178	2014	10.1038/mp.2014.6010.1038/mp.2014.60
negative QuantitativeChange: anxiety ---| NR1H2	33963286	2021	10.1038/s41380-021-01139-5
negative QuantitativeChange: anxiety ---| LEPR	30447239	2018	10.1016/j.bbr.2018.11.013
negative QuantitativeChange: anxiety ---| LEPR	25057204	2014	10.1523/JNEUROSCI.2868-13.2014
negative QuantitativeChange: anxiety ---| HSD11B2	30213491	2018	10.1016/j.placenta.2018.07.007
negative QuantitativeChange: anxiety ---| HSD11B2	31299286	2019	10.1016/j.neulet.2019.134368
negative QuantitativeChange: anxiety ---| HSD11B2	27088373	2016	10.1016/j.psyneuen.2016.04.006
negative QuantitativeChange: anxiety ---| HSD11B2	33743501	2021	10.1016/j.psyneuen.2021.105197
negative QuantitativeChange: anxiety ---| HSD11B2	34051550	2021	10.1016/j.drugalcdep.2021.108751
negative QuantitativeChange: anxiety ---| HSD11B2	22001010	2012	10.1016/j.psyneuen.2011.09.014
negative QuantitativeChange: anxiety ---| HSD11B2	22001010	2012	10.1016/j.psyneuen.2011.09.014
negative QuantitativeChange: anxiety ---| HSD11B2	25839110	2015	10.1016/j.bandc.2014.12.001
negative QuantitativeChange: anxiety ---| HSD11B2	16597738	2006
negative QuantitativeChange: anxiety ---| HSD11B2	24717516	2014	10.4161/epi.28703
negative QuantitativeChange: anxiety ---| HSD11B2	26593902	2015	10.3390/ijms161126034
negative QuantitativeChange: anxiety ---| HSD11B2	26593902	2015	10.3390/ijms161126034
negative QuantitativeChange: anxiety ---| HSD11B2		2012	10.1016/j.psyneuen.2011.09.014
negative QuantitativeChange: anxiety ---| HSD11B2		2012	10.1016/j.psyneuen.2011.09.014
negative QuantitativeChange: anxiety ---| HSD11B2	33981007	2021	10.1038/s41380-021-01123-z
positive QuantitativeChange: anxiety --+> MAPK1	18348889	2008	10.1016/j.jpsychires.2008.01.018
positive QuantitativeChange: anxiety --+> MAPK1	21468590	2011	10.3892/mmr.2011.459
positive QuantitativeChange: anxiety --+> MAPK1	23012487	2012	10.1267/ahc.12002
positive QuantitativeChange: anxiety --+> MAPK1	18348889	2008	10.1016/j.jpsychires.2008.01.01810.1016/j.jpsychires.2008.01.018
negative QuantitativeChange: anxiety ---| CSH1	32247203	2020	10.1016/j.psyneuen.2020.104655
negative QuantitativeChange: anxiety ---| MAOB	19710633	2009
positive QuantitativeChange: anxiety --+> SPX	32093887	2020	10.1016/j.bbrc.2020.02.023
negative QuantitativeChange: anxiety ---| DAGLA	27067293	2016	10.1016/j.cbi.2016.04.004
positive QuantitativeChange: anxiety --+> orexin A	24813431	2014	10.1016/j.neuroscience.2014.04.069
positive QuantitativeChange: anxiety --+> orexin A	33161104	2020	10.1016/j.neulet.2020.135480
positive QuantitativeChange: anxiety --+> orexin A	26216377	2015	10.1016/j.tins.2015.06.005
positive QuantitativeChange: anxiety --+> orexin A	24005305	2013	10.1523/JNEUROSCI.1130-13.2013
positive QuantitativeChange: anxiety --+> orexin A	25583879	2015	10.1124/jpet.114.220392
negative QuantitativeChange: anxiety ---| CREB1	19709647	2010	10.1016/j.biopsych.2009.06.022
negative QuantitativeChange: anxiety ---| CREB1	17692344	2008	10.1016/j.neuropharm.2007.06.024
negative QuantitativeChange: anxiety ---| CREB1	17574346	2008	10.1016/j.mehy.2007.04.018
negative QuantitativeChange: anxiety ---| CREB1	15923261	2005
negative QuantitativeChange: anxiety ---| CREB1	16192983	2006
negative QuantitativeChange: anxiety ---| CREB1	29217682	2018	10.1523/JNEUROSCI.1657-17.2017
negative QuantitativeChange: anxiety ---| CREB1	33312191	2020	10.1155/2020/8859017
negative QuantitativeChange: anxiety ---| CREB1		2018	10.1523/JNEUROSCI.1657-17.2017
negative QuantitativeChange: anxiety ---| CREB1	16192983	2006
negative QuantitativeChange: anxiety ---| CREB1	35984483	2022	10.1007/s00221-022-06446-z
positive QuantitativeChange: anxiety --+> CACNA1G	35318460	2022	10.1038/s41380-022-01513-x
negative QuantitativeChange: anxiety ---| PANX1	23284764	2012	10.1371/journal.pone.0051767
positive QuantitativeChange: anxiety --+> ACTH	29966824	2018	10.1016/j.alcohol.2018.02.004
positive QuantitativeChange: anxiety --+> ACTH	23870211	2013	10.1053/j.sempedsurg.2013.05.005
positive QuantitativeChange: anxiety --+> ACTH	33652962	2021	10.3390/ijms22052351
positive QuantitativeChange: anxiety --+> ACTH	23280514	2013	10.1002/hup.228010.1002/hup.2280
positive QuantitativeChange: anxiety --+> IL10	30610885	2019	10.1016/j.peptides.2018.12.007
positive QuantitativeChange: anxiety --+> IL10		2020	10.1007/s11055-020-01014-w
positive QuantitativeChange: anxiety --+> IL10	33710424	2022	10.1007/s00406-021-01244-010.1007/s00406-021-01244-0
negative QuantitativeChange: anxiety ---| THRA	17129617	2007	10.1016/j.bbr.2006.10.030
negative QuantitativeChange: anxiety ---| THRA	24333846	2013	10.1016/j.yhbeh.2013.11.008
negative QuantitativeChange: anxiety ---| THRA	23567476	2013	10.1016/j.yhbeh.2013.03.01510.1016/j.yhbeh.2013.03.015
negative QuantitativeChange: anxiety ---| CC2D1A	31721010	2020	10.1007/s12017-019-08579-x
negative QuantitativeChange: anxiety ---| GNRH1	30168087	2018	10.1007/s42000-018-0055-z10.1007/s42000-018-0055-z
negative QuantitativeChange: anxiety ---| TLR2	33516921	2021	10.1016/j.bbi.2021.01.020
positive QuantitativeChange: anxiety --+> LTA	22729988	2013	10.1177/1352458512450351
negative QuantitativeChange: anxiety ---| ALK	22079349	2012	10.1016/j.pbb.2011.10.024
negative QuantitativeChange: anxiety ---| TLR4	33516921	2021	10.1016/j.bbi.2021.01.020
negative QuantitativeChange: anxiety ---| TLR4	34343615	2021	10.1016/j.bbi.2021.06.008
negative QuantitativeChange: anxiety ---| FAAH	22776900	2013	10.1038/mp.2012.90
negative QuantitativeChange: anxiety ---| FAAH	35563156	2022	10.3390/ijms23094764
negative QuantitativeChange: anxiety ---| SLC1A2	32950606	2020	10.1016/j.bbr.2020.112906
negative QuantitativeChange: anxiety ---| SLC1A2	32390810	2020	10.3389/fnbeh.2020.00057
negative QuantitativeChange: anxiety ---| SLC1A2	33963286	2021	10.1038/s41380-021-01139-5
negative QuantitativeChange: anxiety ---| PDPK1	19914265	2010	10.1016/j.physbeh.2009.10.019
negative QuantitativeChange: anxiety ---| LAMB1	34156983	2021	10.1172/JCI146323
negative QuantitativeChange: anxiety ---| MIR137	31736707	2019	10.3389/fnmol.2019.0026010.3389/fnmol.2019.00260
negative QuantitativeChange: anxiety ---| APOA4	28910603	2017	10.1016/j.psyneuen.2017.08.025
negative QuantitativeChange: anxiety ---| TET3	36534335	2023	10.1007/s12035-022-03168-9
negative QuantitativeChange: anxiety ---| GALR3	33915732	2021	10.3390/molecules2607197810.3390/molecules26071978
positive QuantitativeChange: anxiety --+> IL17A	36601115	2022	10.3389/fimmu.2022.1038227
negative QuantitativeChange: anxiety ---| FGFBP1	29902550	2018	10.1016/j.bbadis.2018.06.009
negative QuantitativeChange: anxiety ---| NSUN2	25063673	2014	10.15252/embj.201489282
negative QuantitativeChange: anxiety ---| MMP2	28666838	2017	10.1016/j.bbr.2017.06.041
positive QuantitativeChange: anxiety --+> SNCA	20138921	2010	10.1016/j.bbr.2010.01.049
positive QuantitativeChange: anxiety --+> SNCA	27279479	2016	10.3892/mmr.2016.5382
positive QuantitativeChange: anxiety --+> SNCA	18427558	2009	10.1038/mp.2008.4310.1038/mp.2008.43
positive QuantitativeChange: anxiety --+> BCHE	26183168	2015	10.1093/bja/aev228
positive QuantitativeChange: anxiety --+> BCHE	16953463	2006	10.1007/s10877-006-9041-0
negative QuantitativeChange: anxiety ---| GPX4	28627418	2017	10.1016/j.neuroscience.2017.05.050
negative QuantitativeChange: anxiety ---| TLR3	22051943	2012	10.1016/j.bbr.2011.10.027
negative QuantitativeChange: anxiety ---| IFNG	20004715	2010	10.1016/j.bbi.2009.12.001
negative QuantitativeChange: anxiety ---| IFNG	22691562	2012	10.1016/j.jpsychores.2012.04.012
negative QuantitativeChange: anxiety ---| IFNG	24993299	2014	10.1016/j.neulet.2014.06.039
negative QuantitativeChange: anxiety ---| IFNG	24105361	2014	10.1177/1534735413503548
negative QuantitativeChange: anxiety ---| IFNG	36601115	2022	10.3389/fimmu.2022.1038227
positive QuantitativeChange: anxiety --+> IL6	30668942	2019	10.1016/j.neuropharm.2019.01.012
positive QuantitativeChange: anxiety --+> IL6	34505025	2021	10.1016/j.eclinm.2021.100992
positive QuantitativeChange: anxiety --+> IL6	12946594	2003	10.1016/S0166-4328(03)00059-7
positive QuantitativeChange: anxiety --+> IL6	26143620	2015	10.1016/j.yhbeh.2015.06.016
positive QuantitativeChange: anxiety --+> IL6	33161052	2020	10.1016/j.tox.2020.152625
positive QuantitativeChange: anxiety --+> IL6	29775877	2018	10.1016/j.psyneuen.2018.05.011
positive QuantitativeChange: anxiety --+> IL6	26790758	2016	10.1016/j.bbi.2016.01.003
positive QuantitativeChange: anxiety --+> IL6	27751870	2017	10.1016/j.bbi.2016.10.011
positive QuantitativeChange: anxiety --+> IL6	31163212	2019	10.1016/j.bbi.2019.06.001
positive QuantitativeChange: anxiety --+> IL6	27730510	2017	10.1007/s12035-016-0171-1
positive QuantitativeChange: anxiety --+> IL6	25350786	2015	10.1097/YPG.000000000000005510.1097/YPG.0000000000000055
positive QuantitativeChange: anxiety --+> IL6	33710424	2021	10.1007/s00406-021-01244-010.1007/s00406-021-01244-010.1038/s41586-020-2012-710.1038/s41564-020-0695-z10.1126/science.300.5618.41310.1016/s0140-6736(20)30211-710.1016/S0140-6736(20)30183-510.4049/jimmunol.173.6.403010.1038/s41398-020-01039-210.12138/j.is
positive QuantitativeChange: anxiety --+> IL6	34569017	2022	10.1007/s43440-021-00328-x
positive QuantitativeChange: anxiety --+> NGF	31014945	2019	10.1016/j.pnpbp.2019.04.008
positive QuantitativeChange: anxiety --+> NGF	21057740	2010	10.2340/00015555-0933
positive QuantitativeChange: anxiety --+> REN	32798773	2020	10.1016/j.jpsychires.2020.07.006
positive QuantitativeChange: anxiety --+> REN	32798773	2020	10.1016/j.jpsychires.2020.07.00610.1016/j.jpsychires.2020.07.006
negative QuantitativeChange: anxiety ---| GPHN	22711532	2012	10.1074/jbc.M112.360461
negative QuantitativeChange: anxiety ---| SCN8A	20353942	2010	10.1074/jbc.M109.090084
negative QuantitativeChange: anxiety ---| DNMT1	27189589	2016	10.1016/j.pbb.2016.05.006
negative QuantitativeChange: anxiety ---| DNMT1	27189589	2016	10.1016/j.pbb.2016.05.006
negative QuantitativeChange: anxiety ---| TPH1	35846233	2022	10.12965/jer.2244278.13910.12965/jer.2244278.139
negative QuantitativeChange: anxiety ---| LGALS3	30682502	2019	10.1016/j.bbi.2019.01.019
negative QuantitativeChange: anxiety ---| LGALS3	24184798	2013	10.1016/j.nbd.2013.10.023
negative QuantitativeChange: anxiety ---| LGALS3	33024450	2020	10.1186/s13030-020-00195-710.1186/s13030-020-00195-7
negative QuantitativeChange: anxiety ---| ERBB4	29844022	2018	10.1523/JNEUROSCI.0705-18.2018
negative QuantitativeChange: anxiety ---| ERBB4	29844022	2018	10.1523/JNEUROSCI.0705-18.2018
negative QuantitativeChange: anxiety ---| ERBB4	29844022	2018	10.1523/JNEUROSCI.0705-18.201810.1523/JNEUROSCI.0705-18.2018
negative QuantitativeChange: anxiety ---| ERBB4		2018	10.1523/JNEUROSCI.0705-18.2018
negative QuantitativeChange: anxiety ---| NEAT1	35331906	2022	10.1016/j.ymthe.2022.03.011
positive QuantitativeChange: anxiety --+> OPRK1	22615378	2012	10.1073/pnas.1205565109
negative QuantitativeChange: anxiety ---| VDR	20571365	2010	10.1097/FBP.0b013e32833c850f
negative QuantitativeChange: anxiety ---| GFAP	35577914	2023	10.1038/s41386-022-01338-w
positive QuantitativeChange: anxiety --+> PROK2		2021	10.3390/ijms221910256
negative QuantitativeChange: anxiety ---| ACHE	29525411	2018	10.1016/j.euroneuro.2018.01.005
negative QuantitativeChange: anxiety ---| ACHE	11900938	2002	10.1016/S0305-4179(01)00091-2
negative QuantitativeChange: anxiety ---| ACHE	20156430	2010	10.1016/j.cbi.2010.02.015
negative QuantitativeChange: anxiety ---| ACHE	15892407	2005	10.1017/s0265021505000487
negative QuantitativeChange: anxiety ---| DPP4	18075491	2008
negative QuantitativeChange: anxiety ---| DPP4	11443537	2001	10.1038/sj.mp.4000872
negative QuantitativeChange: anxiety ---| DPP4	34267682	2021	10.3389/fpsyt.2021.64455310.3389/fpsyt.2021.644553
negative QuantitativeChange: anxiety ---| APOBEC1	29167375	2017	10.1073/pnas.1710493114
negative QuantitativeChange: anxiety ---| NUDT1	34838904	2021	10.1016/j.neures.2021.11.009
negative QuantitativeChange: anxiety ---| FGF8	24992493	2014	10.1371/journal.pone.0101420
negative QuantitativeChange: anxiety ---| GAD1	31275123	2019	10.3389/fnbeh.2019.0013110.3389/fnbeh.2019.00131
negative QuantitativeChange: anxiety ---| MIF	28679106	2018	10.1016/j.expneurol.2017.06.021
negative QuantitativeChange: anxiety ---| MIF	29759141	2018	10.1016/j.jneuroim.2018.04.003
negative QuantitativeChange: anxiety ---| CCL27	35697758	2022	10.1038/s41380-022-01648-x
negative QuantitativeChange: anxiety ---| NCAM1	28359630	2017	10.1016/j.tins.2017.03.003
negative QuantitativeChange: anxiety ---| NCAM1	21550975	2011	10.1074/jbc.M111.252098
negative QuantitativeChange: anxiety ---| GRIN2B	31439589	2019	10.1242/dmm.040550
negative QuantitativeChange: anxiety ---| GCH1	25270546	2014	10.1016/j.schres.2014.09.008
negative QuantitativeChange: anxiety ---| ALDH5A1	30187385	2019	10.1007/s12035-018-1330-3
negative QuantitativeChange: anxiety ---| LPAR1	22884303	2012	10.1016/j.bbalip.2012.07.015
positive QuantitativeChange: anxiety --+> angiotensin II	26245156	2015	10.1016/j.yebeh.2015.06.036
positive QuantitativeChange: anxiety --+> angiotensin II	24423034	2014	10.1186/1471-2202-15-11
positive QuantitativeChange: anxiety --+> angiotensin II	30086518	2018	10.1016/j.pharep.2018.03.00110.1016/j.pharep.2018.03.001
positive QuantitativeChange: anxiety --+> angiotensin II	32002972	2018	10.1016/j.pharep.2018.03.00110.1016/j.pharep.2018.03.001
positive QuantitativeChange: anxiety --+> CRH	10560022	1999	10.1016/S0006-3223(99)00237-1
positive QuantitativeChange: anxiety --+> CRH	10760490	2000	10.1016/S0006-8993(00)02019-9
positive QuantitativeChange: anxiety --+> CRH	21295058	2011	10.1016/j.pbb.2011.01.022
positive QuantitativeChange: anxiety --+> CRH	22252103	2012	10.1016/j.pbb.2012.01.003
positive QuantitativeChange: anxiety --+> CRH	11323078	2001	10.1016/S0149-7634(01)00002-1
positive QuantitativeChange: anxiety --+> CRH	19969038	2010	10.1016/j.pnpbp.2009.11.025
positive QuantitativeChange: anxiety --+> CRH	9579794	1998	10.1016/S0306-4522(97)00533-2
positive QuantitativeChange: anxiety --+> CRH	19254763	2009	10.1016/j.nbd.2009.02.010
positive QuantitativeChange: anxiety --+> CRH	31035118	2019	10.1016/j.ejogrb.2019.04.013
positive QuantitativeChange: anxiety --+> CRH	30661931	2018	10.1016/j.cmet.2018.12.018
positive QuantitativeChange: anxiety --+> CRH	10760490	2000	10.1016/S0006-8993(00)02019-9
positive QuantitativeChange: anxiety --+> CRH	11223001	2001	10.1016/S0006-8993(00)03305-9
positive QuantitativeChange: anxiety --+> CRH	17274991	2007	10.1016/j.fertnstert.2006.09.011
positive QuantitativeChange: anxiety --+> CRH	22146091	2012	10.1016/j.metabol.2011.10.005
positive QuantitativeChange: anxiety --+> CRH	18279943	2008	10.1016/j.urology.2007.11.063
positive QuantitativeChange: anxiety --+> CRH	16769145	2006	10.1016/j.neures.2006.05.005
positive QuantitativeChange: anxiety --+> CRH	15219633	2004	10.1016/j.psyneuen.2003.11.004
positive QuantitativeChange: anxiety --+> CRH	15683730	2005	10.1016/j.cellsig.2004.12.007
positive QuantitativeChange: anxiety --+> CRH	15996533	2005	10.1016/j.arr.2005.03.003
positive QuantitativeChange: anxiety --+> CRH	25978816	2015	10.1016/j.psyneuen.2015.04.009
positive QuantitativeChange: anxiety --+> CRH	25978816	2015	10.1016/j.psyneuen.2015.04.009
positive QuantitativeChange: anxiety --+> CRH	19675229	2009
positive QuantitativeChange: anxiety --+> CRH	22869198	2012	10.1038/nm.2828
positive QuantitativeChange: anxiety --+> CRH	27042185	2016	10.1155/2016/1238426
positive QuantitativeChange: anxiety --+> CRH	22976078	2013	10.3233/JAD-2012-121438
positive QuantitativeChange: anxiety --+> CRH	25216061	2014	10.3892/mmr.2014.2559
positive QuantitativeChange: anxiety --+> CRH	27150225	2016	10.1016/j.bbr.2016.05.00110.1016/j.bbr.2016.05.001
positive QuantitativeChange: anxiety --+> CRH	15385704	2004	10.1097/01.psy.0000138284.70670.d5
positive QuantitativeChange: anxiety --+> CRH		2012	10.1016/j.pbb.2012.01.003
positive QuantitativeChange: anxiety --+> CRH		2012	10.1016/j.metabol.2011.10.005
positive QuantitativeChange: anxiety --+> CRH	21597991	2011	10.1007/s00213-011-2337-x
positive QuantitativeChange: anxiety --+> CRH	28132133	2017	10.1007/5584_2016_204
positive QuantitativeChange: anxiety --+> CRH	24552992	2013
positive QuantitativeChange: anxiety --+> CRH	26529486	2015	10.1016/j.pnpbp.2015.10.010
positive QuantitativeChange: anxiety --+> CRH	19447132	2009	10.1016/j.neubiorev.2009.05.003
positive QuantitativeChange: anxiety --+> CRH	15476706	2004
positive QuantitativeChange: anxiety --+> CRH	36142705	2022	10.3390/ijms231810793
negative QuantitativeChange: anxiety ---| GRN	21524681	2011	10.1016/j.pneurobio.2011.04.006
negative QuantitativeChange: anxiety ---| NOS1	28284350	2017	10.1016/j.jneuroim.2016.12.017
negative QuantitativeChange: anxiety ---| EDN1	28302570	2017	10.1016/j.neuropharm.2017.03.014
positive QuantitativeChange: anxiety --+> FOSB	26446228	2015	10.1523/JNEUROSCI.2083-15.2015
positive QuantitativeChange: anxiety --+> FOSB	31517626	2019	10.2478/enr-2019-0010
positive QuantitativeChange: anxiety --+> ADIPOQ	30885718	2019	10.1016/j.exger.2019.03.005
positive QuantitativeChange: anxiety --+> ADIPOQ	29133765	2017	10.4103/0366-6999.218006
positive QuantitativeChange: anxiety --+> ADIPOQ	33295905	2020	10.1039/d0fo02704a10.1039/d0fo02704a
positive QuantitativeChange: anxiety --+> FGF21	34572118	2021	10.3390/cells1009247110.3390/cells10092471
negative QuantitativeChange: anxiety ---| PSMB8	30797047	2019	10.1016/j.bbi.2019.02.018
negative QuantitativeChange: anxiety ---| CASP1	34895246	2021	10.1186/s12974-021-02322-9
negative QuantitativeChange: anxiety ---| CUL3	31780330	2019	10.1016/j.neuron.2019.10.035
negative QuantitativeChange: anxiety ---| CUL3	31780330	2019	10.1016/j.neuron.2019.10.035
negative QuantitativeChange: anxiety ---| DEAF1	27488351	2016	10.1186/s13041-016-0254-y10.1186/s13041-016-0254-y
positive QuantitativeChange: anxiety --+> PRL	24472324	2014	10.1016/j.physbeh.2014.01.002
positive QuantitativeChange: anxiety --+> PRL	16460973	2006	10.1016/j.smrv.2005.09.003
positive QuantitativeChange: anxiety --+> PRL	9253325	1997
negative QuantitativeChange: anxiety ---| OXTR	33088973	2020	10.1016/j.heliyon.2020.e05240
negative QuantitativeChange: anxiety ---| THRB	24333846	2013	10.1016/j.yhbeh.2013.11.008
positive QuantitativeChange: anxiety --+> HCRT	27965038	2016	10.1016/j.bbr.2016.12.007
positive QuantitativeChange: anxiety --+> HCRT	27965038	2016	10.1016/j.bbr.2016.12.007
positive QuantitativeChange: anxiety --+> HCRT		2020	10.1016/j.medidd.2020.100070
positive QuantitativeChange: anxiety --+> HCRT	29508004	2018	10.1007/s00213-018-4871-2
positive QuantitativeChange: anxiety --+> HCRT	23616752	2013	10.3389/fnbeh.2013.00028
positive QuantitativeChange: anxiety --+> HCRT	34111776	2021	10.1016/j.psyneuen.2021.10531710.1016/j.psyneuen.2021.105317
positive QuantitativeChange: anxiety --+> HCRT	34893785	2022	10.1038/s41583-021-00540-x
positive QuantitativeChange: anxiety --+> NOS2	34035825	2021	10.1155/2021/6670212
positive QuantitativeChange: anxiety --+> NOS2	36555831	2022	10.3390/ijms232416187
positive QuantitativeChange: anxiety --+> S1PR2	32402927	2020	10.1016/j.psyneuen.2020.104699
positive QuantitativeChange: anxiety --+> S1PR2	33007392	2020	10.1016/j.jep.2020.113426
positive QuantitativeChange: anxiety --+> SAA1	36768801	2023	10.3390/ijms24032478
negative QuantitativeChange: anxiety ---| AMH		2022	10.1016/j.rbmo.2022.03.002
negative QuantitativeChange: anxiety ---| ATF6B	36853481	2023	10.1007/s11064-023-03900-4
positive QuantitativeChange: anxiety --+> HMGB1	35974316	2022	10.1186/s10194-022-01475-z
positive QuantitativeChange: anxiety --+> GRIA1	21497621	2011	10.1016/j.bbr.2011.03.068
positive QuantitativeChange: anxiety --+> GRIA1	29728964	2018	10.1007/s12031-018-1072-8
negative QuantitativeChange: anxiety ---| P2RY12	33668516	2021	10.3390/ijms22041868
positive QuantitativeChange: anxiety --+> HSPA1A	24581847	2013	10.1016/j.archoralbio.2013.12.001
negative QuantitativeChange: anxiety ---| ARHGEF9	22711532	2012	10.1074/jbc.M112.360461
negative QuantitativeChange: anxiety ---| ARHGEF9	33901490	2021	10.1016/j.jbc.2021.100709
negative QuantitativeChange: anxiety ---| ARHGEF9	25082542	2014	10.15252/embj.201488143
negative QuantitativeChange: anxiety ---| KIF13A	23438369	2013	10.1016/j.celrep.2013.01.014
positive QuantitativeChange: anxiety --+> FOS	32444141	2020	10.1016/j.bbrc.2020.04.061
positive QuantitativeChange: anxiety --+> FOS	27217100	2016	10.1016/j.bbr.2016.05.041
positive QuantitativeChange: anxiety --+> FOS	10799678	2000	10.1016/S0006-8993(00)02101-6
positive QuantitativeChange: anxiety --+> FOS	18348889	2008	10.1016/j.jpsychires.2008.01.018
positive QuantitativeChange: anxiety --+> FOS	18348889	2008	10.1016/j.jpsychires.2008.01.018
positive QuantitativeChange: anxiety --+> FOS	20884366	2010	10.1016/j.nlm.2010.09.009
positive QuantitativeChange: anxiety --+> FOS	24182621	2013	10.1016/j.euroneuro.2013.10.005
positive QuantitativeChange: anxiety --+> FOS	26874560	2016	10.1016/j.psyneuen.2016.01.030
positive QuantitativeChange: anxiety --+> FOS	26874560	2016	10.1016/j.psyneuen.2016.01.030
positive QuantitativeChange: anxiety --+> FOS	18348889	2008	10.1016/j.jpsychires.2008.01.018
positive QuantitativeChange: anxiety --+> FOS	16439458	2006
positive QuantitativeChange: anxiety --+> FOS	20862278	2010
positive QuantitativeChange: anxiety --+> FOS		2016	10.2174/1570159X14666160526120928
positive QuantitativeChange: anxiety --+> FOS	21468590	2011	10.3892/mmr.2011.459
positive QuantitativeChange: anxiety --+> FOS	20862278	2010	10.1371/journal.pone.0012769
positive QuantitativeChange: anxiety --+> FOS	25566008	2014	10.3389/fnbeh.2014.00441
positive QuantitativeChange: anxiety --+> FOS	20862278	2010	10.1371/journal.pone.0012769
positive QuantitativeChange: anxiety --+> FOS	18348889	2008	10.1016/j.jpsychires.2008.01.01810.1016/j.jpsychires.2008.01.018
positive QuantitativeChange: anxiety --+> FOS	21641938	2011	10.1016/j.bbr.2011.05.01410.1016/j.bbr.2011.05.014
positive QuantitativeChange: anxiety --+> FOS	33019977	2020	10.1016/j.bbrc.2020.09.10610.1016/j.bbrc.2020.09.106
positive QuantitativeChange: anxiety --+> FOS	18348889	2008	10.1016/j.jpsychires.2008.01.01810.1016/j.jpsychires.2008.01.018
positive QuantitativeChange: anxiety --+> FOS	33605857	2021	10.2174/1389557521666210219161747
negative QuantitativeChange: anxiety ---| SLC6A3	32086384	2020	10.1212/WNL.000000000000916810.1212/WNL.0000000000009168
negative QuantitativeChange: anxiety ---| NRXN2	33276371	2021	10.1093/hmg/ddaa260
negative QuantitativeChange: anxiety ---| ADCYAP1	22178610	2011	10.1016/j.neuroscience.2011.11.046
negative QuantitativeChange: anxiety ---| HDAC2	28393704	2017	10.2174/1570159X15666170404144522
negative QuantitativeChange: anxiety ---| HFE	26189056	2015	10.1016/j.etap.2015.06.016
negative QuantitativeChange: anxiety ---| PLTP	24369175	2014	10.1074/jbc.M113.499129
negative QuantitativeChange: anxiety ---| PLTP	29438986	2018	10.1194/jlr.R082503
negative QuantitativeChange: anxiety ---| PLTP	22868060	2012	10.1016/j.jad.2012.07.024
negative QuantitativeChange: anxiety ---| PLTP	29438986	2018	10.1194/jlr.R082503
negative QuantitativeChange: anxiety ---| PLTP	24369175	2014	10.1074/jbc.M113.499129
negative QuantitativeChange: anxiety ---| PLTP	15576481	2005	10.1096/fj.04-2400fje
negative QuantitativeChange: anxiety ---| NPAS4	35889906	2022	10.3390/nu1414294910.3390/nu14142949
negative QuantitativeChange: anxiety ---| TNR	14529817	2003	10.1016/S0166-4328(03)00109-8
negative QuantitativeChange: anxiety ---| TNR	24338367	2014	10.1242/jcs.137612
positive QuantitativeChange: anxiety --+> NR3C1	26318631	2015	10.1016/j.psyneuen.2015.08.010
positive QuantitativeChange: anxiety --+> NR3C1	21453756	2011	10.1016/j.neuroscience.2011.03.046
positive QuantitativeChange: anxiety --+> NR3C1	22981834	2012	10.1016/j.bbi.2012.08.015
positive QuantitativeChange: anxiety --+> NR3C1	22649234	2012	10.1523/JNEUROSCI.0069-12.2012
positive QuantitativeChange: anxiety --+> NR3C1	24791714	2014	10.1016/j.neuroscience.2014.04.012
negative QuantitativeChange: anxiety ---| NPSR1	25788677	2015	10.1523/JNEUROSCI.4764-13.2015
negative QuantitativeChange: anxiety ---| NPSR1	30597251	2019	10.1016/j.bbr.2018.12.04610.1016/j.bbr.2018.12.046
positive QuantitativeChange: anxiety --+> AGTR1	33904788	2021	10.1152/PHYSIOL.00036.2020
negative QuantitativeChange: anxiety ---| MIGA2	31675497	2019	10.1016/j.cell.2019.10.001
negative QuantitativeChange: anxiety ---| PHF21B	33279935	2020	10.1038/s41386-020-00891-6
