# Supplementary material for: Molecular insights into the bidirectional link between anxiety and COVID-19: a combined clinical and bioinformatics approach
Source: Front Psychiatry. 2025 Jul 22;16:1643355. doi: 10.3389/fpsyt.2025.1643355 (PMC12323717; doi:10.3389/fpsyt.2025.1643355)
Supplement: Supplementary file 4 [file Table4.xlsx]

## Sheet: References 4856
Relation Name	PMID	PubYear	DOI
negative Regulation: complement C5a ---| anxiety	22503964	2012	10.1016/j.prostaglandins.2012.03.004
positive Regulation: WFS1 --+> anxiety	28963041	2017	10.1016/j.bbr.2017.09.039
positive Regulation: WFS1 --+> anxiety	19477223	2009	10.1016/j.neulet.2009.05.054
positive Regulation: WFS1 --+> anxiety	19477223	2009	10.1016/j.neulet.2009.05.054
positive Regulation: P2RX7 --+> anxiety	32531197	2020	10.1016/j.neuint.2020.104773
positive Regulation: P2RX7 --+> anxiety	28888668	2018	10.1016/j.bbi.2017.08.026
positive Regulation: P2RX7 --+> anxiety	21335057	2011	10.1016/j.neulet.2011.02.023
positive Regulation: P2RX7 --+> anxiety	31798427	2019	10.3389/fnbeh.2019.00240
positive Regulation: P2RX7 --+> anxiety	32333258	2020	10.1007/s10787-020-00712-8
positive Regulation: P2RX7 --+> anxiety		2014
positive Regulation: P2RX7 --+> anxiety		2014
positive Regulation: P2RX7 --+> anxiety	26658303	2016	10.1038/npp.2015.357
positive Regulation: P2RX7 --+> anxiety	26658303	2016	10.1038/npp.2015.357
positive Regulation: P2RX7 --+> anxiety	26658303	2016	10.1038/npp.2015.357
positive Regulation: CCK-5 --+> anxiety	34577128	2021	10.3390/molecules26185657
positive Regulation: CFL1 --+> anxiety	26691726	2016	10.1016/j.neubiorev.2015.12.001
positive Regulation: CFL1 --+> anxiety	28381599	2017	10.1242/dmm.027789
positive Regulation: CFL1 --+> anxiety	23055942	2012	10.1371/journal.pgen.1002970
positive Regulation: CFL1 --+> anxiety	23055942	2012	10.1371/journal.pgen.1002970
positive Regulation: CFL1 --+> anxiety	23055942	2012	10.1371/journal.pgen.1002970
positive Regulation: CFL1 --+> anxiety	23055942	2012	10.1371/journal.pgen.1002970
positive Regulation: CFL1 --+> anxiety	23055942	2012	10.1371/journal.pgen.100297010.1371/journal.pgen.1002970
positive Regulation: IGF1 --+> anxiety	16434104	2006	10.1016/j.pharmthera.2005.10.014
positive Regulation: IGF1 --+> anxiety	20350589	2010	10.1016/j.neuroscience.2010.03.045
positive Regulation: IGF1 --+> anxiety	20350589	2010	10.1016/j.neuroscience.2010.03.045
positive Regulation: IGF1 --+> anxiety	20350589	2010	10.1016/j.neuroscience.2010.03.045
positive Regulation: IGF1 --+> anxiety	21524689	2011	10.1016/j.neuroscience.2011.04.032
positive Regulation: IGF1 --+> anxiety	23123774	2012	10.1016/j.neulet.2012.10.045
positive Regulation: IGF1 --+> anxiety	24958891	2014	10.1073/pnas.1311685111
positive Regulation: IGF1 --+> anxiety	20391891	2010
positive Regulation: IGF1 --+> anxiety	24958891	2014	10.1073/pnas.1311685111
positive Regulation: IGF1 --+> anxiety	30101418	2018	10.1002/cpt.1181
negative Regulation: BAIAP3 ---| anxiety	23698091	2013	10.2119/molmed.2013.00033
negative Regulation: BAIAP3 ---| anxiety	23698091	2013	10.2119/molmed.2013.0003310.2119/molmed.2013.00033
positive Regulation: MCHR1 --+> anxiety	16125532	2005	10.1016/j.metabol.2005.04.005
positive Regulation: MCHR1 --+> anxiety	17993417	2007	10.1016/j.drudis.2007.08.010
positive Regulation: MCHR1 --+> anxiety	16788162	2006
positive Regulation: MCHR1 --+> anxiety	16205780	2006
positive Regulation: MCHR1 --+> anxiety	15772353	2005
positive Regulation: MCHR1 --+> anxiety	21504592	2011	10.1186/1471-2164-12-200
positive Regulation: MCHR1 --+> anxiety	20582487	2011	10.1007/s12031-010-9411-4
positive Regulation: MCHR1 --+> anxiety	26044968	2015	10.1016/j.pbb.2015.05.018
negative Regulation: STAT3 ---| anxiety	33872705	2021	10.1016/j.bbi.2021.04.013
negative Regulation: OPRD1 ---| anxiety	33428940	2021	10.1016/j.jbc.2021.100277
negative Regulation: OPRD1 ---| anxiety	31071288	2019	10.1016/j.neuron.2019.03.003
negative Regulation: OPRD1 ---| anxiety	28302509	2017	10.1016/j.bmc.2017.03.005
negative Regulation: OPRD1 ---| anxiety	33727192	2021	10.1016/j.trsl.2021.03.008
negative Regulation: OPRD1 ---| anxiety	18417105	2008	10.1016/j.brainres.2008.02.105
negative Regulation: OPRD1 ---| anxiety	21561601	2011	10.1016/j.brainres.2011.04.042
negative Regulation: OPRD1 ---| anxiety	11033344	2000	10.1016/S0014-2999(00)00569-0
negative Regulation: OPRD1 ---| anxiety	18045627	2008	10.1016/j.neuropharm.2007.10.007
negative Regulation: OPRD1 ---| anxiety	21925742	2011	10.1016/j.tips.2011.06.008
negative Regulation: OPRD1 ---| anxiety	19463698	2009	10.1016/j.bbr.2009.03.030
negative Regulation: OPRD1 ---| anxiety	21983105	2011	10.1016/j.peptides.2011.09.020
negative Regulation: OPRD1 ---| anxiety	16720083	2006	10.1016/j.drugalcdep.2006.03.017
negative Regulation: OPRD1 ---| anxiety	22018601	2011	10.1016/j.drugalcdep.2011.09.024
negative Regulation: OPRD1 ---| anxiety	23246531	2013	10.1016/j.neuropharm.2012.11.025
negative Regulation: OPRD1 ---| anxiety	23965295	2013	10.1016/j.peptides.2013.08.009
negative Regulation: OPRD1 ---| anxiety	24468308	2014	10.1016/j.bbr.2014.01.013
negative Regulation: OPRD1 ---| anxiety	26845176	2016	10.1016/j.nbd.2016.01.014
negative Regulation: OPRD1 ---| anxiety	28954853	2017	10.1152/physrev.00007.2017
negative Regulation: OPRD1 ---| anxiety	29934561	2018	10.1038/s41583-018-0028-x
negative Regulation: OPRD1 ---| anxiety	27417433	2018	10.1007/164_2016_17
negative Regulation: OPRD1 ---| anxiety	31065730	2019	10.1007/s00204-019-02470-1
negative Regulation: OPRD1 ---| anxiety	30904952	2019	10.1007/s00018-019-03077-6
negative Regulation: OPRD1 ---| anxiety	33428940	2021	10.1016/j.jbc.2021.100277
negative Regulation: OPRD1 ---| anxiety	23113268	2012	10.1007/s10517-012-1809-2
negative Regulation: OPRD1 ---| anxiety	20605909	2010	10.1124/jpet.110.170969
negative Regulation: OPRD1 ---| anxiety	20605909	2010	10.1124/jpet.110.170969
negative Regulation: OPRD1 ---| anxiety	20730419	2010	10.1007/s00213-010-1980-y
negative Regulation: OPRD1 ---| anxiety	20730419	2010	10.1007/s00213-010-1980-y
negative Regulation: OPRD1 ---| anxiety	20730419	2010	10.1007/s00213-010-1980-y
negative Regulation: OPRD1 ---| anxiety	20730419	2010	10.1007/s00213-010-1980-y
negative Regulation: OPRD1 ---| anxiety	20730419	2010	10.1007/s00213-010-1980-y
negative Regulation: OPRD1 ---| anxiety	20730419	2010	10.1007/s00213-010-1980-y
negative Regulation: OPRD1 ---| anxiety	20730419	2010	10.1007/s00213-010-1980-y
negative Regulation: OPRD1 ---| anxiety	25150877	2014	10.1007/978-1-4939-0956-8_15
negative Regulation: OPRD1 ---| anxiety	12210283	2002	10.1002/ajmg.10643
negative Regulation: OPRD1 ---| anxiety	16075288	2005	10.1007/s00213-005-0112-6
negative Regulation: OPRD1 ---| anxiety	20605909	2010	10.1124/jpet.110.17096910.1124/jpet.110.170969
negative Regulation: OPRD1 ---| anxiety	20730419	2010	10.1007/s00213-010-1980-y10.1007/s00213-010-1980-y
negative Regulation: OPRD1 ---| anxiety	21889123	2012	10.1016/j.biopsych.2011.07.01510.1016/j.biopsych.2011.07.015
negative Regulation: OPRD1 ---| anxiety	30904952	2019	10.1007/s00018-019-03077-610.1007/s00018-019-03077-6
negative Regulation: OPRD1 ---| anxiety		2011	10.1016/j.drugalcdep.2011.09.024
negative Regulation: OPRD1 ---| anxiety		2019	10.1007/s00018-019-03077-6
negative Regulation: OPRD1 ---| anxiety		2012	10.1007/s10517-012-1809-2
negative Regulation: OPRD1 ---| anxiety	36068473	2022	10.1007/978-1-0716-2573-6_16
negative Regulation: OPRD1 ---| anxiety	36545966	2022	10.1016/j.scib.2021.09.007
negative Regulation: OPRD1 ---| anxiety	36170657	2023	10.1146/annurev-pharmtox-052120-091058
positive Regulation: neuropeptide-EI --+> anxiety	15476927	2004	10.1016/j.peptides.2004.02.023
positive Regulation: neuropeptide-EI --+> anxiety	18456371	2008	10.1016/j.peptides.2008.03.012
positive Regulation: neuropeptide-EI --+> anxiety	23123956	2013	10.1016/j.jchemneu.2012.10.003
positive Regulation: HIV-1 tat --+> anxiety	29366859	2018	10.1016/j.peptides.2018.01.011
positive Regulation: HIV-1 tat --+> anxiety	26845176	2016	10.1016/j.nbd.2016.01.01410.1016/j.nbd.2016.01.014
positive Regulation: HIV-1 tat --+> anxiety	24726788	2014	10.1016/j.yhbeh.2014.04.00110.1016/j.yhbeh.2014.04.001
positive Regulation: HIV-1 tat --+> anxiety	24726788	2014	10.1016/j.yhbeh.2014.04.00110.1016/j.yhbeh.2014.04.001
positive Regulation: PLAUR --+> anxiety	19853606	2010	10.1016/j.expneurol.2009.10.011
negative Regulation: LEP ---| anxiety		2018	10.1016/j.biopsych.2018.02.455
negative Regulation: LEP ---| anxiety	19118558	2009	10.1016/j.yhbeh.2008.11.010
negative Regulation: LEP ---| anxiety	11369035	2001	10.1016/S0028-3908(01)00010-7
negative Regulation: LEP ---| anxiety	19716850	2010	10.1016/j.bbr.2009.08.029
negative Regulation: LEP ---| anxiety	24862904	2014	10.1016/j.jchemneu.2014.05.001
negative Regulation: LEP ---| anxiety	24862904	2014	10.1016/j.jchemneu.2014.05.001
negative Regulation: LEP ---| anxiety	26438799	2016	10.1093/ijnp/pyv115
negative Regulation: LEP ---| anxiety	31970494	2020	10.1007/s00404-020-05432-6
negative Regulation: LEP ---| anxiety	24877561	2014	10.1210/me.2013-1332
negative Regulation: LEP ---| anxiety	26484582	2016	10.1210/me.2015-1232
negative Regulation: LEP ---| anxiety	12614977	2003	10.1016/s1056-8727(02)00185-x
negative Regulation: LEP ---| anxiety	29631553	2018	10.1186/s12888-018-1683-110.1186/s12888-018-1683-1
negative Regulation: LEP ---| anxiety		2020	10.1007/s00404-020-05432-6
negative Regulation: LEP ---| anxiety	35633817	2022	10.3389/fpsyt.2022.89132510.3389/fpsyt.2022.891325
negative Regulation: LEP ---| anxiety	35886710	2022	10.3390/ijerph19148862
negative Regulation: LEP ---| anxiety	33722185	2022	10.1080/1028415X.2021.1901046
positive Regulation: JUN --+> anxiety	36641530	2023	10.1038/s42003-023-04425-w
positive Regulation: JUN --+> anxiety	36641530	2023	10.1038/s42003-023-04425-w
positive Regulation: CNTN1 --+> anxiety	33737174	2021	10.1016/j.bbi.2021.03.012
negative Regulation: FOXP1 ---| anxiety	31611379	2019	10.1073/pnas.1911429116
negative Regulation: KCNB1 ---| anxiety	35351989	2022	10.1038/s41380-022-01523-9
positive Regulation: HTT --+> anxiety	33662341	2021	10.1016/j.brainres.2021.147396
positive Regulation: HTT --+> anxiety	25583186	2015	10.1016/j.nbd.2014.12.030
positive Regulation: HTT --+> anxiety	27663851	2016	10.1016/S2215-0366(16)30144-4
positive Regulation: HTT --+> anxiety	24795586	2014	10.3389/fnbeh.2014.00135
positive Regulation: HTT --+> anxiety	24795586	2014	10.3389/fnbeh.2014.00135
positive Regulation: HTT --+> anxiety	1237	2016	10.1016/S2215-0366(16)30144-4
positive Regulation: HTT --+> anxiety	24019939	2013	10.1371/journal.pone.0073902
negative Regulation: DIO2 ---| anxiety		2018	10.1016/j.coemr.2017.12.001
negative Regulation: MIR138-1 ---| anxiety	33519353	2020	10.3389/fnins.2020.59113810.3389/fnins.2020.591138
positive Regulation: SRR --+> anxiety	21757409	2011	10.1016/j.jchromb.2011.06.028
positive Regulation: TACR1 --+> anxiety	28887225	2018	10.1016/j.neubiorev.2017.09.003
positive Regulation: TACR1 --+> anxiety	11513818	2001	10.1016/S0006-3223(01)01162-3
positive Regulation: TACR1 --+> anxiety	11597586	2001	10.1016/S0006-8993(01)02858-X
positive Regulation: TACR1 --+> anxiety	14642448	2003	10.1016/j.brainres.2003.09.024
positive Regulation: TACR1 --+> anxiety	19344710	2009	10.1016/j.ejphar.2009.03.050
positive Regulation: TACR1 --+> anxiety	12842130	2003	10.1016/S0028-3908(03)00150-3
positive Regulation: TACR1 --+> anxiety	22019828	2012	10.1016/j.physbeh.2011.10.008
positive Regulation: TACR1 --+> anxiety	15302124	2004	10.1016/j.bbr.2004.02.005
positive Regulation: TACR1 --+> anxiety	12927745	2003	10.1016/S0301-0082(03)00087-X
positive Regulation: TACR1 --+> anxiety	22225860	2011	10.1016/j.euroneuro.2011.12.005
positive Regulation: TACR1 --+> anxiety	21194898	2011	10.1016/j.euroneuro.2010.11.012
positive Regulation: TACR1 --+> anxiety	15050959	2004	10.1016/S1470-2045(04)01431-7
positive Regulation: TACR1 --+> anxiety	23023162	2012	10.1016/j.janxdis.2012.07.009
positive Regulation: TACR1 --+> anxiety	23582152	2013	10.1016/j.pain.2013.02.026
positive Regulation: TACR1 --+> anxiety	24055214	2013	10.1016/j.nbd.2013.08.017
positive Regulation: TACR1 --+> anxiety	16916996	2006
positive Regulation: TACR1 --+> anxiety	12130734	2002
positive Regulation: TACR1 --+> anxiety	11961054	2002
positive Regulation: TACR1 --+> anxiety	15024126	2004
positive Regulation: TACR1 --+> anxiety	11172050	2001
positive Regulation: TACR1 --+> anxiety		2016
positive Regulation: TACR1 --+> anxiety	28828984	2017	10.2174/1381612823666170822101606
positive Regulation: TACR1 --+> anxiety	30054674	2018	10.1007/s00213-018-4976-7
positive Regulation: TACR1 --+> anxiety	31019119	2019	10.26402/jpp.2019.1.01
positive Regulation: TACR1 --+> anxiety	22632469	2012	10.2174/138161212803530899
positive Regulation: TACR1 --+> anxiety	22950498	2013
positive Regulation: TACR1 --+> anxiety	21861818	2011	10.2174/092986711797200444
positive Regulation: TACR1 --+> anxiety	21088958	2011	10.1007/s00213-010-2089-z
positive Regulation: TACR1 --+> anxiety	25091243	2014	10.1038/ajg.2014.135
positive Regulation: TACR1 --+> anxiety	23539641	2013	10.1177/0269881113480990
positive Regulation: TACR1 --+> anxiety	15845098	2005	10.1111/j.1460-9568.2005.04002.x
positive Regulation: TACR1 --+> anxiety	20074437	2009
positive Regulation: TACR1 --+> anxiety	22221140	2012	10.1111/j.1365-2036.2011.04958.x10.1111/j.1365-2036.2011.04958.x
positive Regulation: TACR1 --+> anxiety	24705689	2014	10.1007/s00726-014-1736-910.1007/s00726-014-1736-9
positive Regulation: TACR1 --+> anxiety	26275374	2015	10.1111/bph.1328010.1111/bph.13280
positive Regulation: TACR1 --+> anxiety	35175687	2022	10.1111/febs.16400
negative Regulation: CIP2A ---| anxiety	36305233	2022	10.15252/embr.202254911
negative Regulation: CTNNB1 ---| anxiety	28420080	2017	10.3390/ijms18040828
negative Regulation: SIRT3 ---| anxiety	35372451	2022	10.3389/fmed.2022.78393110.3389/fmed.2022.783931
negative Regulation: F10 ---| anxiety	34220460	2021	10.3389/fnbeh.2021.650833
negative Regulation: F10 ---| anxiety	34220460	2021	10.3389/fnbeh.2021.650833
negative Regulation: TPP2 ---| anxiety	27699588	2016	10.1007/s11010-016-2836-5
positive Regulation: NPY2R --+> anxiety	29625116	2018	10.1016/j.brainres.2018.03.032
positive Regulation: NPY2R --+> anxiety	33617904	2021	10.1016/j.bbr.2021.113195
positive Regulation: NPY2R --+> anxiety	29775703	2018	10.1016/j.neuroscience.2018.04.043
positive Regulation: NPY2R --+> anxiety	18508096	2008	10.1016/j.neuropharm.2008.05.004
positive Regulation: NPY2R --+> anxiety	19781771	2009	10.1016/j.npep.2009.08.007
positive Regulation: NPY2R --+> anxiety	25506604	2015	10.1016/j.ynstr.2014.09.007
positive Regulation: NPY2R --+> anxiety	25506604	2015	10.1016/j.ynstr.2014.09.007
positive Regulation: NPY2R --+> anxiety	26314208	2015	10.1016/j.neuropharm.2015.08.038
positive Regulation: NPY2R --+> anxiety	26779672	2016	10.1016/j.bbr.2016.01.015
positive Regulation: NPY2R --+> anxiety	17133262	2007
positive Regulation: NPY2R --+> anxiety	20613867	2010
positive Regulation: NPY2R --+> anxiety	20445054	2010
positive Regulation: NPY2R --+> anxiety	20445054	2010
positive Regulation: NPY2R --+> anxiety	20445054	2010
positive Regulation: NPY2R --+> anxiety	30971438	2019	10.1523/JNEUROSCI.2226-18.2019
positive Regulation: NPY2R --+> anxiety	30971438	2019	10.1523/JNEUROSCI.2226-18.2019
positive Regulation: NPY2R --+> anxiety	30971438	2019	10.1523/JNEUROSCI.2226-18.2019
positive Regulation: NPY2R --+> anxiety	30971438	2019	10.1523/JNEUROSCI.2226-18.2019
positive Regulation: NPY2R --+> anxiety	21546930	2011	10.1038/oby.2011.99
positive Regulation: NPY2R --+> anxiety	20613867	2010	10.1371/journal.pone.0011361
positive Regulation: NPY2R --+> anxiety	9555090	1998	10.1016/s0006-8993(98)00076-6
positive Regulation: NPY2R --+> anxiety	11830176	2002	10.1016/s0091-3057(01)00679-7
positive Regulation: NPY2R --+> anxiety	20445054	2010	10.1523/JNEUROSCI.0430-10.201010.1523/JNEUROSCI.0430-10.2010
positive Regulation: NPY2R --+> anxiety	30971438	2019	10.1523/JNEUROSCI.2226-18.201910.1523/JNEUROSCI.2226-18.2019
positive Regulation: NPY2R --+> anxiety	30971438	2019	10.1523/JNEUROSCI.2226-18.201910.1523/JNEUROSCI.2226-18.2019
positive Regulation: NPY2R --+> anxiety	34566592	2021	10.3389/fnbeh.2021.705579
positive Regulation: NPY2R --+> anxiety		2019	10.1523/JNEUROSCI.2226-18.2019
positive Regulation: NPY2R --+> anxiety		2019	10.1523/JNEUROSCI.2226-18.2019
positive Regulation: NPY2R --+> anxiety		2019	10.1523/JNEUROSCI.2226-18.2019
positive Regulation: NPY2R --+> anxiety		2019	10.1523/JNEUROSCI.2226-18.2019
positive Regulation: NPY2R --+> anxiety	16959374	2006	10.1016/j.peptides.2006.07.020
positive Regulation: MFN2 --+> anxiety	33583561	2020	10.1016/j.biopsych.2020.12.003
positive Regulation: MFN2 --+> anxiety	33583561	2020	10.1016/j.biopsych.2020.12.003
positive Regulation: MFN2 --+> anxiety	33583561	2020	10.1016/j.biopsych.2020.12.00310.1016/j.biopsych.2020.12.003
negative Regulation: HOMER2 ---| anxiety	29109058	2018	10.1016/j.neuropharm.2017.11.001
positive Regulation: CHRM1 --+> anxiety	16455072	2006	10.1016/j.ejphar.2005.12.036
positive Regulation: CHRM1 --+> anxiety	16455072	2006	10.1016/j.ejphar.2005.12.036
positive Regulation: CHRM1 --+> anxiety	22522023	2012	10.1016/j.bbr.2012.04.002
negative Regulation: GRM3 ---| anxiety	18634781	2008	10.1016/j.ejphar.2008.06.089
negative Regulation: GRM3 ---| anxiety	30504687	2018	10.1248/bpb.b18-00055
negative Regulation: GRM3 ---| anxiety	18634781	2008	10.1016/j.ejphar.2008.06.08910.1016/j.ejphar.2008.06.089
negative Regulation: GRM3 ---| anxiety		2018	10.1248/bpb.b18-00055
positive Regulation: CRY1 --+> anxiety	33223060	2021	10.1016/j.chc.2020.08.005
positive Regulation: DUT --+> anxiety	31040055	2019	10.1016/j.clinthera.2019.04.009
positive Regulation: DUT --+> anxiety	31040055	2019	10.1016/j.clinthera.2019.04.00910.1016/j.clinthera.2019.04.009
negative Regulation: ERBIN ---| anxiety	32381157	2020	10.1016/j.biopsych.2020.03.005
negative Regulation: STK39 ---| anxiety	26090850	2015	10.1371/journal.pone.0128586
positive Regulation: FST --+> anxiety	21353881	2011	10.1016/B978-0-12-385961-7.00009-3
negative Regulation: m_El6 ---| anxiety	18049289	2007	10.1097/chi.0b013e31815597fc
positive Regulation: PDYN --+> anxiety	29496608	2018	10.1016/j.neulet.2018.02.056
positive Regulation: PDYN --+> anxiety	26037806	2015	10.1016/j.neuroscience.2015.05.053
positive Regulation: PDYN --+> anxiety		2017	10.1016/j.alcohol.2017.02.299
positive Regulation: PDYN --+> anxiety	31577943	2019	10.1016/j.celrep.2019.08.083
positive Regulation: PDYN --+> anxiety	31577943	2019	10.1016/j.celrep.2019.08.083
positive Regulation: PDYN --+> anxiety	19917308	2010	10.1016/j.pharmthera.2009.11.002
positive Regulation: PDYN --+> anxiety	23313584	2013	10.1016/j.brainres.2013.01.006
positive Regulation: PDYN --+> anxiety	23313584	2013	10.1016/j.brainres.2013.01.006
positive Regulation: PDYN --+> anxiety	25129807	2014	10.1016/j.npep.2014.07.001
positive Regulation: PDYN --+> anxiety	25129807	2014	10.1016/j.npep.2014.07.001
positive Regulation: PDYN --+> anxiety	25453747	2014	10.1016/j.bbr.2014.10.014
positive Regulation: PDYN --+> anxiety	26210872	2015	10.1016/j.expneurol.2015.07.017
positive Regulation: PDYN --+> anxiety	26210872	2015	10.1016/j.expneurol.2015.07.017
positive Regulation: PDYN --+> anxiety	26049025	2015	10.1016/j.pharmthera.2015.06.003
positive Regulation: PDYN --+> anxiety	19494807	2009
positive Regulation: PDYN --+> anxiety	29934561	2018	10.1038/s41583-018-0028-x
positive Regulation: PDYN --+> anxiety	29844022	2018	10.1523/JNEUROSCI.0705-18.2018
positive Regulation: PDYN --+> anxiety	29844022	2018	10.1523/JNEUROSCI.0705-18.2018
positive Regulation: PDYN --+> anxiety	29844022	2018	10.1523/JNEUROSCI.0705-18.2018
positive Regulation: PDYN --+> anxiety	29669731	2018	10.1124/jpet.117.245621
positive Regulation: PDYN --+> anxiety	30518959	2019	10.1038/s41583-018-0092-2
positive Regulation: PDYN --+> anxiety	32792924	2020	10.3389/fnbeh.2020.00129
positive Regulation: PDYN --+> anxiety	33192369	2020	10.3389/fnbeh.2020.588400
positive Regulation: PDYN --+> anxiety	33633549	2021	10.3389/fnbeh.2021.613025
positive Regulation: PDYN --+> anxiety	22279233	2012	10.1523/JNEUROSCI.2980-11.2012
positive Regulation: PDYN --+> anxiety	24816773	2014	10.1371/journal.pone.0097216
positive Regulation: PDYN --+> anxiety	25982631	2015	10.1038/aps.2015.32
positive Regulation: PDYN --+> anxiety	20052275	2009	10.1371/journal.pone.000852810.1371/journal.pone.0008528
positive Regulation: PDYN --+> anxiety	23904614	2013	10.1523/JNEUROSCI.0290-13.201310.1523/JNEUROSCI.0290-13.2013
positive Regulation: PDYN --+> anxiety	26997280	2016	10.1016/j.celrep.2016.02.06910.1016/j.celrep.2016.02.069
positive Regulation: PDYN --+> anxiety	29844022	2018	10.1523/JNEUROSCI.0705-18.201810.1523/JNEUROSCI.0705-18.2018
positive Regulation: PDYN --+> anxiety	33323398	2020	10.1523/ENEURO.0370-20.202010.1523/ENEURO.0370-20.2020
positive Regulation: PDYN --+> anxiety		2014	10.1016/j.bbr.2014.10.014
positive Regulation: PDYN --+> anxiety		2018	10.1523/JNEUROSCI.0705-18.2018
positive Regulation: PDYN --+> anxiety		2018	10.1523/JNEUROSCI.0705-18.2018
positive Regulation: PDYN --+> anxiety		2018	10.1523/JNEUROSCI.0705-18.2018
positive Regulation: PDYN --+> anxiety		2019	10.1038/s41583-018-0092-2
positive Regulation: PDYN --+> anxiety	35064341	2022	10.1007/s10072-021-05778-y
positive Regulation: PDYN --+> anxiety	36460880	2023	10.1007/s12032-022-01889-4
positive Regulation: PDYN --+> anxiety	36460880	2023	10.1007/s12032-022-01889-4
positive Regulation: PDYN --+> anxiety	36460726	2023	10.1038/s41380-022-01885-0
positive Regulation: PDYN --+> anxiety	36460726	2023	10.1038/s41380-022-01885-0
positive Regulation: TTC8 --+> anxiety	36498834	2022	10.3390/ijms232314506
negative Regulation: NUDT1 ---| anxiety	26202347	2015	10.1016/j.dnarep.2015.05.008
negative Regulation: NUDT1 ---| anxiety	24695224	2014	10.1038/nature13181
negative Regulation: FTO ---| anxiety	33677012	2021	10.1016/j.bbr.2021.113227
positive Regulation: proadrenomedullin N-terminal 20 peptide --+> anxiety	11754967	2001	10.1016/S0196-9781(01)00524-1
positive Regulation: CCK --+> anxiety	22393040	2012	10.1074/jbc.M111.310607
positive Regulation: CCK --+> anxiety	28735060	2017	10.1016/j.physbeh.2017.07.022
positive Regulation: CCK --+> anxiety	29803785	2018	10.1016/j.psychres.2018.05.031
positive Regulation: CCK --+> anxiety	29803785	2018	10.1016/j.psychres.2018.05.031
positive Regulation: CCK --+> anxiety	32445877	2020	10.1016/j.peptides.2020.170330
positive Regulation: CCK --+> anxiety	27876129	2016	10.1016/j.mehy.2016.10.015
positive Regulation: CCK --+> anxiety	29269281	2018	10.1016/j.jpain.2017.12.006
positive Regulation: CCK --+> anxiety	9807648	1998	10.1016/S0006-3223(98)00010-9
positive Regulation: CCK --+> anxiety		2000	10.1016/S0006-3223(00)00789-7
positive Regulation: CCK --+> anxiety	10196464	1999	10.1016/S0006-8993(99)01242-1
positive Regulation: CCK --+> anxiety	12914981	2003	10.1016/S0006-8993(03)03087-7
positive Regulation: CCK --+> anxiety	15464747	2004	10.1016/j.brainres.2004.07.076
positive Regulation: CCK --+> anxiety	15464747	2004	10.1016/j.brainres.2004.07.076
positive Regulation: CCK --+> anxiety	22429904	2012	10.1016/j.physbeh.2012.03.004
positive Regulation: CCK --+> anxiety	22429904	2012	10.1016/j.physbeh.2012.03.004
positive Regulation: CCK --+> anxiety	22429904	2012	10.1016/j.physbeh.2012.03.004
positive Regulation: CCK --+> anxiety	22429904	2012	10.1016/j.physbeh.2012.03.004
positive Regulation: CCK --+> anxiety	15885255	2005	10.1016/j.physbeh.2005.03.002
positive Regulation: CCK --+> anxiety	17196636	2006	10.1016/j.pbb.2006.11.014
positive Regulation: CCK --+> anxiety	17904218	2007	10.1016/j.npep.2007.08.001
positive Regulation: CCK --+> anxiety	16120463	2005	10.1016/j.neubiorev.2005.05.008
positive Regulation: CCK --+> anxiety	16120463	2005	10.1016/j.neubiorev.2005.05.008
positive Regulation: CCK --+> anxiety	18295886	2008	10.1016/j.neubiorev.2008.01.003
positive Regulation: CCK --+> anxiety	18295886	2008	10.1016/j.neubiorev.2008.01.003
positive Regulation: CCK --+> anxiety	10341356	1999	10.1016/S0163-7258(98)00041-2
positive Regulation: CCK --+> anxiety	11163421	2000	10.1016/S0165-0327(00)00337-2
positive Regulation: CCK --+> anxiety	21978736	2012	10.1016/j.jad.2011.09.011
positive Regulation: CCK --+> anxiety	10333376	1999	10.1016/S0165-1781(99)00015-3
positive Regulation: CCK --+> anxiety	15157745	2004	10.1016/j.psychres.2004.01.009
positive Regulation: CCK --+> anxiety	20347877	2010	10.1016/j.bbr.2010.03.038
positive Regulation: CCK --+> anxiety	20227444	2010	10.1016/j.bbr.2010.03.017
positive Regulation: CCK --+> anxiety	17306894	2007	10.1016/j.regpep.2006.12.019
positive Regulation: CCK --+> anxiety	10698131	1999	10.1016/S0196-9781(99)00166-7
positive Regulation: CCK --+> anxiety	15501525	2004	10.1016/j.peptides.2004.06.016
positive Regulation: CCK --+> anxiety	22414867	2012	10.1016/j.peptides.2012.02.014
positive Regulation: CCK --+> anxiety	12551742	2003	10.1016/S0278-5846(02)00350-0
positive Regulation: CCK --+> anxiety	20732371	2010	10.1016/j.pnpbp.2010.08.009
positive Regulation: CCK --+> anxiety	12927745	2003	10.1016/S0301-0082(03)00087-X
positive Regulation: CCK --+> anxiety	14732467	2004	10.1016/j.neulet.2003.11.010
positive Regulation: CCK --+> anxiety	17379417	2007	10.1016/j.neuroscience.2007.02.020
positive Regulation: CCK --+> anxiety	12892990	2003	10.1016/S0306-4530(03)00097-0
positive Regulation: CCK --+> anxiety	11179844	2000	10.1016/S0361-9230(00)00407-X
positive Regulation: CCK --+> anxiety	17442511	2007	10.1016/j.jep.2007.03.016
positive Regulation: CCK --+> anxiety	15013032	2004	10.1016/S0924-977X(03)00103-2
positive Regulation: CCK --+> anxiety	15013032	2004	10.1016/S0924-977X(03)00103-2
positive Regulation: CCK --+> anxiety	15056476	2004	10.1016/S0924-977X(03)00100-7
positive Regulation: CCK --+> anxiety	29913745	2011	10.1016/j.sjpain.2011.05.005
positive Regulation: CCK --+> anxiety	23043971	2012	10.1016/j.bbr.2012.09.051
positive Regulation: CCK --+> anxiety	23043971	2012	10.1016/j.bbr.2012.09.051
positive Regulation: CCK --+> anxiety	22613736	2012	10.1016/j.neuroscience.2012.05.022
positive Regulation: CCK --+> anxiety	23601425	2013	10.1016/B978-0-12-410473-0.00007-6
positive Regulation: CCK --+> anxiety	25449824	2014	10.1016/j.maturitas.2014.09.006
positive Regulation: CCK --+> anxiety	11356984	2001
positive Regulation: CCK --+> anxiety	10481831	1999
positive Regulation: CCK --+> anxiety	19386755	2009
positive Regulation: CCK --+> anxiety	20392936	2010
positive Regulation: CCK --+> anxiety	19052227	2008
positive Regulation: CCK --+> anxiety	17108175	2006
positive Regulation: CCK --+> anxiety	28343167	2017	10.1515/revneuro-2016-0088
positive Regulation: CCK --+> anxiety	28343167	2017	10.1515/revneuro-2016-0088
positive Regulation: CCK --+> anxiety	28343167	2017	10.1515/revneuro-2016-0088
positive Regulation: CCK --+> anxiety	28470351	2017	10.1007/s11845-017-1603-2
positive Regulation: CCK --+> anxiety	28413962	2017	10.2174/0929867324666170414163506
positive Regulation: CCK --+> anxiety	32661781	2020	10.1007/s11064-020-03079-y
positive Regulation: CCK --+> anxiety	33239127	2020	10.1691/ph.2020.0642
positive Regulation: CCK --+> anxiety	33239127	2020	10.1691/ph.2020.0642
positive Regulation: CCK --+> anxiety	22393040	2012	10.1074/jbc.M111.310607
positive Regulation: CCK --+> anxiety	22580519	2012
positive Regulation: CCK --+> anxiety	23576730	2013	10.1073/pnas.1219601110
positive Regulation: CCK --+> anxiety	21525858	2011	10.1038/npp.2011.59
positive Regulation: CCK --+> anxiety	21525858	2011	10.1038/npp.2011.59
positive Regulation: CCK --+> anxiety	23563893	2013	10.1038/npp.2013.81
positive Regulation: CCK --+> anxiety	24623766	2014	10.1523/JNEUROSCI.1787-13.2014
positive Regulation: CCK --+> anxiety	20685770	2011	10.1177/0269881110376688
positive Regulation: CCK --+> anxiety	20530588	2011	10.1177/0269881110367726
positive Regulation: CCK --+> anxiety	26175429	2015	10.1530/REP-15-0138
positive Regulation: CCK --+> anxiety	26820391	2016	10.3892/or.2016.4588
positive Regulation: CCK --+> anxiety	1792008	1991	10.1016/s0149-7634(05)80134-4
positive Regulation: CCK --+> anxiety	1792008	1991	10.1016/s0149-7634(05)80134-4
positive Regulation: CCK --+> anxiety	7948449	1994	10.1016/0006-3223(94)91187-8
positive Regulation: CCK --+> anxiety	21525858	2011	10.1038/npp.2011.5910.1038/npp.2011.59
positive Regulation: CCK --+> anxiety	22072552	2012	10.1002/hipo.2098410.1002/hipo.20984
positive Regulation: CCK --+> anxiety		2012	10.1016/j.physbeh.2012.03.004
positive Regulation: CCK --+> anxiety		2012	10.1016/j.physbeh.2012.03.004
positive Regulation: CCK --+> anxiety		2012	10.1016/j.physbeh.2012.03.004
positive Regulation: CCK --+> anxiety		2012	10.1016/j.physbeh.2012.03.004
positive Regulation: CCK --+> anxiety		2012	10.1016/j.jad.2011.09.011
positive Regulation: CCK --+> anxiety		2012	10.1016/j.peptides.2012.02.014
positive Regulation: CCK --+> anxiety		2004	10.1016/j.neulet.2003.11.010
positive Regulation: CCK --+> anxiety		2011	10.1016/j.sjpain.2011.05.005
positive Regulation: CCK --+> anxiety	24842717	2014	10.1016/j.ygcen.2014.05.003
positive Regulation: CCK --+> anxiety		2014	10.1016/j.maturitas.2014.09.006
positive Regulation: CCK --+> anxiety		2014	10.1523/JNEUROSCI.1787-13.2014
positive Regulation: CCK --+> anxiety		2015	10.1530/REP-15-0138
positive Regulation: CCK --+> anxiety	8532148	1995	10.1016/0028-3908(95)00037-7
positive Regulation: CCK --+> anxiety	8737954	1996	10.1111/j.1472-8206.1996.tb00154.x
positive Regulation: CCK --+> anxiety	9211474	1997	10.1016/s0304-3959(97)03346-0
positive Regulation: CCK --+> anxiety	9533640	1998	10.1016/s0196-9781(97)00454-3
positive Regulation: CCK --+> anxiety	9792229	1998	10.1016/s0306-3623(98)00075-5
positive Regulation: CCK --+> anxiety	9807648	1998	10.1016/s0006-3223(98)00010-9
positive Regulation: CCK --+> anxiety	9855480	1998	10.1016/s0031-9384(98)00169-3
positive Regulation: CCK --+> anxiety	10721682	2000
positive Regulation: CCK --+> anxiety	12116760	2002
positive Regulation: CCK --+> anxiety	12627462	2003	10.1002/ajmg.b.10020
positive Regulation: CCK --+> anxiety	17904218	2007	10.1016/j.npep.2007.08.001
positive Regulation: CCK --+> anxiety	15922046	2005	10.1016/j.bbr.2005.02.006
positive Regulation: CCK --+> anxiety		2005	10.1016/j.pnpbp.2005.09.001
positive Regulation: CCK --+> anxiety	9211474	1997	10.1016/S0304-3959(97)03346-0
positive Regulation: CCK --+> anxiety	17584139	2007	10.2174/156802607780960447
positive Regulation: CCK --+> anxiety	30069991	2018	10.1111/nmo.1342510.1111/nmo.13425
positive Regulation: CCK --+> anxiety	33185164	2020	10.2174/1570159X1866620111314514310.2174/1570159X18666201113145143
positive Regulation: CCK --+> anxiety	33794246	2021	10.1016/j.neuropharm.2021.10853910.1016/j.neuropharm.2021.108539
positive Regulation: CCK --+> anxiety	34918998	2021	10.1177/03000605211063264
positive Regulation: PDE2A --+> anxiety	30268520	2018	10.1016/j.neuropharm.2018.09.039
positive Regulation: PDE2A --+> anxiety	30423387	2018	10.1016/j.bbr.2018.11.009
positive Regulation: PDE2A --+> anxiety	23260348	2012	10.1016/j.bmcl.2012.11.077
positive Regulation: PDE2A --+> anxiety	24669206	2014	10.2174/1570159X11666131120231448
positive Regulation: PDE2A --+> anxiety	24694839	2014	10.1016/j.bbr.2014.03.04210.1016/j.bbr.2014.03.042
positive Regulation: PDE2A --+> anxiety	30268520	2018	10.1016/j.neuropharm.2018.09.03910.1016/j.neuropharm.2018.09.039
negative Regulation: GRM2 ---| anxiety	28571823	2017	10.1016/j.bmcl.2017.05.029
negative Regulation: GRM2 ---| anxiety	28049619	2016	10.1016/j.bmc.2016.12.011
negative Regulation: GRM2 ---| anxiety	18634781	2008	10.1016/j.ejphar.2008.06.089
negative Regulation: GRM2 ---| anxiety	30504687	2018	10.1248/bpb.b18-00055
negative Regulation: GRM2 ---| anxiety	30108314	2020	10.1038/s41380-018-0119-0
negative Regulation: GRM2 ---| anxiety	18634781	2008	10.1016/j.ejphar.2008.06.08910.1016/j.ejphar.2008.06.089
negative Regulation: OXT ---| anxiety	27329688	2016	10.1016/j.ajog.2016.06.017
negative Regulation: OXT ---| anxiety	32747091	2020	10.1016/j.bbrc.2020.07.108
negative Regulation: OXT ---| anxiety		2016	10.1016/j.biopsych.2016.07.011
negative Regulation: OXT ---| anxiety	28087128	2016	10.1016/j.biopsych.2016.11.012
negative Regulation: OXT ---| anxiety	32142721	2020	10.1016/j.brainres.2020.146761
negative Regulation: OXT ---| anxiety	32142721	2020	10.1016/j.brainres.2020.146761
negative Regulation: OXT ---| anxiety	26277528	2015	10.1016/j.yhbeh.2015.08.002
negative Regulation: OXT ---| anxiety	26862988	2016	10.1016/j.yhbeh.2016.01.015
negative Regulation: OXT ---| anxiety	27693608	2016	10.1016/j.yhbeh.2016.09.009
negative Regulation: OXT ---| anxiety	28919554	2017	10.1016/j.yhbeh.2017.09.005
negative Regulation: OXT ---| anxiety	30031684	2018	10.1016/j.yhbeh.2018.07.009
negative Regulation: OXT ---| anxiety	32439347	2020	10.1016/j.yhbeh.2020.104777
negative Regulation: OXT ---| anxiety	32439347	2020	10.1016/j.yhbeh.2020.104777
negative Regulation: OXT ---| anxiety	33245878	2021	10.1016/j.yhbeh.2020.104901
negative Regulation: OXT ---| anxiety	33428924	2021	10.1016/j.yhbeh.2020.104920
negative Regulation: OXT ---| anxiety	33428924	2021	10.1016/j.yhbeh.2020.104920
negative Regulation: OXT ---| anxiety	33428924	2021	10.1016/j.yhbeh.2020.104920
negative Regulation: OXT ---| anxiety	33428924	2021	10.1016/j.yhbeh.2020.104920
negative Regulation: OXT ---| anxiety	33465346	2021	10.1016/j.yhbeh.2021.104933
negative Regulation: OXT ---| anxiety	33465346	2021	10.1016/j.yhbeh.2021.104933
negative Regulation: OXT ---| anxiety	28403933	2017	10.1016/j.metabol.2017.01.029
negative Regulation: OXT ---| anxiety	28456687	2017	10.1016/j.neuropharm.2017.04.039
negative Regulation: OXT ---| anxiety	28655609	2017	10.1016/j.neuropharm.2017.06.024
negative Regulation: OXT ---| anxiety	28655609	2017	10.1016/j.neuropharm.2017.06.024
negative Regulation: OXT ---| anxiety	28655609	2017	10.1016/j.neuropharm.2017.06.024
negative Regulation: OXT ---| anxiety	28655609	2017	10.1016/j.neuropharm.2017.06.024
negative Regulation: OXT ---| anxiety	28655609	2017	10.1016/j.neuropharm.2017.06.024
negative Regulation: OXT ---| anxiety	28655609	2017	10.1016/j.neuropharm.2017.06.024
negative Regulation: OXT ---| anxiety	28655609	2017	10.1016/j.neuropharm.2017.06.024
negative Regulation: OXT ---| anxiety	28655609	2017	10.1016/j.neuropharm.2017.06.024
negative Regulation: OXT ---| anxiety	28655609	2017	10.1016/j.neuropharm.2017.06.024
negative Regulation: OXT ---| anxiety	28655609	2017	10.1016/j.neuropharm.2017.06.024
negative Regulation: OXT ---| anxiety	30448423	2018	10.1016/j.neuropharm.2018.11.011
negative Regulation: OXT ---| anxiety	30448423	2018	10.1016/j.neuropharm.2018.11.011
negative Regulation: OXT ---| anxiety	30807753	2019	10.1016/j.neuropharm.2019.02.027
negative Regulation: OXT ---| anxiety	32304701	2020	10.1016/j.neuropharm.2020.108091
negative Regulation: OXT ---| anxiety	32304701	2020	10.1016/j.neuropharm.2020.108091
negative Regulation: OXT ---| anxiety	32389750	2020	10.1016/j.neuropharm.2020.108130
negative Regulation: OXT ---| anxiety	27237044	2016	10.1016/j.physbeh.2016.05.047
negative Regulation: OXT ---| anxiety	29689249	2018	10.1016/j.physbeh.2018.04.028
negative Regulation: OXT ---| anxiety	31629768	2019	10.1016/j.physbeh.2019.112701
negative Regulation: OXT ---| anxiety	32619528	2020	10.1016/j.physbeh.2020.113046
negative Regulation: OXT ---| anxiety	33757778	2021	10.1016/j.physbeh.2021.113395
negative Regulation: OXT ---| anxiety	27546878	2016	10.1016/j.yfrne.2016.08.001
negative Regulation: OXT ---| anxiety	27836673	2016	10.1016/j.yfrne.2016.11.001
negative Regulation: OXT ---| anxiety	31128130	2019	10.1016/j.yfrne.2019.100766
negative Regulation: OXT ---| anxiety	31560883	2019	10.1016/j.yfrne.2019.100794
negative Regulation: OXT ---| anxiety	28918226	2017	10.1016/j.pbb.2017.09.006
negative Regulation: OXT ---| anxiety	30521833	2019	10.1016/j.pbb.2018.11.008
negative Regulation: OXT ---| anxiety	30521833	2019	10.1016/j.pbb.2018.11.008
negative Regulation: OXT ---| anxiety	31202809	2019	10.1016/j.pbb.2019.06.002
negative Regulation: OXT ---| anxiety	27641503	2016	10.1016/j.cell.2016.08.067
negative Regulation: OXT ---| anxiety	27641503	2016	10.1016/j.cell.2016.08.067
negative Regulation: OXT ---| anxiety	28764883	2017	10.1016/j.npep.2017.07.006
negative Regulation: OXT ---| anxiety	31776011	2020	10.1016/j.npep.2019.101996
negative Regulation: OXT ---| anxiety	32839007	2020	10.1016/j.npep.2020.102079
negative Regulation: OXT ---| anxiety	33607407	2021	10.1016/j.npep.2021.102127
negative Regulation: OXT ---| anxiety	27593441	2016	10.1016/j.neubiorev.2016.08.029
negative Regulation: OXT ---| anxiety	29660417	2018	10.1016/j.neubiorev.2018.04.007
negative Regulation: OXT ---| anxiety	29660417	2018	10.1016/j.neubiorev.2018.04.007
negative Regulation: OXT ---| anxiety	31647964	2020	10.1016/j.neubiorev.2019.10.012
negative Regulation: OXT ---| anxiety	31647964	2020	10.1016/j.neubiorev.2019.10.012
negative Regulation: OXT ---| anxiety	32916193	2020	10.1016/j.neubiorev.2020.08.014
negative Regulation: OXT ---| anxiety	33038346	2020	10.1016/j.neubiorev.2020.09.024
negative Regulation: OXT ---| anxiety	33600854	2021	10.1016/j.pharmthera.2021.107820
negative Regulation: OXT ---| anxiety	33600854	2021	10.1016/j.pharmthera.2021.107820
negative Regulation: OXT ---| anxiety	33600854	2021	10.1016/j.pharmthera.2021.107820
negative Regulation: OXT ---| anxiety	28152465	2017	10.1016/j.psychres.2017.01.027
negative Regulation: OXT ---| anxiety	28865715	2017	10.1016/j.psychres.2017.08.080
negative Regulation: OXT ---| anxiety	27746207	2016	10.1016/j.bbr.2016.10.021
negative Regulation: OXT ---| anxiety	28377259	2017	10.1016/j.bbr.2017.03.036
negative Regulation: OXT ---| anxiety	28756211	2017	10.1016/j.bbr.2017.07.036
negative Regulation: OXT ---| anxiety	30597249	2018	10.1016/j.bbr.2018.12.050
negative Regulation: OXT ---| anxiety	30597249	2018	10.1016/j.bbr.2018.12.050
negative Regulation: OXT ---| anxiety	33075397	2020	10.1016/j.bbr.2020.112967
negative Regulation: OXT ---| anxiety	30081055	2018	10.1016/j.appet.2018.08.003
negative Regulation: OXT ---| anxiety	29253527	2018	10.1016/j.neuint.2017.12.006
negative Regulation: OXT ---| anxiety	28736241	2018	10.1016/j.neuint.2017.07.009
negative Regulation: OXT ---| anxiety		2018	10.1016/j.ejpsy.2018.01.002
negative Regulation: OXT ---| anxiety	28093220	2017	10.1016/j.pnpbp.2017.01.005
negative Regulation: OXT ---| anxiety	29524515	2018	10.1016/j.pnpbp.2018.03.003
negative Regulation: OXT ---| anxiety	29928931	2018	10.1016/j.mce.2018.06.013
negative Regulation: OXT ---| anxiety	28595953	2017	10.1016/j.neulet.2017.05.046
negative Regulation: OXT ---| anxiety	28965836	2017	10.1016/j.neuroscience.2017.09.041
negative Regulation: OXT ---| anxiety	28965836	2017	10.1016/j.neuroscience.2017.09.041
negative Regulation: OXT ---| anxiety	28965836	2017	10.1016/j.neuroscience.2017.09.041
negative Regulation: OXT ---| anxiety	26671007	2016	10.1016/j.psyneuen.2015.11.008
negative Regulation: OXT ---| anxiety	27665081	2016	10.1016/j.psyneuen.2016.09.010
negative Regulation: OXT ---| anxiety	28142074	2017	10.1016/j.psyneuen.2017.01.006
negative Regulation: OXT ---| anxiety	28288443	2017	10.1016/j.psyneuen.2017.01.017
negative Regulation: OXT ---| anxiety	28586711	2017	10.1016/j.psyneuen.2017.05.009
negative Regulation: OXT ---| anxiety	34040156	2021	10.1038/s41386-021-01040-3
negative Regulation: OXT ---| anxiety	34413428	2021	10.1038/s41598-021-96392-710.1038/s41598-021-96392-7
negative Regulation: OXT ---| anxiety	34419875	2021	10.1016/j.bbrc.2021.08.04210.1016/j.bbrc.2021.08.042
negative Regulation: OXT ---| anxiety	31494273	2020	10.1016/j.jpain.2019.08.01010.1016/j.jpain.2019.08.010
negative Regulation: OXT ---| anxiety	18475254	2008	10.1038/bjp.2008.13210.1038/bjp.2008.132
negative Regulation: OXT ---| anxiety	19766607	2009	10.1016/j.brainres.2009.09.04310.1016/j.brainres.2009.09.043
negative Regulation: OXT ---| anxiety	20720535	2010	10.1038/npp.2010.12310.1038/npp.2010.123
negative Regulation: OXT ---| anxiety	20844476	2010	10.1038/npp.2010.15510.1038/npp.2010.155
negative Regulation: OXT ---| anxiety	20844476	2010	10.1038/npp.2010.15510.1038/npp.2010.155
negative Regulation: OXT ---| anxiety	20844476	2010	10.1038/npp.2010.15510.1038/npp.2010.155
negative Regulation: OXT ---| anxiety	21796104	2011	10.1038/npp.2011.13810.1038/npp.2011.138
negative Regulation: OXT ---| anxiety	21796104	2011	10.1038/npp.2011.13810.1038/npp.2011.138
negative Regulation: OXT ---| anxiety	21796104	2011	10.1038/npp.2011.13810.1038/npp.2011.138
negative Regulation: OXT ---| anxiety	22110618	2011	10.1371/journal.pone.002723710.1371/journal.pone.0027237
negative Regulation: OXT ---| anxiety	23147382	2013	10.1038/mp.2012.15610.1038/mp.2012.156
negative Regulation: OXT ---| anxiety	23413037	2013	10.1002/aur.127010.1002/aur.1270
negative Regulation: OXT ---| anxiety	24509894	2014	10.1007/s00296-014-2953-y10.1007/s00296-014-2953-y
negative Regulation: OXT ---| anxiety	24594871	2014	10.1038/npp.2014.5310.1038/npp.2014.53
negative Regulation: OXT ---| anxiety	24760374	2014	10.1007/s00213-014-3553-y10.1007/s00213-014-3553-y
negative Regulation: OXT ---| anxiety	24845174	2014	10.1016/j.psyneuen.2014.03.00910.1016/j.psyneuen.2014.03.009
negative Regulation: OXT ---| anxiety	24845174	2014	10.1016/j.psyneuen.2014.03.00910.1016/j.psyneuen.2014.03.009
negative Regulation: OXT ---| anxiety	24912179	2014	10.1073/pnas.131981011110.1073/pnas.1319810111
negative Regulation: OXT ---| anxiety	24998619	2015	10.1038/npp.2014.16810.1038/npp.2014.168
negative Regulation: OXT ---| anxiety	27394687	2016	10.1016/j.neulet.2016.07.004
negative Regulation: OXT ---| anxiety	27527256	2016	10.1016/j.euroneuro.2016.08.001
negative Regulation: OXT ---| anxiety	313	2016	10.1016/j.cell.2016.08.067
negative Regulation: OXT ---| anxiety	313	2016	10.1016/j.cell.2016.08.067
negative Regulation: OXT ---| anxiety	407	2017	10.1016/j.npep.2017.07.006
negative Regulation: OXT ---| anxiety	386	2017	10.1016/j.psychres.2017.08.080
negative Regulation: OXT ---| anxiety	97	2018	10.1016/j.biopsych.2018.10.008
negative Regulation: OXT ---| anxiety	97	2018	10.1016/j.biopsych.2018.10.008
negative Regulation: OXT ---| anxiety	97	2018	10.1016/j.biopsych.2018.10.008
negative Regulation: OXT ---| anxiety	97	2018	10.1016/j.biopsych.2018.10.008
negative Regulation: OXT ---| anxiety	97	2018	10.1016/j.biopsych.2018.10.008
negative Regulation: OXT ---| anxiety	628	2018	10.1016/j.euroneuro.2018.12.002
negative Regulation: OXT ---| anxiety	413	2018	10.1016/j.mce.2018.12.014
negative Regulation: OXT ---| anxiety		2019	10.1016/j.ibror.2019.04.001
negative Regulation: OXT ---| anxiety		2019	10.1016/j.ibror.2019.04.001
negative Regulation: OXT ---| anxiety		2019	10.1016/j.neures.2019.04.001
negative Regulation: OXT ---| anxiety		2019	10.1016/j.yfrne.2019.100794
negative Regulation: OXT ---| anxiety	19878924	2009	10.1016/j.ando.2009.09.002
negative Regulation: OXT ---| anxiety	16904652	2007	10.1016/j.biopsych.2006.05.030
negative Regulation: OXT ---| anxiety	17617382	2007	10.1016/j.biopsych.2007.03.025
negative Regulation: OXT ---| anxiety		2007	10.1016/j.biopsych.2007.10.004
negative Regulation: OXT ---| anxiety	19348835	2009	10.1016/j.biopsych.2009.02.004
negative Regulation: OXT ---| anxiety	19348835	2009	10.1016/j.biopsych.2009.02.004
negative Regulation: OXT ---| anxiety	19348835	2009	10.1016/j.biopsych.2009.02.004
negative Regulation: OXT ---| anxiety	19897177	2010	10.1016/j.biopsych.2009.09.020
negative Regulation: OXT ---| anxiety	21470595	2011	10.1016/j.biopsych.2011.02.006
negative Regulation: OXT ---| anxiety	21470595	2011	10.1016/j.biopsych.2011.02.006
negative Regulation: OXT ---| anxiety		2011	10.1016/j.biopsych.2011.06.008
negative Regulation: OXT ---| anxiety	19766607	2009	10.1016/j.brainres.2009.09.043
negative Regulation: OXT ---| anxiety	20732312	2010	10.1016/j.brainres.2010.08.042
negative Regulation: OXT ---| anxiety	18280467	2008	10.1016/j.ejphar.2007.11.074
negative Regulation: OXT ---| anxiety	17507012	2007	10.1016/j.febslet.2007.03.095
negative Regulation: OXT ---| anxiety		2005	10.1016/j.yhbeh.2005.03.002
negative Regulation: OXT ---| anxiety		2005	10.1016/j.yhbeh.2005.03.002
negative Regulation: OXT ---| anxiety	16884725	2006	10.1016/j.yhbeh.2006.06.018
negative Regulation: OXT ---| anxiety	16904674	2006	10.1016/j.yhbeh.2006.06.020
negative Regulation: OXT ---| anxiety	17583705	2007	10.1016/j.yhbeh.2007.05.009
negative Regulation: OXT ---| anxiety	19124024	2009	10.1016/j.yhbeh.2008.12.002
negative Regulation: OXT ---| anxiety		2012	10.1016/j.yhbeh.2011.12.002
negative Regulation: OXT ---| anxiety		2012	10.1016/j.yhbeh.2011.12.003
negative Regulation: OXT ---| anxiety		2012	10.1016/j.yhbeh.2011.12.009
negative Regulation: OXT ---| anxiety		2012	10.1016/j.yhbeh.2011.12.009
negative Regulation: OXT ---| anxiety		2012	10.1016/j.yhbeh.2012.01.013
negative Regulation: OXT ---| anxiety	18440400	2008	10.1016/j.jpsychores.2007.11.011
negative Regulation: OXT ---| anxiety	19589349	2010	10.1016/j.neuropharm.2009.06.038
negative Regulation: OXT ---| anxiety		2012	10.1016/j.neuropharm.2011.08.016
negative Regulation: OXT ---| anxiety	8916173	1997	10.1016/S0031-9384(96)00212-0
negative Regulation: OXT ---| anxiety	12954434	2003	10.1016/S0031-9384(03)00152-5
negative Regulation: OXT ---| anxiety	12954422	2003	10.1016/S0031-9384(03)00175-6
negative Regulation: OXT ---| anxiety	20493198	2010	10.1016/j.physbeh.2010.05.004
negative Regulation: OXT ---| anxiety	15589267	2004	10.1016/j.yfrne.2004.05.001
negative Regulation: OXT ---| anxiety	17604088	2007	10.1016/j.yfrne.2007.05.002
negative Regulation: OXT ---| anxiety	17604088	2007	10.1016/j.yfrne.2007.05.002
negative Regulation: OXT ---| anxiety	17604088	2007	10.1016/j.yfrne.2007.05.002
negative Regulation: OXT ---| anxiety	17604088	2007	10.1016/j.yfrne.2007.05.002
negative Regulation: OXT ---| anxiety	19505497	2009	10.1016/j.yfrne.2009.05.005
negative Regulation: OXT ---| anxiety	17275080	2007	10.1016/j.pbb.2006.12.023
negative Regulation: OXT ---| anxiety	18468668	2008	10.1016/j.pbb.2008.03.017
negative Regulation: OXT ---| anxiety	17568668	2007	10.1016/j.npep.2007.04.004
negative Regulation: OXT ---| anxiety	19761791	2010	10.1016/j.neubiorev.2009.08.011
negative Regulation: OXT ---| anxiety	19761791	2010	10.1016/j.neubiorev.2009.08.011
negative Regulation: OXT ---| anxiety	20584551	2011	10.1016/j.jad.2010.06.001
negative Regulation: OXT ---| anxiety	20584551	2011	10.1016/j.jad.2010.06.001
negative Regulation: OXT ---| anxiety	20584551	2011	10.1016/j.jad.2010.06.001
negative Regulation: OXT ---| anxiety	19473710	2009	10.1016/j.psychres.2008.04.009
negative Regulation: OXT ---| anxiety	20494448	2010	10.1016/j.psychres.2009.09.017
negative Regulation: OXT ---| anxiety	17000015	2007	10.1016/j.bbr.2006.08.025
negative Regulation: OXT ---| anxiety	19931575	2010	10.1016/j.regpep.2009.11.011
negative Regulation: OXT ---| anxiety	19931575	2010	10.1016/j.regpep.2009.11.011
negative Regulation: OXT ---| anxiety	19931575	2010	10.1016/j.regpep.2009.11.011
negative Regulation: OXT ---| anxiety	20347913	2010	10.1016/j.pnpbp.2010.03.029
negative Regulation: OXT ---| anxiety	20688125	2011	10.1016/j.pnpbp.2010.07.024
negative Regulation: OXT ---| anxiety	20888383	2011	10.1016/j.pnpbp.2010.09.017
negative Regulation: OXT ---| anxiety	21129431	2011	10.1016/j.pnpbp.2010.11.028
negative Regulation: OXT ---| anxiety	19482229	2009	10.1016/j.pneurobio.2009.04.001
negative Regulation: OXT ---| anxiety	19482229	2009	10.1016/j.pneurobio.2009.04.001
negative Regulation: OXT ---| anxiety	19482229	2009	10.1016/j.pneurobio.2009.04.001
negative Regulation: OXT ---| anxiety	19482229	2009	10.1016/j.pneurobio.2009.04.001
negative Regulation: OXT ---| anxiety	17267094	2007	10.1016/j.biopsycho.2007.01.001
negative Regulation: OXT ---| anxiety	17267094	2007	10.1016/j.biopsycho.2007.01.001
negative Regulation: OXT ---| anxiety	17931766	2008	10.1016/j.biopsycho.2007.09.001
negative Regulation: OXT ---| anxiety	17931766	2008	10.1016/j.biopsycho.2007.09.001
negative Regulation: OXT ---| anxiety	19695306	2009	10.1016/j.neulet.2009.08.031
negative Regulation: OXT ---| anxiety	32207359	2020	10.1177/0269881120913145
negative Regulation: OXT ---| anxiety	32717294	2020	10.1016/j.neuroscience.2020.07.03310.1016/j.neuroscience.2020.07.033
negative Regulation: OXT ---| anxiety	31715618	2020	10.1038/s41386-019-0566-610.1038/s41386-019-0566-6
negative Regulation: OXT ---| anxiety	30116181	2018	10.3389/fnbeh.2018.0016110.3389/fnbeh.2018.00161
negative Regulation: OXT ---| anxiety	30301300	2018	10.30773/pi.2018.08.3110.30773/pi.2018.08.31
negative Regulation: OXT ---| anxiety	32619528	2020	10.1016/j.physbeh.2020.11304610.1016/j.physbeh.2020.113046
negative Regulation: OXT ---| anxiety	33071856	2020	10.3389/fpsyg.2020.53104610.3389/fpsyg.2020.531046
negative Regulation: OXT ---| anxiety	27866932	2016	10.1016/j.neures.2016.11.007
negative Regulation: OXT ---| anxiety	29526524	2018	10.1016/j.cpr.2018.01.005
negative Regulation: OXT ---| anxiety	29859882	2018	10.1016/j.yfrne.2018.05.003
negative Regulation: OXT ---| anxiety	22521209	2012	10.1016/j.yhbeh.2012.04.002
negative Regulation: OXT ---| anxiety	17320879	2007	10.1016/j.yhbeh.2007.01.006
negative Regulation: OXT ---| anxiety	22206823	2012	10.1016/j.yhbeh.2011.12.010
negative Regulation: OXT ---| anxiety	19250945	2009	10.1016/j.physbeh.2009.02.016
negative Regulation: OXT ---| anxiety	21419145	2011	10.1016/j.physbeh.2011.03.016
negative Regulation: OXT ---| anxiety	21419145	2011	10.1016/j.physbeh.2011.03.016
negative Regulation: OXT ---| anxiety	19482229	2009	10.1016/j.pneurobio.2009.04.001
negative Regulation: OXT ---| anxiety	14675803	2003	10.1016/s0006-3223(03)00465-7
negative Regulation: OXT ---| anxiety	16339042	2005	10.1523/JNEUROSCI.3984-05.2005
negative Regulation: OXT ---| anxiety	15044536	2004	10.1523/JNEUROSCI.3432-03.2004
negative Regulation: OXT ---| anxiety	28812273	2018	10.1007/7854_2017_2910.1007/7854_2017_29
negative Regulation: OXT ---| anxiety	29603440	2018	10.1111/jne.1259410.1111/jne.12594
negative Regulation: OXT ---| anxiety	67	2017	10.1016/j.biopsych.2017.08.024
negative Regulation: OXT ---| anxiety	16890230	2006	10.1016/j.yhbeh.2006.06.028
negative Regulation: OXT ---| anxiety	15501488	2004	10.1016/j.physbeh.2004.07.020
negative Regulation: OXT ---| anxiety	10320009	1999	10.1016/S0304-3940(99)00159-7
negative Regulation: OXT ---| anxiety	11880197	2001	10.1016/S0304-3940(01)02548-4
negative Regulation: OXT ---| anxiety	21129431	2011	10.1016/j.pnpbp.2010.11.028
negative Regulation: OXT ---| anxiety	20303388	2010	10.1016/j.neulet.2010.03.035
negative Regulation: OXT ---| anxiety		2012	10.1016/j.neulet.2011.12.056
negative Regulation: OXT ---| anxiety		2012	10.1016/j.neulet.2012.03.063
negative Regulation: OXT ---| anxiety	15961240	2005	10.1016/j.neuroscience.2005.04.004
negative Regulation: OXT ---| anxiety	16530973	2006	10.1016/j.neuroscience.2006.02.008
negative Regulation: OXT ---| anxiety	17289273	2007	10.1016/j.neuroscience.2006.12.023
negative Regulation: OXT ---| anxiety	22365820	2012	10.1016/j.psyneuen.2012.01.011
negative Regulation: OXT ---| anxiety	9924738	1998	10.1016/S0306-4530(98)00055-9
negative Regulation: OXT ---| anxiety	9924738	1998	10.1016/S0306-4530(98)00055-9
negative Regulation: OXT ---| anxiety	9924738	1998	10.1016/S0306-4530(98)00055-9
negative Regulation: OXT ---| anxiety	11500247	2001	10.1016/S0306-4530(01)00018-X
negative Regulation: OXT ---| anxiety	16716531	2006	10.1016/j.psyneuen.2006.03.006
negative Regulation: OXT ---| anxiety	17383107	2007	10.1016/j.psyneuen.2007.01.009
negative Regulation: OXT ---| anxiety	17383107	2007	10.1016/j.psyneuen.2007.01.009
negative Regulation: OXT ---| anxiety	17825994	2007	10.1016/j.psyneuen.2007.07.004
negative Regulation: OXT ---| anxiety	18221838	2008	10.1016/j.psyneuen.2007.12.004
negative Regulation: OXT ---| anxiety	18221838	2008	10.1016/j.psyneuen.2007.12.004
negative Regulation: OXT ---| anxiety	27899138	2016	10.1186/s13643-016-0386-2
negative Regulation: OXT ---| anxiety	20547007	2010	10.1016/j.psyneuen.2010.04.008
negative Regulation: OXT ---| anxiety	21641726	2012	10.1016/j.psyneuen.2011.05.007
negative Regulation: OXT ---| anxiety	21652150	2012	10.1016/j.psyneuen.2011.05.010
negative Regulation: OXT ---| anxiety	20018455	2010	10.1016/j.mehy.2009.11.015
negative Regulation: OXT ---| anxiety	22024238	2012	10.1016/j.ntt.2011.09.011
negative Regulation: OXT ---| anxiety	22024238	2012	10.1016/j.ntt.2011.09.011
negative Regulation: OXT ---| anxiety	18498743	2008	10.1016/j.neuron.2008.04.009
negative Regulation: OXT ---| anxiety	22325206	2012	10.1016/j.neuron.2011.11.030
negative Regulation: OXT ---| anxiety	21543216	2012	10.1016/j.jnutbio.2010.12.010
negative Regulation: OXT ---| anxiety	18639633	2008	10.1016/j.conb.2008.06.003
negative Regulation: OXT ---| anxiety	20850965	2010	10.1016/j.conb.2010.08.020
negative Regulation: OXT ---| anxiety	20850965	2010	10.1016/j.conb.2010.08.020
negative Regulation: OXT ---| anxiety	16109490	2005	10.1016/j.tem.2005.08.001
negative Regulation: OXT ---| anxiety	19084465	2009	10.1016/j.tics.2008.09.007
negative Regulation: OXT ---| anxiety	19084465	2009	10.1016/j.tics.2008.09.007
negative Regulation: OXT ---| anxiety	21696997	2011	10.1016/j.tics.2011.05.002
negative Regulation: OXT ---| anxiety	21696997	2011	10.1016/j.tics.2011.05.002
negative Regulation: OXT ---| anxiety		2012	10.1016/j.eatbeh.2012.02.004
negative Regulation: OXT ---| anxiety	22974560	2012	10.1016/j.tins.2012.08.004
negative Regulation: OXT ---| anxiety	22974560	2012	10.1016/j.tins.2012.08.004
negative Regulation: OXT ---| anxiety	22902063	2012	10.1016/j.psyneuen.2012.06.016
negative Regulation: OXT ---| anxiety	22981834	2012	10.1016/j.bbi.2012.08.015
negative Regulation: OXT ---| anxiety	22902166	2012	10.1016/j.pathophys.2012.07.005
negative Regulation: OXT ---| anxiety	22664406	2012	10.1016/j.eatbeh.2012.02.004
negative Regulation: OXT ---| anxiety	22595172	2012	10.1016/j.jpain.2012.02.008
negative Regulation: OXT ---| anxiety	23419544	2013	10.1016/j.biopsych.2012.12.023
negative Regulation: OXT ---| anxiety	23219972	2012	10.1016/j.brainres.2012.11.045
negative Regulation: OXT ---| anxiety	23182913	2013	10.1016/j.neubiorev.2012.11.007
negative Regulation: OXT ---| anxiety	23439320	2013	10.1016/j.peptides.2013.02.007
negative Regulation: OXT ---| anxiety	23159011	2012	10.1016/j.psyneuen.2012.10.011
negative Regulation: OXT ---| anxiety	23352229	2013	10.1016/j.psyneuen.2012.12.023
negative Regulation: OXT ---| anxiety	23474276	2013	10.1016/j.psyneuen.2013.02.002
negative Regulation: OXT ---| anxiety	23541877	2013	10.1016/j.psychres.2013.03.009
negative Regulation: OXT ---| anxiety	23579082	2013	10.1016/j.psyneuen.2013.03.003
negative Regulation: OXT ---| anxiety	24034713	2013	10.1016/j.psyneuen.2013.04.006
negative Regulation: OXT ---| anxiety	24034713	2013	10.1016/j.psyneuen.2013.04.006
negative Regulation: OXT ---| anxiety	23680573	2013	10.1016/j.pbb.2013.05.009
negative Regulation: OXT ---| anxiety	23872107	2013	10.1016/j.brainres.2013.07.015
negative Regulation: OXT ---| anxiety	24216134	2013	10.1016/j.brainres.2013.11.003
negative Regulation: OXT ---| anxiety	24239931	2013	10.1016/j.brainres.2013.11.008
negative Regulation: OXT ---| anxiety	24239932	2013	10.1016/j.brainres.2013.11.009
negative Regulation: OXT ---| anxiety	24239932	2013	10.1016/j.brainres.2013.11.009
negative Regulation: OXT ---| anxiety	24055336	2013	10.1016/j.yhbeh.2013.08.012
negative Regulation: OXT ---| anxiety	24215928	2013	10.1016/B978-0-12-411545-3.00014-6
negative Regulation: OXT ---| anxiety	23872370	2013	10.1016/j.pbb.2013.07.002
negative Regulation: OXT ---| anxiety	23916423	2013	10.1016/j.pbb.2013.07.015
negative Regulation: OXT ---| anxiety	23916423	2013	10.1016/j.pbb.2013.07.015
negative Regulation: OXT ---| anxiety	24056025	2013	10.1016/j.pbb.2013.09.005
negative Regulation: OXT ---| anxiety	23777796	2013	10.1016/j.bbr.2013.05.066
negative Regulation: OXT ---| anxiety	23777796	2013	10.1016/j.bbr.2013.05.066
negative Regulation: OXT ---| anxiety	23810433	2013	10.1016/j.psyneuen.2013.05.014
negative Regulation: OXT ---| anxiety	24075595	2013	10.1016/j.mehy.2013.09.004
negative Regulation: OXT ---| anxiety	24462937	2014	10.1016/j.brainres.2014.01.020
negative Regulation: OXT ---| anxiety	24462936	2014	10.1016/j.brainres.2014.01.021
negative Regulation: OXT ---| anxiety	24508579	2014	10.1016/j.brainres.2014.01.050
negative Regulation: OXT ---| anxiety	24631553	2014	10.1016/j.physbeh.2014.03.004
negative Regulation: OXT ---| anxiety	24280016	2013	10.1016/j.pbb.2013.11.019
negative Regulation: OXT ---| anxiety	24280016	2013	10.1016/j.pbb.2013.11.019
negative Regulation: OXT ---| anxiety	24316346	2013	10.1016/j.pbb.2013.11.030
negative Regulation: OXT ---| anxiety	24056025	2014	10.1016/j.pbb.2013.09.005
negative Regulation: OXT ---| anxiety	24444823	2014	10.1016/j.npep.2014.01.001
negative Regulation: OXT ---| anxiety	24485488	2013	10.1016/j.psyneuen.2013.11.014
negative Regulation: OXT ---| anxiety	24485496	2013	10.1016/j.psyneuen.2013.11.018
negative Regulation: OXT ---| anxiety	24636519	2014	10.1016/j.psyneuen.2014.01.021
negative Regulation: OXT ---| anxiety	24636519	2014	10.1016/j.psyneuen.2014.01.021
negative Regulation: OXT ---| anxiety	24636519	2014	10.1016/j.psyneuen.2014.01.021
negative Regulation: OXT ---| anxiety	24636519	2014	10.1016/j.psyneuen.2014.01.021
negative Regulation: OXT ---| anxiety	24636519	2014	10.1016/j.psyneuen.2014.01.021
negative Regulation: OXT ---| anxiety	24120094	2014	10.1016/j.biopsych.2013.07.043
negative Regulation: OXT ---| anxiety	25088178	2014	10.1016/j.ejphar.2014.07.045
negative Regulation: OXT ---| anxiety	24780143	2014	10.1016/j.yhbeh.2014.04.010
negative Regulation: OXT ---| anxiety	21871467	2012	10.1016/j.neuropharm.2011.08.016
negative Regulation: OXT ---| anxiety		2014	10.1016/j.physbeh.2014.11.018
negative Regulation: OXT ---| anxiety		2014	10.1016/j.physbeh.2014.11.018
negative Regulation: OXT ---| anxiety	24631553	2014	10.1016/j.physbeh.2014.03.004
negative Regulation: OXT ---| anxiety	24704193	2014	10.1016/j.physbeh.2014.03.027
negative Regulation: OXT ---| anxiety	25038444	2014	10.1016/j.pbb.2014.07.007
negative Regulation: OXT ---| anxiety	24769402	2014	10.1016/j.neubiorev.2014.04.004
negative Regulation: OXT ---| anxiety	25025656	2014	10.1016/j.neubiorev.2014.07.005
negative Regulation: OXT ---| anxiety		2014	10.1016/j.neubiorev.2014.10.007
negative Regulation: OXT ---| anxiety	25190346	2014	10.1016/j.psychres.2014.07.082
negative Regulation: OXT ---| anxiety	25190346	2014	10.1016/j.psychres.2014.07.082
negative Regulation: OXT ---| anxiety	24709228	2014	10.1016/j.bbr.2014.03.039
negative Regulation: OXT ---| anxiety	24929102	2014	10.1016/j.neures.2014.05.003
negative Regulation: OXT ---| anxiety	25242577	2014	10.1016/j.neures.2014.09.003
negative Regulation: OXT ---| anxiety		2014	10.1016/j.pneurobio.2014.10.001
negative Regulation: OXT ---| anxiety		2014	10.1016/j.pneurobio.2014.10.001
negative Regulation: OXT ---| anxiety		2014	10.1016/j.pneurobio.2014.10.001
negative Regulation: OXT ---| anxiety	22487732	2012	10.1016/j.neulet.2012.03.063
negative Regulation: OXT ---| anxiety		2014	10.1016/j.psyneuen.2014.11.016
negative Regulation: OXT ---| anxiety	24845174	2014	10.1016/j.psyneuen.2014.03.009
negative Regulation: OXT ---| anxiety	24845174	2014	10.1016/j.psyneuen.2014.03.009
negative Regulation: OXT ---| anxiety	24845174	2014	10.1016/j.psyneuen.2014.03.009
negative Regulation: OXT ---| anxiety	24845174	2014	10.1016/j.psyneuen.2014.03.009
negative Regulation: OXT ---| anxiety	24845174	2014	10.1016/j.psyneuen.2014.03.009
negative Regulation: OXT ---| anxiety	24845174	2014	10.1016/j.psyneuen.2014.03.009
negative Regulation: OXT ---| anxiety	24845174	2014	10.1016/j.psyneuen.2014.03.009
negative Regulation: OXT ---| anxiety	24845174	2014	10.1016/j.psyneuen.2014.03.009
negative Regulation: OXT ---| anxiety	24845174	2014	10.1016/j.psyneuen.2014.03.009
negative Regulation: OXT ---| anxiety	24845174	2014	10.1016/j.psyneuen.2014.03.009
negative Regulation: OXT ---| anxiety	25001970	2014	10.1016/j.psyneuen.2014.05.020
negative Regulation: OXT ---| anxiety	24995584	2014	10.1016/j.psyneuen.2014.06.003
negative Regulation: OXT ---| anxiety	24995584	2014	10.1016/j.psyneuen.2014.06.003
negative Regulation: OXT ---| anxiety	25240207	2014	10.1016/j.psyneuen.2014.08.021
negative Regulation: OXT ---| anxiety	25044050	2014	10.1016/j.euroneuro.2014.06.005
negative Regulation: OXT ---| anxiety		2014	10.1016/j.jpain.2014.01.497
negative Regulation: OXT ---| anxiety		2014	10.1016/j.jpain.2014.01.497
negative Regulation: OXT ---| anxiety	26122876	2015	10.1016/j.biopsych.2015.05.013
negative Regulation: OXT ---| anxiety	26208744	2015	10.1016/j.biopsych.2015.06.004
negative Regulation: OXT ---| anxiety		2015	10.1016/j.biopsych.2015.07.016
negative Regulation: OXT ---| anxiety	25934057	2015	10.1016/j.yhbeh.2015.04.015
negative Regulation: OXT ---| anxiety	25446228	2015	10.1016/j.physbeh.2014.11.018
negative Regulation: OXT ---| anxiety	25446228	2015	10.1016/j.physbeh.2014.11.018
negative Regulation: OXT ---| anxiety	25598416	2015	10.1016/j.physbeh.2015.01.016
negative Regulation: OXT ---| anxiety	25598416	2015	10.1016/j.physbeh.2015.01.016
negative Regulation: OXT ---| anxiety	26066721	2015	10.1016/j.physbeh.2015.04.016
negative Regulation: OXT ---| anxiety	25500107	2015	10.1016/j.yfrne.2014.11.007
negative Regulation: OXT ---| anxiety	26092267	2015	10.1016/j.neubiorev.2015.05.015
negative Regulation: OXT ---| anxiety	25454355	2014	10.1016/j.neubiorev.2014.10.007
negative Regulation: OXT ---| anxiety	25526824	2015	10.1016/j.neubiorev.2014.12.011
negative Regulation: OXT ---| anxiety	25526824	2015	10.1016/j.neubiorev.2014.12.011
negative Regulation: OXT ---| anxiety	25725415	2015	10.1016/j.neubiorev.2015.02.011
negative Regulation: OXT ---| anxiety	25956252	2015	10.1016/j.neubiorev.2015.04.013
negative Regulation: OXT ---| anxiety	25956252	2015	10.1016/j.neubiorev.2015.04.013
negative Regulation: OXT ---| anxiety	25956250	2015	10.1016/j.neubiorev.2015.04.018
negative Regulation: OXT ---| anxiety	26231584	2015	10.1016/j.psychres.2015.07.064
negative Regulation: OXT ---| anxiety	25647756	2015	10.1016/j.bbr.2015.01.050
negative Regulation: OXT ---| anxiety	25647756	2015	10.1016/j.bbr.2015.01.050
negative Regulation: OXT ---| anxiety	25449701	2014	10.1016/j.pneurobio.2014.10.001
negative Regulation: OXT ---| anxiety	25449701	2014	10.1016/j.pneurobio.2014.10.001
negative Regulation: OXT ---| anxiety	25449701	2014	10.1016/j.pneurobio.2014.10.001
negative Regulation: OXT ---| anxiety	25555930	2014	10.1016/j.neuroscience.2014.12.034
negative Regulation: OXT ---| anxiety	25486578	2015	10.1016/j.psyneuen.2014.11.016
negative Regulation: OXT ---| anxiety	25638480	2015	10.1016/j.psyneuen.2014.12.015
negative Regulation: OXT ---| anxiety	25768266	2015	10.1016/j.psyneuen.2015.02.009
negative Regulation: OXT ---| anxiety	25988992	2015	10.1016/j.earlhumdev.2015.04.012
negative Regulation: OXT ---| anxiety	26150070	2015	10.1016/j.schres.2015.06.005
negative Regulation: OXT ---| anxiety	16439458	2006
negative Regulation: OXT ---| anxiety	16439458	2006
negative Regulation: OXT ---| anxiety	16439458	2006
negative Regulation: OXT ---| anxiety	16439458	2006
negative Regulation: OXT ---| anxiety	16439458	2006
negative Regulation: OXT ---| anxiety	12746288	2003
negative Regulation: OXT ---| anxiety	12746288	2003
negative Regulation: OXT ---| anxiety	9202224	1997
negative Regulation: OXT ---| anxiety	20160081	2010
negative Regulation: OXT ---| anxiety	17726443	2007
negative Regulation: OXT ---| anxiety	17035935	2007
negative Regulation: OXT ---| anxiety	17035935	2007
negative Regulation: OXT ---| anxiety	17035935	2007
negative Regulation: OXT ---| anxiety	15536493	2005
negative Regulation: OXT ---| anxiety	20371820	2010
negative Regulation: OXT ---| anxiety	16339042	2005
negative Regulation: OXT ---| anxiety	11264328	2001
negative Regulation: OXT ---| anxiety	11264328	2001
negative Regulation: OXT ---| anxiety	11264328	2001
negative Regulation: OXT ---| anxiety	21996304	2012	10.1017/S1461145711001489
negative Regulation: OXT ---| anxiety	22632469	2012	10.2174/138161212803530899
negative Regulation: OXT ---| anxiety	22632469	2012	10.2174/138161212803530899
negative Regulation: OXT ---| anxiety	22632474	2012	10.2174/138161212803530871
negative Regulation: OXT ---| anxiety	22632474	2012	10.2174/138161212803530871
negative Regulation: OXT ---| anxiety	22632474	2012	10.2174/138161212803530871
negative Regulation: OXT ---| anxiety	22632474	2012	10.2174/138161212803530871
negative Regulation: OXT ---| anxiety	22632474	2012	10.2174/138161212803530871
negative Regulation: OXT ---| anxiety	22632474	2012	10.2174/138161212803530871
negative Regulation: OXT ---| anxiety	22632474	2012	10.2174/138161212803530871
negative Regulation: OXT ---| anxiety	22632474	2012	10.2174/138161212803530871
negative Regulation: OXT ---| anxiety	22632474	2012	10.2174/138161212803530871
negative Regulation: OXT ---| anxiety	22911329	2012	10.1007/s00702-012-0880-1
negative Regulation: OXT ---| anxiety		2012
negative Regulation: OXT ---| anxiety	20865346	2011	10.1007/s12031-010-9452-8
negative Regulation: OXT ---| anxiety	20865346	2011	10.1007/s12031-010-9452-8
negative Regulation: OXT ---| anxiety	22123970	2011	10.1073/pnas.1113079108
negative Regulation: OXT ---| anxiety	23469841	2013	10.2174/1871527311312020012
negative Regulation: OXT ---| anxiety	23798448	2013	10.1073/pnas.1305230110
negative Regulation: OXT ---| anxiety	20720535	2010	10.1038/npp.2010.123
negative Regulation: OXT ---| anxiety	21918516	2011	10.1038/npp.2011.124
negative Regulation: OXT ---| anxiety	20844476	2010	10.1038/npp.2010.155
negative Regulation: OXT ---| anxiety	20844476	2010	10.1038/npp.2010.155
negative Regulation: OXT ---| anxiety	20844476	2010	10.1038/npp.2010.155
negative Regulation: OXT ---| anxiety	20844476	2010	10.1038/npp.2010.155
negative Regulation: OXT ---| anxiety	20844476	2010	10.1038/npp.2010.155
negative Regulation: OXT ---| anxiety	20844476	2010	10.1038/npp.2010.155
negative Regulation: OXT ---| anxiety	20844476	2010	10.1038/npp.2010.155
negative Regulation: OXT ---| anxiety	20844476	2010	10.1038/npp.2010.155
negative Regulation: OXT ---| anxiety	20844476	2010	10.1038/npp.2010.155
negative Regulation: OXT ---| anxiety	20844476	2010	10.1038/npp.2010.155
negative Regulation: OXT ---| anxiety	21677650	2011	10.1038/npp.2011.95
negative Regulation: OXT ---| anxiety	21796104	2011	10.1038/npp.2011.138
negative Regulation: OXT ---| anxiety	21796104	2011	10.1038/npp.2011.138
negative Regulation: OXT ---| anxiety	21796104	2011	10.1038/npp.2011.138
negative Regulation: OXT ---| anxiety	21796104	2011	10.1038/npp.2011.138
negative Regulation: OXT ---| anxiety	21796104	2011	10.1038/npp.2011.138
negative Regulation: OXT ---| anxiety	21796104	2011	10.1038/npp.2011.138
negative Regulation: OXT ---| anxiety	21796104	2011	10.1038/npp.2011.138
negative Regulation: OXT ---| anxiety	21796104	2011	10.1038/npp.2011.138
negative Regulation: OXT ---| anxiety	21796104	2011	10.1038/npp.2011.138
negative Regulation: OXT ---| anxiety	21796104	2011	10.1038/npp.2011.138
negative Regulation: OXT ---| anxiety	21796104	2011	10.1038/npp.2011.138
negative Regulation: OXT ---| anxiety	21796104	2011	10.1038/npp.2011.138
negative Regulation: OXT ---| anxiety	23147382	2013	10.1038/mp.2012.156
negative Regulation: OXT ---| anxiety	23147382	2013	10.1038/mp.2012.156
negative Regulation: OXT ---| anxiety	23147382	2013	10.1038/mp.2012.156
negative Regulation: OXT ---| anxiety	23676791	2013	10.1038/npp.2013.125
negative Regulation: OXT ---| anxiety	23676791	2013	10.1038/npp.2013.125
negative Regulation: OXT ---| anxiety	24167303	2013	10.1098/rstb.2013.0073
negative Regulation: OXT ---| anxiety	24167315	2013	10.1098/rstb.2013.0085
negative Regulation: OXT ---| anxiety	24167315	2013	10.1098/rstb.2013.0085
negative Regulation: OXT ---| anxiety	22615888	2012	10.1371/journal.pone.0037060
negative Regulation: OXT ---| anxiety	22719898	2012	10.1371/journal.pone.0038513
negative Regulation: OXT ---| anxiety	23759466	2013	10.4088/JCP.12m08154
negative Regulation: OXT ---| anxiety	23759466	2013	10.4088/JCP.12m08154
negative Regulation: OXT ---| anxiety	23759466	2013	10.4088/JCP.12m08154
negative Regulation: OXT ---| anxiety	23759466	2013	10.4088/JCP.12m08154
negative Regulation: OXT ---| anxiety	23300653	2012	10.1371/journal.pone.0052371
negative Regulation: OXT ---| anxiety	22110618	2011	10.1371/journal.pone.0027237
negative Regulation: OXT ---| anxiety	22110618	2011	10.1371/journal.pone.0027237
negative Regulation: OXT ---| anxiety	22110618	2011	10.1371/journal.pone.0027237
negative Regulation: OXT ---| anxiety	23577153	2013	10.1371/journal.pone.0060711
negative Regulation: OXT ---| anxiety	23577153	2013	10.1371/journal.pone.0060711
negative Regulation: OXT ---| anxiety	23577153	2013	10.1371/journal.pone.0060711
negative Regulation: OXT ---| anxiety	24171771	2013
negative Regulation: OXT ---| anxiety	24171771	2013
negative Regulation: OXT ---| anxiety	24596548	2014	10.3389/fnbeh.2014.00048
negative Regulation: OXT ---| anxiety	24596548	2014	10.3389/fnbeh.2014.00048
negative Regulation: OXT ---| anxiety	24596548	2014	10.3389/fnbeh.2014.00048
negative Regulation: OXT ---| anxiety	24596548	2014	10.3389/fnbeh.2014.00048
negative Regulation: OXT ---| anxiety	24672442	2014	10.3389/fnbeh.2014.00068
negative Regulation: OXT ---| anxiety	24711411	2014	10.1073/pnas.1322554111
negative Regulation: OXT ---| anxiety	24778211	2014	10.1073/pnas.1402471111
negative Regulation: OXT ---| anxiety	24778211	2014	10.1073/pnas.1402471111
negative Regulation: OXT ---| anxiety	24912179	2014	10.1073/pnas.1319810111
negative Regulation: OXT ---| anxiety	24982623	2014	10.3389/fnbeh.2014.00216
negative Regulation: OXT ---| anxiety	25076878	2014	10.3389/fnbeh.2014.00241
negative Regulation: OXT ---| anxiety	24594871	2014	10.1038/npp.2014.53
negative Regulation: OXT ---| anxiety		2014	10.1097/WNR.0000000000000201
negative Regulation: OXT ---| anxiety	25036025	2014	10.1371/journal.pone.0099284
negative Regulation: OXT ---| anxiety		2014
negative Regulation: OXT ---| anxiety	25147513	2014	10.3389/fnbeh.2014.00258
negative Regulation: OXT ---| anxiety	25147513	2014	10.3389/fnbeh.2014.00258
negative Regulation: OXT ---| anxiety	25147513	2014	10.3389/fnbeh.2014.00258
negative Regulation: OXT ---| anxiety	23343975	2013	10.1124/pr.111.005124
negative Regulation: OXT ---| anxiety	25229827	2014	10.1371/journal.pone.0107745
negative Regulation: OXT ---| anxiety	25355204	2014	10.1523/JNEUROSCI.3509-14.2014
negative Regulation: OXT ---| anxiety	25379676	2014	10.1371/journal.pone.0112138
negative Regulation: OXT ---| anxiety	25559382	2015	10.12659/MSM.893159
negative Regulation: OXT ---| anxiety	20689056	2010	10.1152/ajpgi.00483.2009
negative Regulation: OXT ---| anxiety	22262306	2012	10.1152/ajpregu.00452.2011
negative Regulation: OXT ---| anxiety	21150165	2010	10.1159/000321035
negative Regulation: OXT ---| anxiety	21150165	2010	10.1159/000321035
negative Regulation: OXT ---| anxiety		2015
negative Regulation: OXT ---| anxiety		2015
negative Regulation: OXT ---| anxiety		2015
negative Regulation: OXT ---| anxiety	25891510	2015	10.1038/nrn3918
negative Regulation: OXT ---| anxiety	25092245	2015	10.1038/mp.2014.77
negative Regulation: OXT ---| anxiety	25878137	2015	10.1101/lm.036962.114
negative Regulation: OXT ---| anxiety	25878137	2015	10.1101/lm.036962.114
negative Regulation: OXT ---| anxiety	21555332	2012	10.1177/0269881111400642
negative Regulation: OXT ---| anxiety	21555332	2012	10.1177/0269881111400642
negative Regulation: OXT ---| anxiety	21555332	2012	10.1177/0269881111400642
negative Regulation: OXT ---| anxiety	21555332	2012	10.1177/0269881111400642
negative Regulation: OXT ---| anxiety	21926421	2012	10.1177/0269881111421975
negative Regulation: OXT ---| anxiety	26175673	2015	10.3389/fnbeh.2015.00165
negative Regulation: OXT ---| anxiety	8713972	1995
negative Regulation: OXT ---| anxiety	9202224	1997
negative Regulation: OXT ---| anxiety	17141739	2007
negative Regulation: OXT ---| anxiety	17617382	2007
negative Regulation: OXT ---| anxiety	19878924	2009	10.1016/j.ando.2009.09.002
negative Regulation: OXT ---| anxiety	19589349	2010	10.1016/j.neuropharm.2009.06.038
negative Regulation: OXT ---| anxiety	19589349	2010	10.1016/j.neuropharm.2009.06.038
negative Regulation: OXT ---| anxiety	20303388	2010	10.1016/j.neulet.2010.03.035
negative Regulation: OXT ---| anxiety	21470595	2011	10.1016/j.biopsych.2011.02.006
negative Regulation: OXT ---| anxiety	21555332	2012	10.1177/0269881111400642
negative Regulation: OXT ---| anxiety	22711428	2012	10.1002/hup.2237
negative Regulation: OXT ---| anxiety	23577153	2013	10.1371/journal.pone.0060711
negative Regulation: OXT ---| anxiety	24636519	2014	10.1016/j.psyneuen.2014.01.021
negative Regulation: OXT ---| anxiety	24462937	2014	10.1016/j.brainres.2014.01.020
negative Regulation: OXT ---| anxiety	25664702	2015	10.1002/hbm.22760
negative Regulation: OXT ---| anxiety	25193946	2015	10.1093/scan/nsu116
negative Regulation: OXT ---| anxiety
negative Regulation: OXT ---| anxiety	25968600	2015	10.1186/s12862-015-0372-7
negative Regulation: OXT ---| anxiety	27004789	2016	10.1007/s00213-016-4267-0
negative Regulation: OXT ---| anxiety	27004789	2016	10.1007/s00213-016-4267-0
negative Regulation: OXT ---| anxiety	27004789	2016	10.1007/s00213-016-4267-0
negative Regulation: OXT ---| anxiety	27325780	2016	10.1073/pnas.1602620113
negative Regulation: OXT ---| anxiety	28371242	2017	10.1002/ajmg.a.3816010.1002/ajmg.a.38160
negative Regulation: OXT ---| anxiety	28639210	2017	10.1007/s40211-017-0229-y10.1007/s40211-017-0229-y
negative Regulation: OXT ---| anxiety	28655609	2017	10.1016/j.neuropharm.2017.06.02410.1016/j.neuropharm.2017.06.024
negative Regulation: OXT ---| anxiety	28655609	2017	10.1016/j.neuropharm.2017.06.02410.1016/j.neuropharm.2017.06.024
negative Regulation: OXT ---| anxiety	28655609	2017	10.1016/j.neuropharm.2017.06.02410.1016/j.neuropharm.2017.06.024
negative Regulation: OXT ---| anxiety	407	2017	10.1016/j.npep.2017.07.006
negative Regulation: OXT ---| anxiety	28664358	2017	10.1007/s12031-017-0943-8
negative Regulation: OXT ---| anxiety	28867943	2017
negative Regulation: OXT ---| anxiety	28955178	2017
negative Regulation: OXT ---| anxiety	28447621	2017	10.1038/npp.2017.76
negative Regulation: OXT ---| anxiety	28798255	2017	10.1152/ajplung.00206.2017
negative Regulation: OXT ---| anxiety	28977526	2017	10.1093/ijnp/pyx061
negative Regulation: OXT ---| anxiety	29230054	2018	10.1038/s41593-017-0029-5
negative Regulation: OXT ---| anxiety	29727809	2018	10.1016/j.psyneuen.2018.04.02510.1016/j.psyneuen.2018.04.025
negative Regulation: OXT ---| anxiety	29727809	2018	10.1016/j.psyneuen.2018.04.02510.1016/j.psyneuen.2018.04.025
negative Regulation: OXT ---| anxiety	29387909	2018	10.1007/s00221-018-5187-5
negative Regulation: OXT ---| anxiety	29626416	2018	10.12659/MSM.906728
negative Regulation: OXT ---| anxiety	29770113	2018	10.3389/fnbeh.2018.00081
negative Regulation: OXT ---| anxiety	29705843	2018	10.1007/978-1-4939-7828-1_5
negative Regulation: OXT ---| anxiety	30054732	2018	10.1007/s00441-018-2889-810.1007/s00441-018-2889-8
negative Regulation: OXT ---| anxiety	30054732	2018	10.1007/s00441-018-2889-810.1007/s00441-018-2889-8
negative Regulation: OXT ---| anxiety	29897293	2018	10.1152/physrev.00031.2017
negative Regulation: OXT ---| anxiety	29897293	2018	10.1152/physrev.00031.2017
negative Regulation: OXT ---| anxiety	29897293	2018	10.1152/physrev.00031.2017
negative Regulation: OXT ---| anxiety	29897293	2018	10.1152/physrev.00031.2017
negative Regulation: OXT ---| anxiety	30098544	2018	10.1016/j.biopha.2018.07.14810.1016/j.biopha.2018.07.148
negative Regulation: OXT ---| anxiety	29892216	2018	10.3389/fnbeh.2018.00105
negative Regulation: OXT ---| anxiety	29892216	2018	10.3389/fnbeh.2018.00105
negative Regulation: OXT ---| anxiety	29892216	2018	10.3389/fnbeh.2018.00105
negative Regulation: OXT ---| anxiety	29760054	2018	10.1073/pnas.1800779115
negative Regulation: OXT ---| anxiety	30172802	2018	10.1016/j.neubiorev.2018.08.014
negative Regulation: OXT ---| anxiety	30116181	2018	10.3389/fnbeh.2018.00161
negative Regulation: OXT ---| anxiety	30116181	2018	10.3389/fnbeh.2018.00161
negative Regulation: OXT ---| anxiety	30210321	2018	10.3389/fnbeh.2018.00195
negative Regulation: OXT ---| anxiety	30141056	2018	10.1007/s00213-018-5003-8
negative Regulation: OXT ---| anxiety	30141056	2018	10.1007/s00213-018-5003-8
negative Regulation: OXT ---| anxiety	30448423	2018	10.1016/j.neuropharm.2018.11.01110.1016/j.neuropharm.2018.11.011
negative Regulation: OXT ---| anxiety		2018	10.1007/s11055-018-0664-7
negative Regulation: OXT ---| anxiety		2018	10.1007/s11055-018-0664-7
negative Regulation: OXT ---| anxiety	30228317	2018	10.1038/s41443-018-0077-8
negative Regulation: OXT ---| anxiety	30109816	2018	10.1152/physrev.00042.2017
negative Regulation: OXT ---| anxiety	30054732	2019	10.1007/s00441-018-2889-8
negative Regulation: OXT ---| anxiety	30054732	2019	10.1007/s00441-018-2889-8
negative Regulation: OXT ---| anxiety	30054732	2019	10.1007/s00441-018-2889-8
negative Regulation: OXT ---| anxiety	30054732	2019	10.1007/s00441-018-2889-8
negative Regulation: OXT ---| anxiety	30054732	2019	10.1007/s00441-018-2889-8
negative Regulation: OXT ---| anxiety	30789294	2019	10.1177/026988111982678310.1177/0269881119826783
negative Regulation: OXT ---| anxiety		2019	10.3389/fnbeh.2019.00023
negative Regulation: OXT ---| anxiety		2019	10.1016/j.neures.2019.04.001
negative Regulation: OXT ---| anxiety	31140236	2019	10.4274/balkanmedj.galenos.2019.2018.12.8710.4274/balkanmedj.galenos.2019.2018.12.87
negative Regulation: OXT ---| anxiety	31927723	2020	10.1007/s12035-019-01855-810.1007/s12035-019-01855-8
negative Regulation: OXT ---| anxiety	32123973	2020	10.1007/s00213-020-05493-010.1007/s00213-020-05493-0
negative Regulation: OXT ---| anxiety		2019	10.3389/fnbeh.2019.00173
negative Regulation: OXT ---| anxiety		2019	10.2174/1381612825666191205091312
negative Regulation: OXT ---| anxiety	32002925	2020	10.1007/978-981-32-9705-0_7
negative Regulation: OXT ---| anxiety	32002925	2020	10.1007/978-981-32-9705-0_7
negative Regulation: OXT ---| anxiety	32002925	2020	10.1007/978-981-32-9705-0_7
negative Regulation: OXT ---| anxiety	32002925	2020	10.1007/978-981-32-9705-0_7
negative Regulation: OXT ---| anxiety	32002919	2020	10.1007/978-981-32-9705-0_1
negative Regulation: OXT ---| anxiety	31715618	2020	10.1038/s41386-019-0566-6
negative Regulation: OXT ---| anxiety	31715618	2020	10.1038/s41386-019-0566-6
negative Regulation: OXT ---| anxiety		2020	10.3233/JAD-191091
negative Regulation: OXT ---| anxiety	32108540	2020	10.1177/0269881120907960
negative Regulation: OXT ---| anxiety	32123973	2020	10.1007/s00213-020-05493-0
negative Regulation: OXT ---| anxiety	32868176	2020	10.1016/j.euroneuro.2020.08.004
negative Regulation: OXT ---| anxiety	33020267	2020	10.1073/pnas.201189011710.1073/pnas.2011890117
negative Regulation: OXT ---| anxiety	33020267	2020	10.1073/pnas.2011890117
negative Regulation: OXT ---| anxiety	33020267	2020	10.1073/pnas.2011890117
negative Regulation: OXT ---| anxiety	32554831	2020	10.1515/hsz-2020-0190
negative Regulation: OXT ---| anxiety	33201416	2022	10.1007/s10571-020-01003-010.1007/s10571-020-01003-010.1126/scisignal.aan638710.1016/j.peptides.2012.03.02310.1016/0306-4530(87)90009-610.1016/0024-3205(87)90600-x10.1016/j.freeradbiomed.2013.04.01710.1016/s0165-0173(97)00045-310.1523/JNEUROSCI.13-10-041
negative Regulation: OXT ---| anxiety	33201416	2022	10.1007/s10571-020-01003-010.1007/s10571-020-01003-010.1126/scisignal.aan638710.1016/j.peptides.2012.03.02310.1016/0306-4530(87)90009-610.1016/0024-3205(87)90600-x10.1016/j.freeradbiomed.2013.04.01710.1016/s0165-0173(97)00045-310.1523/JNEUROSCI.13-10-041
negative Regulation: OXT ---| anxiety	33316378	2020	10.1016/j.bbi.2020.12.010
negative Regulation: OXT ---| anxiety	33279935	2020	10.1038/s41386-020-00891-6
negative Regulation: OXT ---| anxiety	33403493	2021	10.1007/s10802-020-00744-210.1007/s10802-020-00744-210.1111/cpsp.1218610.1586/14737175.2016.112618110.1002/da.2199810.1016/j.janxdis.2015.09.001
negative Regulation: OXT ---| anxiety	33519393	2021	10.3389/fnbeh.2020.601939
negative Regulation: OXT ---| anxiety		2020	10.1093/ijnp/pyz060
negative Regulation: OXT ---| anxiety	33673448	2021	10.3390/ijms22052372
negative Regulation: OXT ---| anxiety	33673694	2021	10.3390/ijms22052405
negative Regulation: OXT ---| anxiety		2021	10.1523/JNEUROSCI.1647-20.2020
negative Regulation: OXT ---| anxiety	34225950	2021	10.1016/B978-0-12-820107-7.00005-710.1016/B978-0-12-820107-7.00005-7
negative Regulation: OXT ---| anxiety	34638719	2021	10.3390/ijms221910376
negative Regulation: OXT ---| anxiety	35008574	2022	10.3390/ijms23010150
negative Regulation: OXT ---| anxiety	35008574	2022	10.3390/ijms23010150
negative Regulation: OXT ---| anxiety	35008574	2022	10.3390/ijms23010150
negative Regulation: OXT ---| anxiety	35203614	2022	10.3390/biomedicines1002040510.3390/biomedicines10020405
negative Regulation: OXT ---| anxiety		2022	10.1016/j.psyneuen.2022.105709
negative Regulation: OXT ---| anxiety	33632102	2022	10.2174/1570159X19666210225152728
negative Regulation: OXT ---| anxiety	34561611	2021	10.1038/s41380-021-01293-w
negative Regulation: OXT ---| anxiety	34561611	2021	10.1038/s41380-021-01293-w
negative Regulation: OXT ---| anxiety	34561611	2021	10.1038/s41380-021-01293-w
negative Regulation: OXT ---| anxiety	35334388	2022	10.1016/j.psyneuen.2022.10573110.1016/j.psyneuen.2022.105731
negative Regulation: OXT ---| anxiety	34289348	2021	10.1016/j.celrep.2021.10941110.1016/j.celrep.2021.109411
negative Regulation: OXT ---| anxiety	34289348	2021	10.1016/j.celrep.2021.10941110.1016/j.celrep.2021.109411
negative Regulation: OXT ---| anxiety	35581382	2022	10.1038/s41386-022-01336-y
negative Regulation: OXT ---| anxiety	35108393	2022	10.1210/clinem/dgac015
negative Regulation: OXT ---| anxiety	35593066	2022	10.1177/17590914221100706
negative Regulation: OXT ---| anxiety	35581382	2022	10.1038/s41386-022-01336-y
negative Regulation: OXT ---| anxiety	35581382	2022	10.1038/s41386-022-01336-y
negative Regulation: OXT ---| anxiety	35581382	2022	10.1038/s41386-022-01336-y
negative Regulation: OXT ---| anxiety	35581382	2022	10.1038/s41386-022-01336-y
negative Regulation: OXT ---| anxiety	35387870	2022	10.1523/JNEUROSCI.2042-21.2022
negative Regulation: OXT ---| anxiety	35813591	2022	10.3389/fnbeh.2022.877631
negative Regulation: OXT ---| anxiety	35967924	2022	10.1016/j.cpnec.2022.100150
negative Regulation: OXT ---| anxiety	35858110	2022	10.1098/rstb.2021.0055
negative Regulation: OXT ---| anxiety	35858110	2022	10.1098/rstb.2021.0055
negative Regulation: OXT ---| anxiety	35912691	2022	10.1017/erm.2022.24
negative Regulation: OXT ---| anxiety	36311867	2022	10.3389/fnbeh.2022.1038236
negative Regulation: OXT ---| anxiety	35339177	2022	10.2174/1570159X20666220327221830
negative Regulation: OXT ---| anxiety	36603563	2023	10.1159/000528314
negative Regulation: OXT ---| anxiety	36828816	2023	10.1038/s41467-023-36641-7
negative Regulation: INS ---| anxiety	30576640	2019	10.1016/j.expneurol.2018.12.007
negative Regulation: INS ---| anxiety	28284945	2017	10.1016/j.bbr.2017.03.008
negative Regulation: INS ---| anxiety	30641810	2019	10.1016/j.dsx.2018.06.006
negative Regulation: INS ---| anxiety	9306036	1997	10.1016/S0168-8227(97)00071-5
negative Regulation: INS ---| anxiety	9884029	1998	10.1016/S0168-8227(98)00085-0
negative Regulation: INS ---| anxiety	23352317	2012	10.1016/j.euroneuro.2012.12.003
negative Regulation: INS ---| anxiety	23352317	2012	10.1016/j.euroneuro.2012.12.003
negative Regulation: INS ---| anxiety	25959537	2015	10.1016/j.peptides.2015.04.022
negative Regulation: INS ---| anxiety	19458242	2009
negative Regulation: INS ---| anxiety	29557250	2018	10.1177/0194599818764624
negative Regulation: INS ---| anxiety	31896118	2020	10.1038/s41386-019-0593-3
negative Regulation: INS ---| anxiety	31604406	2020	10.2174/0929867326666191011144818
negative Regulation: INS ---| anxiety	33504786	2021	10.1038/s41467-021-20913-1
negative Regulation: INS ---| anxiety	34056920	2021	10.1152/AJPENDO.00642.2020
negative Regulation: INS ---| anxiety	20396973	2010	10.1007/s11481-010-9205-z
negative Regulation: INS ---| anxiety	20838202	2011	10.1097/MJT.0b013e3181ef4dde
negative Regulation: INS ---| anxiety	18825928	2008
negative Regulation: INS ---| anxiety	23352317	2013	10.1016/j.euroneuro.2012.12.00310.1016/j.euroneuro.2012.12.003
negative Regulation: INS ---| anxiety	26374233	2015	10.1007/s00592-015-0806-010.1007/s00592-015-0806-0
negative Regulation: INS ---| anxiety	29631553	2018	10.1186/s12888-018-1683-110.1186/s12888-018-1683-1
negative Regulation: INS ---| anxiety	31896118	2020	10.1038/s41386-019-0593-310.1038/s41386-019-0593-3
negative Regulation: INS ---| anxiety	19848573	2009	10.1089/dia.2008.002710.1089/dia.2008.0027
negative Regulation: INS ---| anxiety	15189497	2004
negative Regulation: INS ---| anxiety	27091835	2017	10.1177/0148607116644710
negative Regulation: INS ---| anxiety		2020	10.2174/0929867326666191011144818
negative Regulation: INS ---| anxiety	36577389	2023	10.1159/000528351
negative Regulation: INS ---| anxiety	36577389	2023	10.1159/000528351
negative Regulation: INS ---| anxiety	35460435	2023	10.1007/s10571-022-01214-7
positive Regulation: HSD11B1 --+> anxiety	35563271	2022	10.3390/ijms23094881
positive Regulation: PROK2 --+> anxiety	31525509	2019	10.1016/j.bbi.2019.09.012
positive Regulation: PROK2 --+> anxiety	31525509	2019	10.1016/j.bbi.2019.09.012
negative Regulation: F12 ---| anxiety	17629579	2007	10.1016/j.tins.2007.06.006
negative Regulation: NPPA ---| anxiety	27397865	2016	10.1016/j.euroneuro.2016.06.011
negative Regulation: NPPA ---| anxiety	12927745	2003	10.1016/S0301-0082(03)00087-X
negative Regulation: NPPA ---| anxiety	21106300	2011	10.1016/j.mehy.2010.10.049
negative Regulation: NPPA ---| anxiety	24314346	2013	10.1016/j.biopsych.2013.10.020
negative Regulation: NPPA ---| anxiety	24801751	2014	10.1016/j.pnpbp.2014.04.010
negative Regulation: NPPA ---| anxiety	32072888	2020	10.2174/0929867327666200219091102
negative Regulation: NPPA ---| anxiety	10768826	2000	10.1055/s-0032-1329209
negative Regulation: NPPA ---| anxiety	11513472	2001	10.1023/a:1010900626316
negative Regulation: NPPA ---| anxiety	12086228	2002	10.1034/j.1600-0447.2002.0_011.x
negative Regulation: NPPA ---| anxiety	24846084	2014	10.1055/s-0034-137264510.1055/s-0034-1372645
negative Regulation: NPPA ---| anxiety	19810905	2003	10.1586/14737175.3.3.381
negative Regulation: NPPA ---| anxiety		2020	10.2174/0929867327666200219091102
positive Regulation: PRKCE --+> anxiety		2002	10.1016/S0140-6736(02)11182-2
positive Regulation: PRKCE --+> anxiety		2002	10.1016/S0166-2236(02)02299-3
positive Regulation: PRKCE --+> anxiety	12370268	2002
positive Regulation: PRKCE --+> anxiety	17971128	2008	10.1111/j.1471-4159.2007.04986.x
positive Regulation: C1QL3 --+> anxiety	27478018	2016	10.1016/j.neuron.2016.07.002
negative Regulation: MSTN ---| anxiety	35574636	2022	10.1177/10998004221100797
positive Regulation: PLXNA1 --+> anxiety	34508226	2022	10.1038/s41386-021-01177-1
positive Regulation: PLAT --+> anxiety	18282566	2008	10.1016/j.ejphar.2007.11.071
positive Regulation: PLAT --+> anxiety	17049177	2007	10.1016/j.neuroscience.2006.08.075
positive Regulation: PLAT --+> anxiety	22377193	2012	10.1016/j.euroneuro.2012.01.008
positive Regulation: PLAT --+> anxiety	15550348	2004	10.1016/j.euroneuro.2004.09.008
positive Regulation: PLAT --+> anxiety	19181855	2009
positive Regulation: PLAT --+> anxiety	34942669	2022	10.1055/s-0041-1740265
positive Regulation: PLAT --+> anxiety	35145231	2022	10.1038/s41380-022-01455-4
positive Regulation: PLAT --+> anxiety	35145231	2022	10.1038/s41380-022-01455-4
positive Regulation: PLAT --+> anxiety	36905120	2023	10.1016/j.ymthe.2023.03.008
negative Regulation: AR ---| anxiety	28826929	2017	10.1016/j.mce.2017.08.001
negative Regulation: AR ---| anxiety	33785380	2021	10.1016/j.neulet.2021.135852
negative Regulation: AR ---| anxiety	33785380	2021	10.1016/j.neulet.2021.135852
negative Regulation: AR ---| anxiety	33785380	2021	10.1016/j.neulet.2021.135852
negative Regulation: AR ---| anxiety	29414025	2018	10.1016/j.psyneuen.2017.12.025
negative Regulation: AR ---| anxiety	21819988	2011	10.1016/j.yhbeh.2011.07.012
negative Regulation: AR ---| anxiety	23068768	2012	10.1016/j.yhbeh.2012.10.003
negative Regulation: AR ---| anxiety	24269497	2013	10.1016/j.bbr.2013.11.021
negative Regulation: AR ---| anxiety	24269497	2013	10.1016/j.bbr.2013.11.021
negative Regulation: AR ---| anxiety	24440052	2014	10.1016/j.yhbeh.2014.01.001
negative Regulation: AR ---| anxiety	24534177	2014	10.1016/j.physbeh.2014.02.005
negative Regulation: AR ---| anxiety	24583039	2014	10.1016/j.neuroscience.2014.02.016
negative Regulation: AR ---| anxiety	21325044	2011	10.1210/en.2010-1016
negative Regulation: AR ---| anxiety	26501180	2015	10.1037/bne0000094
negative Regulation: AR ---| anxiety	484	2017	10.1016/j.mce.2017.08.001
negative Regulation: AR ---| anxiety	23142367	2012	10.1016/j.bbr.2012.10.056
negative Regulation: AR ---| anxiety	24269497	2013	10.1016/j.bbr.2013.11.021
positive Regulation: SCAP --+> anxiety	22751013	2012	10.1096/fj.12-205807
positive Regulation: SCAP --+> anxiety	22751013	2012	10.1096/fj.12-20580710.1096/fj.12-205807
negative Regulation: TRPC6 ---| anxiety	21059368	2011	10.1016/j.physbeh.2010.11.002
negative Regulation: CHRM3 ---| anxiety	23769693	2013	10.1016/j.physbeh.2013.06.004
negative Regulation: SELENOK ---| anxiety	34601426	2021	10.1016/j.redox.2021.10215410.1016/j.redox.2021.102154
negative Regulation: TAAR1 ---| anxiety	21525407	2011	10.1073/pnas.1103029108
positive Regulation: EPHB2 --+> anxiety		2018	10.1016/j.biopsych.2018.02.420
positive Regulation: EPHB2 --+> anxiety	27327541	2016	10.1016/j.jalz.2016.05.006
positive Regulation: EPHB2 --+> anxiety	22516618	2012	10.1016/j.tins.2012.03.003
positive Regulation: EPHB2 --+> anxiety	27103064	2016	10.1038/npp.2016.58
positive Regulation: EPHB2 --+> anxiety	28358367	2017	10.1038/cddis.2017.140
positive Regulation: EPHB2 --+> anxiety	28358367	2017	10.1038/cddis.2017.140
positive Regulation: EPHB2 --+> anxiety	26354908	2015	10.1523/JNEUROSCI.4254-14.2015
positive Regulation: EPHB2 --+> anxiety	31926216	2020	10.1016/j.neuropharm.2019.10793410.1016/j.neuropharm.2019.107934
positive Regulation: EPHB2 --+> anxiety		2012	10.1016/j.tins.2012.03.003
positive Regulation: EPHB2 --+> anxiety	33878909	2021	10.1177/09603271211009970
negative Regulation: GAD2 ---| anxiety	30205110	2018	10.1016/j.brainres.2018.09.009
negative Regulation: GAD2 ---| anxiety	23376695	2013	10.1016/j.neulet.2013.01.030
negative Regulation: GAD2 ---| anxiety	27321164	2016	10.1016/j.nlm.2016.06.009
negative Regulation: GAD2 ---| anxiety		2016	10.1007/s11055-015-0219-0
negative Regulation: GAD2 ---| anxiety	21190592	2010	10.1186/1756-6606-3-40
negative Regulation: GAD2 ---| anxiety	22312434	2012	10.1371/journal.pone.0030942
positive Regulation: EGR1 --+> anxiety	25566008	2014	10.3389/fnbeh.2014.00441
positive Regulation: CREM --+> anxiety	18054805	2008	10.1016/j.bbr.2007.10.023
positive Regulation: CREM --+> anxiety	16899718	2006
positive Regulation: CREM --+> anxiety	16899718	2006	10.1523/JNEUROSCI.0880-06.2006
positive Regulation: TRPC4 --+> anxiety	33763843	2021	10.1007/s12272-021-01319-5
positive Regulation: TNF --+> anxiety	30496733	2018	10.1016/j.brainres.2018.11.037
positive Regulation: TNF --+> anxiety	31866310	2020	10.1016/j.neuro.2019.12.012
positive Regulation: TNF --+> anxiety	27049572	2016	10.1016/j.jneuroim.2016.03.005
positive Regulation: TNF --+> anxiety	28318543	2017	10.1016/j.tins.2017.02.005
positive Regulation: TNF --+> anxiety	28318543	2017	10.1016/j.tins.2017.02.005
positive Regulation: TNF --+> anxiety	32479854	2020	10.1016/j.bbr.2020.112720
positive Regulation: TNF --+> anxiety	18280690	2008	10.1016/j.ijdevneu.2008.01.001
positive Regulation: TNF --+> anxiety	26260453	2016	10.1016/j.bbi.2015.07.026
positive Regulation: TNF --+> anxiety	26790758	2016	10.1016/j.bbi.2016.01.003
positive Regulation: TNF --+> anxiety	27515532	2016	10.1016/j.bbi.2016.08.001
positive Regulation: TNF --+> anxiety	22561136	2012	10.1016/j.cyto.2012.04.001
positive Regulation: TNF --+> anxiety	32863188	2020	10.1016/j.clgc.2020.07.008
positive Regulation: TNF --+> anxiety	28758144	2017	10.1016/j.cobeha.2017.01.005
positive Regulation: TNF --+> anxiety	33344726	2020	10.1016/j.ynstr.2020.100273
positive Regulation: TNF --+> anxiety	33344726	2020	10.1016/j.ynstr.2020.100273
positive Regulation: TNF --+> anxiety	11063830	2000	10.1016/S0165-5728(00)00375-1
positive Regulation: TNF --+> anxiety	16457895	2006	10.1016/j.jneuroim.2005.08.014
positive Regulation: TNF --+> anxiety	20609377	2011	10.1016/j.pnpbp.2010.06.023
positive Regulation: TNF --+> anxiety	9579794	1998	10.1016/S0306-4522(97)00533-2
positive Regulation: TNF --+> anxiety	14529703	2003	10.1016/S0306-4530(02)00118-X
positive Regulation: TNF --+> anxiety	21397684	2011	10.1016/j.bbi.2011.03.005
positive Regulation: TNF --+> anxiety	18805677	2008	10.1016/j.euroneuro.2008.08.001
positive Regulation: TNF --+> anxiety	25725264	2015	10.1016/j.pbb.2015.02.015
positive Regulation: TNF --+> anxiety	25934492	2015	10.1016/j.bbr.2015.04.040
positive Regulation: TNF --+> anxiety	25595981	2015	10.1016/j.neuroscience.2014.12.051
positive Regulation: TNF --+> anxiety	25595981	2015	10.1016/j.neuroscience.2014.12.051
positive Regulation: TNF --+> anxiety	25736063	2015	10.1016/j.bbi.2015.02.009
positive Regulation: TNF --+> anxiety	17551540	2008
positive Regulation: TNF --+> anxiety	17551540	2008
positive Regulation: TNF --+> anxiety	17551540	2008
positive Regulation: TNF --+> anxiety	25603363	2016	10.1179/1476830515Y.0000000002
positive Regulation: TNF --+> anxiety	29236160	2018	10.1007/164_2017_77
positive Regulation: TNF --+> anxiety	15777247	2005	10.2174/1381612053381701
positive Regulation: TNF --+> anxiety	20067853	2010	10.1016/j.psychres.2008.10.02410.1016/j.psychres.2008.10.024
positive Regulation: TNF --+> anxiety	22561136	2012	10.1016/j.cyto.2012.04.00110.1016/j.cyto.2012.04.001
positive Regulation: TNF --+> anxiety	22836148	2012	10.1016/j.expneurol.2012.07.01010.1016/j.expneurol.2012.07.010
positive Regulation: TNF --+> anxiety	26790758	2016	10.1016/j.bbi.2016.01.00310.1016/j.bbi.2016.01.003
positive Regulation: TNF --+> anxiety	27634599	2016	10.1016/j.knee.2016.02.01310.1016/j.knee.2016.02.013
positive Regulation: TNF --+> anxiety		2021	10.1155/2021/5531136
positive Regulation: TNF --+> anxiety	416	2017	10.1016/j.tins.2017.02.005
positive Regulation: TNF --+> anxiety	416	2017	10.1016/j.tins.2017.02.005
positive Regulation: TNF --+> anxiety		2020	10.1016/j.jsps.2020.04.001
positive Regulation: TNF --+> anxiety		2012	10.1016/j.cyto.2012.04.001
positive Regulation: TNF --+> anxiety		2016	10.1179/1476830515Y.0000000002
positive Regulation: TNF --+> anxiety	20600810	2010	10.1016/j.bbi.2010.06.012
positive Regulation: TNF --+> anxiety	26047769	2015	10.1016/j.pbb.2015.05.021
positive Regulation: TNF --+> anxiety	28300056	2017	10.1038/srep4359410.1038/srep43594
positive Regulation: TNF --+> anxiety	12693607	2003
positive Regulation: TNF --+> anxiety	21256928	2011	10.1016/j.neulet.2011.01.038
positive Regulation: TNF --+> anxiety	26521068	2016	10.1016/j.brainresbull.2015.10.009
positive Regulation: TNF --+> anxiety	35209199	2022	10.3390/molecules27041412
positive Regulation: TNF --+> anxiety	35587822	2022	10.1084/jem.20211887
positive Regulation: TNF --+> anxiety	36104437	2022	10.1038/s41380-022-01737-x
positive Regulation: TNF --+> anxiety		2023	10.1124/pharmrev.122.000618
positive Regulation: TNF --+> anxiety	35864429	2023	10.1007/s10571-022-01256-x
negative Regulation: P2RX4 ---| anxiety	31911635	2021	10.1038/s41380-019-0641-8
negative Regulation: P2RX4 ---| anxiety	34948407	2021	10.3390/ijms222413612
negative Regulation: P2RX4 ---| anxiety	35852606	2022	10.1007/s00018-022-04461-5
negative Regulation: DCC ---| anxiety	31697046	2019	10.1002/ajmg.a.6140410.1002/ajmg.a.61404
negative Regulation: SERPINA1 ---| anxiety	26039494	2015	10.1371/journal.pone.0125813
negative Regulation: NTRK2 ---| anxiety	28257759	2017	10.1016/j.yhbeh.2017.02.012
negative Regulation: NTRK2 ---| anxiety	21126736	2011	10.1016/j.biopsych.2010.10.008
negative Regulation: NTRK2 ---| anxiety	22800990	2012	10.1016/j.chc.2012.05.010
negative Regulation: NTRK2 ---| anxiety	18832146	2008
negative Regulation: NTRK2 ---| anxiety	27683907	2016	10.1523/JNEUROSCI.4597-14.2016
negative Regulation: NTRK2 ---| anxiety	28158955	2017	10.1089/ars.2016.6737
negative Regulation: NTRK2 ---| anxiety	30393276	2019	10.1538/expanim.18-0078
negative Regulation: NTRK2 ---| anxiety	31932427	2020	10.1073/pnas.1910834117
negative Regulation: NTRK2 ---| anxiety	22054117	2011	10.2165/11595900-000000000-00000
negative Regulation: NTRK2 ---| anxiety	23959707	2013	10.1101/lm.032045.113
negative Regulation: NTRK2 ---| anxiety	22039440	2011	10.1371/journal.pone.0026153
negative Regulation: NTRK2 ---| anxiety	22163304	2011	10.1371/journal.pone.0028451
negative Regulation: NTRK2 ---| anxiety	25502751	2015	10.1152/ajpregu.00422.2014
negative Regulation: NTRK2 ---| anxiety		2015	10.1152/ajpregu.00422.2014.
negative Regulation: NTRK2 ---| anxiety	28257759	2017	10.1016/j.yhbeh.2017.02.01210.1016/j.yhbeh.2017.02.012
positive Regulation: RGS6 --+> anxiety	24421401	2014	10.1096/fj.13-235648
positive Regulation: RGS6 --+> anxiety	24421401	2014	10.1096/fj.13-235648
positive Regulation: RGS6 --+> anxiety	24421401	2014	10.1096/fj.13-235648
positive Regulation: RGS6 --+> anxiety	24421401	2014	10.1096/fj.13-235648
positive Regulation: RGS6 --+> anxiety	24421401	2014	10.1096/fj.13-23564810.1096/fj.13-235648
negative Regulation: HOMER1 ---| anxiety	30465851	2019	10.1016/j.phrs.2018.11.019
negative Regulation: HOMER1 ---| anxiety	19651155	2010	10.1016/j.neubiorev.2009.07.010
negative Regulation: HOMER1 ---| anxiety	22460132	2012	10.1016/j.psychres.2011.11.022
negative Regulation: HOMER1 ---| anxiety	15691715	2005	10.1016/j.mcn.2004.10.002
negative Regulation: HOMER1 ---| anxiety	22460132	2012	10.1016/j.psychres.2011.11.022
negative Regulation: HOMER1 ---| anxiety	25956630	2015	10.1016/j.schres.2015.04.012
negative Regulation: HOMER1 ---| anxiety	19926678	2009
negative Regulation: HOMER1 ---| anxiety	21773966	2011	10.1055/s-0031-1280828
negative Regulation: HOMER1 ---| anxiety	26888925	2016	10.1523/JNEUROSCI.2921-15.2016
negative Regulation: HOMER1 ---| anxiety	15691715	2005	10.1016/j.mcn.2004.10.002
positive Regulation: HTR2A --+> anxiety	30500330	2019	10.1016/j.pbb.2018.11.009
positive Regulation: HTR2A --+> anxiety	27641324	2016	10.1016/j.bbr.2016.09.024
positive Regulation: HTR2A --+> anxiety	31248747	2019	10.1016/j.psyneuen.2019.06.005
positive Regulation: HTR2A --+> anxiety	30738086	2019	10.1016/j.ijdevneu.2019.02.002
positive Regulation: HTR2A --+> anxiety	29625175	2018	10.1016/j.cellsig.2018.03.016
positive Regulation: HTR2A --+> anxiety	30360947	2018	10.1016/j.jphs.2018.10.001
positive Regulation: HTR2A --+> anxiety	31911191	2020	10.1016/j.cbpc.2020.108701
positive Regulation: HTR2A --+> anxiety	27568266	2016	10.1016/S2215-0366(16)30217-6
positive Regulation: HTR2A --+> anxiety	15163553	2004	10.1016/j.bcp.2004.02.026
positive Regulation: HTR2A --+> anxiety	10599476	1999	10.1016/S0006-3223(99)00266-8
positive Regulation: HTR2A --+> anxiety	12437941	2002	10.1016/S0006-3223(02)01672-4
positive Regulation: HTR2A --+> anxiety	21959103	2011	10.1016/j.biopsych.2011.08.005
positive Regulation: HTR2A --+> anxiety	12600704	2003	10.1016/S0014-2999(03)01276-7
positive Regulation: HTR2A --+> anxiety	17316606	2007	10.1016/j.ejphar.2007.01.028
positive Regulation: HTR2A --+> anxiety	21118683	2011	10.1016/j.ejphar.2010.10.094
positive Regulation: HTR2A --+> anxiety	12850497	2003	10.1016/S0024-3205(03)00422-3
positive Regulation: HTR2A --+> anxiety	22710353	2012	10.1016/j.neuropharm.2012.03.027
positive Regulation: HTR2A --+> anxiety		1996	10.1016/S0028-3908(96)00084-6
positive Regulation: HTR2A --+> anxiety	12151045	2002	10.1016/S0091-3057(02)00875-4
positive Regulation: HTR2A --+> anxiety	16828854	2006	10.1016/j.pbb.2006.05.016
positive Regulation: HTR2A --+> anxiety	19490926	2009	10.1016/j.pbb.2009.05.014
positive Regulation: HTR2A --+> anxiety	19490926	2009	10.1016/j.pbb.2009.05.014
positive Regulation: HTR2A --+> anxiety	9884116	1998	10.1016/S0149-7634(98)00024-4
positive Regulation: HTR2A --+> anxiety	11801289	2001	10.1016/S0149-7634(01)00047-1
positive Regulation: HTR2A --+> anxiety	18550167	2008	10.1016/j.neubiorev.2008.05.005
positive Regulation: HTR2A --+> anxiety	22421069	2012	10.1016/j.psychres.2012.01.009
positive Regulation: HTR2A --+> anxiety	14659583	2003	10.1016/S0166-4328(03)00179-7
positive Regulation: HTR2A --+> anxiety	17207863	2007	10.1016/j.bbr.2006.12.003
positive Regulation: HTR2A --+> anxiety	17935799	2008	10.1016/j.bbr.2007.08.030
positive Regulation: HTR2A --+> anxiety	18554729	2008	10.1016/j.bbr.2008.05.001
positive Regulation: HTR2A --+> anxiety	21839779	2011	10.1016/j.bbr.2011.07.056
positive Regulation: HTR2A --+> anxiety	18055084	2008	10.1016/j.pnpbp.2007.10.014
positive Regulation: HTR2A --+> anxiety	19467288	2009	10.1016/j.pnpbp.2009.05.013
positive Regulation: HTR2A --+> anxiety	12927745	2003	10.1016/S0301-0082(03)00087-X
positive Regulation: HTR2A --+> anxiety	15182959	2004	10.1016/j.neulet.2004.04.010
positive Regulation: HTR2A --+> anxiety	19111907	2009	10.1016/j.neuroscience.2008.11.036
positive Regulation: HTR2A --+> anxiety	10758340	2000	10.1016/S0361-9230(99)00278-6
positive Regulation: HTR2A --+> anxiety	10422888	1999	10.1016/S0924-977X(98)00037-6
positive Regulation: HTR2A --+> anxiety	12413835	2002	10.1016/S0968-0896(02)00349-8
positive Regulation: HTR2A --+> anxiety	11786304	2002	10.1016/S1471-4892(01)00116-3
positive Regulation: HTR2A --+> anxiety	22691454	2012	10.1016/j.nbd.2012.06.001
positive Regulation: HTR2A --+> anxiety	23333342	2013	10.1016/j.tins.2013.01.003
positive Regulation: HTR2A --+> anxiety	24315410	2013	10.1016/j.biopsych.2013.11.005
positive Regulation: HTR2A --+> anxiety	24315410	2013	10.1016/j.biopsych.2013.11.005
positive Regulation: HTR2A --+> anxiety	24315410	2013	10.1016/j.biopsych.2013.11.005
positive Regulation: HTR2A --+> anxiety	24315410	2013	10.1016/j.biopsych.2013.11.005
positive Regulation: HTR2A --+> anxiety	24315410	2013	10.1016/j.biopsych.2013.11.005
positive Regulation: HTR2A --+> anxiety	24315410	2013	10.1016/j.biopsych.2013.11.005
positive Regulation: HTR2A --+> anxiety	24315410	2013	10.1016/j.biopsych.2013.11.005
positive Regulation: HTR2A --+> anxiety	25229718	2015	10.1016/j.neuropharm.2014.09.003
positive Regulation: HTR2A --+> anxiety	25458113	2015	10.1016/j.neuropharm.2014.11.016
positive Regulation: HTR2A --+> anxiety	25656481	2015	10.1016/j.neuropharm.2015.01.021
positive Regulation: HTR2A --+> anxiety	25656481	2015	10.1016/j.neuropharm.2015.01.021
positive Regulation: HTR2A --+> anxiety	25656481	2015	10.1016/j.neuropharm.2015.01.021
positive Regulation: HTR2A --+> anxiety	25650049	2015	10.1016/j.psychres.2015.01.007
positive Regulation: HTR2A --+> anxiety	26617215	2016	10.1016/j.pharmthera.2015.11.009
positive Regulation: HTR2A --+> anxiety	27150816	2016	10.1016/j.brainres.2016.04.073
positive Regulation: HTR2A --+> anxiety	11561090	2001
positive Regulation: HTR2A --+> anxiety	12464452	2002
positive Regulation: HTR2A --+> anxiety	9732316	1998
positive Regulation: HTR2A --+> anxiety	20826676	2010
positive Regulation: HTR2A --+> anxiety	17475799	2007
positive Regulation: HTR2A --+> anxiety	28196428	2017	10.1177/0269881117691453
positive Regulation: HTR2A --+> anxiety	30349464	2018	10.3389/fnbeh.2018.00233
positive Regulation: HTR2A --+> anxiety	32594910	2020	10.1186/s13041-020-00605-5
positive Regulation: HTR2A --+> anxiety	33174492	2021	10.1177/0269881120959637
positive Regulation: HTR2A --+> anxiety	20795849	2010	10.1592/phco.30.9.942
positive Regulation: HTR2A --+> anxiety	23547810	2013	10.2174/1389450111314050005
positive Regulation: HTR2A --+> anxiety	23950596	2013
positive Regulation: HTR2A --+> anxiety	20826676	2010	10.1523/JNEUROSCI.3245-10.2010
positive Regulation: HTR2A --+> anxiety	24025219	2014	10.1017/S1461145713001004
positive Regulation: HTR2A --+> anxiety	24936175	2014	10.3389/fnbeh.2014.00199
positive Regulation: HTR2A --+> anxiety	24259245	2013	10.1515/revneuro-2013-0026
positive Regulation: HTR2A --+> anxiety		2014
positive Regulation: HTR2A --+> anxiety	24984080	2014	10.1017/S1461145714000856
positive Regulation: HTR2A --+> anxiety	846	2018	10.1016/j.jphs.2018.10.001
positive Regulation: HTR2A --+> anxiety		2019	10.1016/j.ijdevneu.2019.02.002
positive Regulation: HTR2A --+> anxiety		2019	10.1016/j.psyneuen.2019.06.005
positive Regulation: HTR2A --+> anxiety		2012	10.1016/j.neuropharm.2012.03.027
positive Regulation: HTR2A --+> anxiety		2009	10.1016/j.pbb.2009.05.014
positive Regulation: HTR2A --+> anxiety		2009	10.1016/j.pbb.2009.05.014
positive Regulation: HTR2A --+> anxiety	24269295	2013	10.1016/j.peptides.2013.11.009
positive Regulation: HTR2A --+> anxiety		2014	10.1017/S1461145714000856
positive Regulation: HTR2A --+> anxiety		2014	10.1017/S1461145714000856
positive Regulation: HTR2A --+> anxiety	15014675	1999	10.4088/pcc.v01n0502
positive Regulation: HTR2A --+> anxiety	19109993	2009	10.1016/j.pharmthera.2008.10.01010.1016/j.pharmthera.2008.10.010
positive Regulation: HTR2A --+> anxiety	24315410	2014	10.1016/j.biopsych.2013.11.00510.1016/j.biopsych.2013.11.005
positive Regulation: HTR2A --+> anxiety	24984080	2014	10.1017/S146114571400085610.1017/S1461145714000856
positive Regulation: HTR2A --+> anxiety	25041420	2015	10.1111/nan.1216710.1111/nan.12167
positive Regulation: HTR2A --+> anxiety	25458113	2015	10.1016/j.neuropharm.2014.11.01610.1016/j.neuropharm.2014.11.016
positive Regulation: HTR2A --+> anxiety	25458113	2015	10.1016/j.neuropharm.2014.11.01610.1016/j.neuropharm.2014.11.016
positive Regulation: HTR2A --+> anxiety	28215878	2017	10.1016/j.neulet.2017.01.054
positive Regulation: HTR2A --+> anxiety	21959103	2011	10.1016/j.biopsych.2011.08.005
positive Regulation: HTR2A --+> anxiety		2003	10.1016/j.brainres.2003.08.021
positive Regulation: HTR2A --+> anxiety	24094938	2013	10.1016/j.biomaterials.2013.09.070
positive Regulation: HTR2A --+> anxiety	23547810	2013	10.2174/1389450111314050005
positive Regulation: HTR2A --+> anxiety	15890403	2005	10.1016/j.neubiorev.2005.03.017
positive Regulation: HTR2A --+> anxiety	7576039	1995	10.1177/089198879500800303
positive Regulation: HTR2A --+> anxiety	19698674	1998	10.1016/S0924-9338(98)80015-110.1016/S0924-9338(98)80015-1
positive Regulation: HTR2A --+> anxiety	21051063	2011	10.1016/j.rvsc.2010.09.02110.1016/j.rvsc.2010.09.021
positive Regulation: HTR2A --+> anxiety		2012	10.1016/j.neuropharm.2012.03.027
positive Regulation: HTR2A --+> anxiety	22710353	2012	10.1016/j.neuropharm.2012.03.027
positive Regulation: HTR2A --+> anxiety		2012	10.1016/j.ijdevneu.2012.10.090
positive Regulation: HTR2A --+> anxiety	26227772	2015	10.1016/j.bmcl.2015.07.012
positive Regulation: HTR2A --+> anxiety	33651238	2022	10.1007/s10571-021-01064-9
positive Regulation: HTR2A --+> anxiety	36502961	2023	10.1016/j.ejphar.2022.175437
positive Regulation: HTR2A --+> anxiety	36499610	2022	10.3390/ijms232315284
positive Regulation: apelin-13 --+> anxiety	33640616	2021	10.1016/j.npep.2021.102131
positive Regulation: apelin-13 --+> anxiety	28065733	2017	10.1016/j.brainresbull.2017.01.005
positive Regulation: apelin-13 --+> anxiety	28065733	2017	10.1016/j.brainresbull.2017.01.005
positive Regulation: apelin-13 --+> anxiety		2018	10.1016/j.pathophys.2018.07.081
positive Regulation: apelin-13 --+> anxiety	29680708	2018	10.1016/j.neuroscience.2018.04.01310.1016/j.neuroscience.2018.04.013
positive Regulation: glucagon-like peptide 1 --+> anxiety	29337226	2018	10.1016/j.neuropharm.2018.01.013
positive Regulation: glucagon-like peptide 1 --+> anxiety	28095318	2017	10.1016/j.physbeh.2017.01.027
positive Regulation: glucagon-like peptide 1 --+> anxiety	11853101	2002	10.1016/S0278-5846(01)00223-8
positive Regulation: glucagon-like peptide 1 --+> anxiety	26724568	2016	10.1016/j.psyneuen.2015.11.021
positive Regulation: glucagon-like peptide 1 --+> anxiety	26724568	2016	10.1016/j.psyneuen.2015.11.021
positive Regulation: glucagon-like peptide 1 --+> anxiety	26801056	2016	10.1177/0269881115625496
positive Regulation: glucagon-like peptide 1 --+> anxiety	11853101	2002	10.1016/s0278-5846(01)00223-8
positive Regulation: glucagon-like peptide 1 --+> anxiety	34003475	2021	10.1007/s43440-021-00274-8
positive Regulation: NPFFR1 --+> anxiety	28757099	2017	10.1016/j.npep.2017.07.005
negative Regulation: KCNK3 ---| anxiety	20951446	2010	10.1016/j.tips.2010.09.001
negative Regulation: AMPH ---| anxiety	11325414	2001	10.1016/S0091-3057(01)00458-0
negative Regulation: OGT ---| anxiety	29223644	2017	10.1016/j.phrs.2017.12.006
negative Regulation: OGT ---| anxiety	27956640	2016	10.1073/pnas.1606899113
negative Regulation: MIR128-1 ---| anxiety	31443326	2019	10.3390/ijms20163979
positive Regulation: HRH1 --+> anxiety	27401108	2016	10.1016/j.bbr.2016.07.012
positive Regulation: HRH1 --+> anxiety	15582029	2004	10.1016/j.pbb.2004.09.014
positive Regulation: HRH1 --+> anxiety	17109942	2006	10.1016/j.pbb.2006.09.019
positive Regulation: HRH1 --+> anxiety	16522330	2006	10.1016/j.pharmthera.2005.11.006
positive Regulation: HRH1 --+> anxiety	22687724	2012	10.1016/j.pbb.2012.06.004
positive Regulation: HRH1 --+> anxiety	23872092	2013	10.1016/j.neulet.2013.07.009
positive Regulation: HRH1 --+> anxiety	28340169	2017	10.1093/ijnp/pyx018
positive Regulation: HRH1 --+> anxiety	30154702	2018	10.3389/fnbeh.2018.00173
positive Regulation: HRH1 --+> anxiety	8231648	1993	10.1016/0024-3205(93)90204-g
positive Regulation: HRH1 --+> anxiety	10917464	2000	10.1016/S0753-3322(00)80069-4
positive Regulation: HRH1 --+> anxiety	11113494	2000	10.1016/s0091-3057(00)00320-8
positive Regulation: HRH1 --+> anxiety	17426485	2007	10.1097/FBP.0b013e328157f450
positive Regulation: HRH1 --+> anxiety	31712580	2019	10.1038/s41598-019-52623-610.1038/s41598-019-52623-6
positive Regulation: HRH1 --+> anxiety	16035954	2005
positive Regulation: HRH1 --+> anxiety	33166570	2020	10.1016/j.bbr.2020.112997
positive Regulation: MDK --+> anxiety	19217924	2009	10.1016/j.pnpbp.2009.02.005
negative Regulation: THRA ---| anxiety	28390960	2017	10.1016/j.ygcen.2017.04.001
negative Regulation: THRA ---| anxiety	17129617	2007	10.1016/j.bbr.2006.10.030
negative Regulation: THRA ---| anxiety	23567476	2013	10.1016/j.yhbeh.2013.03.015
negative Regulation: THRA ---| anxiety	23567476	2013	10.1016/j.yhbeh.2013.03.015
negative Regulation: THRA ---| anxiety	28471274	2017	10.1089/thy.2017.0157
negative Regulation: THRA ---| anxiety	21239431	2011	10.1210/en.2010-0813
negative Regulation: THRA ---| anxiety	24001133	2014	10.1089/thy.2013.0109
negative Regulation: THRA ---| anxiety	26782358	2016	10.1089/thy.2015.0463
negative Regulation: THRA ---| anxiety	16131613	2005	10.1101/gad.346105
negative Regulation: THRA ---| anxiety	17315033	2007	10.1038/ncpendmet0424
positive Regulation: GPT --+> anxiety	27119382	2016	10.1371/journal.pone.0154425
negative Regulation: ADORA2A ---| anxiety	31756336	2020	10.1016/j.neuropharm.2019.107782
negative Regulation: ADORA2A ---| anxiety	30695714	2019	10.1016/j.gene.2019.01.019
negative Regulation: ADORA2A ---| anxiety	31276772	2019	10.1016/j.phrs.2019.104338
negative Regulation: ADORA2A ---| anxiety	20334879	2010	10.1016/j.jpsychires.2010.02.006
negative Regulation: ADORA2A ---| anxiety	20334879	2010	10.1016/j.jpsychires.2010.02.006
negative Regulation: ADORA2A ---| anxiety	22940476	2012	10.1016/j.pnpbp.2012.08.008
negative Regulation: ADORA2A ---| anxiety	23820821	2013	10.1016/j.biopsych.2013.05.003
negative Regulation: ADORA2A ---| anxiety	19194377	2009
negative Regulation: ADORA2A ---| anxiety	18305461	2008
negative Regulation: ADORA2A ---| anxiety	18305461	2008
negative Regulation: ADORA2A ---| anxiety	18305461	2008
negative Regulation: ADORA2A ---| anxiety	18305461	2008
negative Regulation: ADORA2A ---| anxiety	16407902	2006
negative Regulation: ADORA2A ---| anxiety	15827570	2005
negative Regulation: ADORA2A ---| anxiety	14666117	2004
negative Regulation: ADORA2A ---| anxiety	27262967	2016	10.1007/s11011-016-9847-5
negative Regulation: ADORA2A ---| anxiety	29514871	2018	10.1124/pr.117.014407
negative Regulation: ADORA2A ---| anxiety	22632468	2012	10.2174/138161212803530781
negative Regulation: ADORA2A ---| anxiety	20859802	2011	10.1007/978-3-642-13443-2_12
negative Regulation: ADORA2A ---| anxiety	21401493	2011	10.2174/156802611795347591
negative Regulation: ADORA2A ---| anxiety	20532872	2010	10.1007/s00213-010-1900-1
negative Regulation: ADORA2A ---| anxiety	20802997	2010	10.1007/s00213-010-2003-8
negative Regulation: ADORA2A ---| anxiety	22012471	2012	10.1038/npp.2011.253
negative Regulation: ADORA2A ---| anxiety	10663430	2000	10.1007/s002130050037
negative Regulation: ADORA2A ---| anxiety	12825092	2003	10.1038/sj.npp.1300232
negative Regulation: ADORA2A ---| anxiety	16823803	2006	10.1002/ajmg.b.30359
negative Regulation: ADORA2A ---| anxiety	19565319	2010	10.1007/s00787-009-0043-610.1007/s00787-009-0043-6
negative Regulation: ADORA2A ---| anxiety	20520601	2010	10.1038/npp.2010.7110.1038/npp.2010.71
negative Regulation: ADORA2A ---| anxiety	22399050	2012	10.1007/s00213-012-2678-010.1007/s00213-012-2678-0
negative Regulation: ADORA2A ---| anxiety	35794774	2023	10.2174/1570159X20666220706100136
positive Regulation: LGALS1 --+> anxiety	32156558	2020	10.1016/j.physbeh.2020.11286210.1016/j.physbeh.2020.112862
positive Regulation: TLR4 --+> anxiety	26774978	2016	10.1016/j.bbr.2016.01.024
positive Regulation: TLR4 --+> anxiety	27751870	2017	10.1016/j.bbi.2016.10.011
positive Regulation: TLR4 --+> anxiety	29221855	2018	10.1016/j.bbi.2017.11.022
positive Regulation: TLR4 --+> anxiety	33516921	2021	10.1016/j.bbi.2021.01.020
positive Regulation: TLR4 --+> anxiety	30033154	2018	10.1016/j.neuron.2018.06.035
positive Regulation: TLR4 --+> anxiety	34343615	2021	10.1016/j.bbi.2021.06.008
positive Regulation: TLR4 --+> anxiety	25896879	2015	10.1016/j.physbeh.2015.04.029
positive Regulation: TLR4 --+> anxiety	25712260	2015	10.1016/j.bbi.2015.02.015
positive Regulation: TLR4 --+> anxiety	29236160	2018	10.1007/164_2017_77
positive Regulation: TLR4 --+> anxiety	32046097	2020	10.3390/ijms21031103
positive Regulation: TLR4 --+> anxiety	33068286	2021	10.1007/s11427-020-1815-6
positive Regulation: TLR4 --+> anxiety	23071817	2012	10.1371/journal.pone.0047522
positive Regulation: TLR4 --+> anxiety	23071817	2012	10.1371/journal.pone.0047522
positive Regulation: TLR4 --+> anxiety	26484872	2015	10.1371/journal.pone.0140498
positive Regulation: TLR4 --+> anxiety	30033154	2018	10.1016/j.neuron.2018.06.03510.1016/j.neuron.2018.06.035
positive Regulation: TLR4 --+> anxiety	32763359	2020	10.1016/j.neulet.2020.13529210.1016/j.neulet.2020.135292
positive Regulation: TLR4 --+> anxiety	27432060	2016	10.1007/s12264-016-0048-3
positive Regulation: TLR4 --+> anxiety	33641656	2022	10.1080/1028415X.2021.1889451
positive Regulation: FAAH --+> anxiety	26923505	2016	10.1016/j.biopsych.2015.12.021
positive Regulation: FAAH --+> anxiety	31590924	2019	10.1016/j.biopsych.2019.07.034
positive Regulation: FAAH --+> anxiety	17957091	2008	10.1194/jlr.M700354-JLR200
positive Regulation: FAAH --+> anxiety	28554848	2017	10.1016/j.neuropharm.2017.05.023
positive Regulation: FAAH --+> anxiety	32311373	2020	10.1016/j.pharmthera.2020.107551
positive Regulation: FAAH --+> anxiety	33360804	2020	10.1016/j.ejmech.2020.113111
positive Regulation: FAAH --+> anxiety	25595265	2015	10.1016/j.pnpbp.2015.01.005
positive Regulation: FAAH --+> anxiety	30586627	2018	10.1016/j.pnpbp.2018.12.014
positive Regulation: FAAH --+> anxiety	32976951	2020	10.1016/j.pnpbp.2020.110116
positive Regulation: FAAH --+> anxiety	27139240	2016	10.1016/j.alcohol.2016.03.004
positive Regulation: FAAH --+> anxiety		2017	10.1016/j.alcohol.2017.02.188
positive Regulation: FAAH --+> anxiety	28663121	2017	10.1016/j.euroneuro.2017.06.006
positive Regulation: FAAH --+> anxiety	28663121	2017	10.1016/j.euroneuro.2017.06.006
positive Regulation: FAAH --+> anxiety	28818702	2017	10.1016/j.nlm.2017.08.004
positive Regulation: FAAH --+> anxiety	31622747	2020	10.1016/j.drudis.2019.10.004
positive Regulation: FAAH --+> anxiety	32868170	2020	10.1016/j.molmed.2020.07.002
positive Regulation: FAAH --+> anxiety	32868170	2020	10.1016/j.molmed.2020.07.002
positive Regulation: FAAH --+> anxiety	30949563	2019	10.1016/j.ynstr.2019.100154
positive Regulation: FAAH --+> anxiety	33490317	2021	10.1016/j.ynstr.2021.100293
positive Regulation: FAAH --+> anxiety	19103437	2009	10.1016/j.biopsych.2008.10.047
positive Regulation: FAAH --+> anxiety	14744610	2004	10.1016/j.ejphar.2003.11.027
positive Regulation: FAAH --+> anxiety	21145341	2011	10.1016/j.pbb.2010.12.002
positive Regulation: FAAH --+> anxiety	19555737	2009	10.1016/j.neuroscience.2009.06.043
positive Regulation: FAAH --+> anxiety	21600985	2011	10.1016/j.phrs.2011.04.010
positive Regulation: FAAH --+> anxiety	14720580	2004	10.1016/j.molmed.2003.11.008
positive Regulation: FAAH --+> anxiety	23333350	2013	10.1016/j.pharmthera.2013.01.003
positive Regulation: FAAH --+> anxiety	23183218	2012	10.1016/j.bbr.2012.11.018
positive Regulation: FAAH --+> anxiety	26821211	2016	10.1016/j.psyneuen.2016.01.004
positive Regulation: FAAH --+> anxiety	17957091	2008
positive Regulation: FAAH --+> anxiety	16968947	2006
positive Regulation: FAAH --+> anxiety	18580871	2009
positive Regulation: FAAH --+> anxiety	16541083	2006
positive Regulation: FAAH --+> anxiety	27551883	2016	10.1097/FBP.0000000000000253
positive Regulation: FAAH --+> anxiety	25976369	2016	10.1007/s12035-015-9213-3
positive Regulation: FAAH --+> anxiety		2018	10.1038/npp.2017
positive Regulation: FAAH --+> anxiety	30532004	2019	10.1038/s41386-018-0274-7
positive Regulation: FAAH --+> anxiety	31843894	2020	10.1073/pnas.1910322116
positive Regulation: FAAH --+> anxiety	22373123	2012	10.1186/1476-511X-11-32
positive Regulation: FAAH --+> anxiety	22801993	2012	10.1007/s12035-012-8299-0
positive Regulation: FAAH --+> anxiety	22776900	2013	10.1038/mp.2012.90
positive Regulation: FAAH --+> anxiety	22776900	2013	10.1038/mp.2012.90
positive Regulation: FAAH --+> anxiety	22776900	2013	10.1038/mp.2012.90
positive Regulation: FAAH --+> anxiety	23512546	2013	10.1124/pr.112.006387
positive Regulation: FAAH --+> anxiety	24792504	2014	10.1007/s00221-014-3967-0
positive Regulation: FAAH --+> anxiety	25740517	2015	10.1523/JNEUROSCI.2737-14.2015
positive Regulation: FAAH --+> anxiety	26585799	2015	10.1038/nrn4036
positive Regulation: FAAH --+> anxiety	26901181	2016	10.3390/molecules21020229
positive Regulation: FAAH --+> anxiety	17391861	2007	10.1016/j.psyneuen.2007.02.003
positive Regulation: FAAH --+> anxiety	25004388	2014	10.1038/tp.2014.5310.1038/tp.2014.53
positive Regulation: FAAH --+> anxiety	30532004	2019	10.1038/s41386-018-0274-710.1038/s41386-018-0274-7
positive Regulation: FAAH --+> anxiety	33335310	2021	10.1038/s41386-020-00936-w10.1038/s41386-020-00936-w10.1001/archpsyc.1994.0395001000800210.1002/mpr.135910.1016/j.cpr.2015.08.00410.1001/jama.2017.699610.3109/10253890.2011.58675310.1038/npp.2015.16610.1038/nrn403610.1007/s00441-016-2544-110.1515/jbcpp-2
positive Regulation: FAAH --+> anxiety	33452437	2021	10.1038/s41386-020-00939-7
positive Regulation: FAAH --+> anxiety		2019	10.1016/j.biopsych.2019.07.034
positive Regulation: FAAH --+> anxiety		2019	10.1016/j.drudis.2019.10.004
positive Regulation: FAAH --+> anxiety		2004	10.1016/j.ejphar.2003.11.027
positive Regulation: FAAH --+> anxiety		2004	10.1016/j.molmed.2003.11.008
positive Regulation: FAAH --+> anxiety		2016	10.1016/j.biopsych.2015.12.021
positive Regulation: FAAH --+> anxiety		2016	10.1097/FBP.0000000000000253
positive Regulation: FAAH --+> anxiety		2020	10.1073/pnas.1910322116
positive Regulation: FAAH --+> anxiety	23303065	2013	10.1038/npp.2012.269
positive Regulation: FAAH --+> anxiety	24325918	2013	10.1016/j.tips.2013.08.008
positive Regulation: FAAH --+> anxiety		2023	10.1016/j.joim.2023.01.005
positive Regulation: FAAH --+> anxiety	35382720	2023	10.2174/1871527321666220405114402
negative Regulation: UGT1A9 ---| anxiety	30709768	2019	10.1016/j.ebiom.2019.01.042
positive Regulation: RFRP-1 --+> anxiety	27255391	2016	10.1016/j.npep.2016.05.004
positive Regulation: RFRP-1 --+> anxiety	28757099	2017	10.1016/j.npep.2017.07.005
positive Regulation: RFRP-1 --+> anxiety	28757099	2017	10.1016/j.npep.2017.07.005
positive Regulation: EDNRA --+> anxiety	25899174	2016	10.1007/s12035-015-9163-910.1007/s12035-015-9163-9
negative Regulation: DRG2 ---| anxiety	31861806	2020	10.3390/ijms21010060
negative Regulation: DRG2 ---| anxiety	31861806	2019	10.3390/ijms2101006010.3390/ijms21010060
positive Regulation: CD44 --+> anxiety	29408010	2019	10.1016/j.matbio.2018.01.022
positive Regulation: CDK5 --+> anxiety	23850563	2013	10.1016/j.nlm.2013.06.016
positive Regulation: CDK5 --+> anxiety	26227906	2016	10.1007/s12035-015-9369-x
positive Regulation: CDK5 --+> anxiety	26179626	2015	10.1038/ncomms8660
positive Regulation: CDK5 --+> anxiety	26179626	2015	10.1038/ncomms8660
positive Regulation: CDK5 --+> anxiety	18406108	2008	10.1016/j.euroneuro.2008.02.00710.1016/j.euroneuro.2008.02.007
positive Regulation: CDK5 --+> anxiety	23850563	2013	10.1016/j.nlm.2013.06.01610.1016/j.nlm.2013.06.016
positive Regulation: CDK5 --+> anxiety	25673832	2015	10.1523/JNEUROSCI.0969-14.201510.1523/JNEUROSCI.0969-14.2015
positive Regulation: CDK5 --+> anxiety	34636299	2022	10.2174/1570159X19666211005145952
positive Regulation: CDK5 --+> anxiety	35674931	2022	10.1007/s11064-022-03642-9
negative Regulation: PYY(3-36) ---| anxiety	23748226	2013	10.1038/npp.2013.146
negative Regulation: PYY(3-36) ---| anxiety	16198492	2005	10.1016/j.neuroscience.2005.07.047
negative Regulation: PYY(3-36) ---| anxiety	23748226	2013	10.1038/npp.2013.14610.1038/npp.2013.146
negative Regulation: APOA4 ---| anxiety	28910603	2017	10.1016/j.psyneuen.2017.08.025
positive Regulation: BRAF --+> anxiety	22529971	2012	10.1371/journal.pone.003503510.1371/journal.pone.0035035
negative Regulation: TRPV2 ---| anxiety	35785569	2022	10.1016/j.bbrc.2022.06.07910.1016/j.bbrc.2022.06.079
negative Regulation: SLC1A3 ---| anxiety	34000468	2021	10.1016/j.bbrc.2021.05.002
negative Regulation: SLC1A3 ---| anxiety	34000468	2021	10.1016/j.bbrc.2021.05.002
negative Regulation: SLC1A3 ---| anxiety	30322803	2018	10.1016/j.jphs.2018.09.009
negative Regulation: SLC1A3 ---| anxiety	30322803	2018	10.1016/j.jphs.2018.09.00910.1016/j.jphs.2018.09.009
negative Regulation: RGS5 ---| anxiety	31625976	2019	10.1097/FBP.000000000000050610.1097/FBP.0000000000000506
positive Regulation: GLO1 --+> anxiety	28623132	2017	10.1016/j.bbrc.2017.06.063
positive Regulation: GLO1 --+> anxiety	27235733	2016	10.1016/j.physbeh.2016.05.046
positive Regulation: GLO1 --+> anxiety	24856185	2014	10.1016/j.bmc.2014.04.055
positive Regulation: GLO1 --+> anxiety	19014907	2009	10.1016/j.bbrc.2008.11.028
positive Regulation: GLO1 --+> anxiety	18639233	2008	10.1016/j.biopsych.2008.06.002
positive Regulation: GLO1 --+> anxiety	21510939	2011	10.1016/j.febslet.2011.04.023
positive Regulation: GLO1 --+> anxiety	20542521	2011	10.1016/j.jpsychires.2010.05.008
positive Regulation: GLO1 --+> anxiety	17698084	2007	10.1016/j.jns.2007.06.028
positive Regulation: GLO1 --+> anxiety	22050846	2011	10.1016/B978-0-12-387718-5.00001-8
positive Regulation: GLO1 --+> anxiety	16934871	2007	10.1016/j.neubiorev.2006.07.003
positive Regulation: GLO1 --+> anxiety	17368722	2007	10.1016/j.neulet.2007.03.003
positive Regulation: GLO1 --+> anxiety	17368722	2007	10.1016/j.neulet.2007.03.003
positive Regulation: GLO1 --+> anxiety	19223188	2009	10.1016/j.bmc.2009.01.043
positive Regulation: GLO1 --+> anxiety	16616641	2006	10.1016/j.molmed.2006.03.004
positive Regulation: GLO1 --+> anxiety	22750165	2012	10.1016/j.vph.2012.06.004
positive Regulation: GLO1 --+> anxiety	16940154	2006
positive Regulation: GLO1 --+> anxiety	17576200	2007
positive Regulation: GLO1 --+> anxiety	18843266	2009
positive Regulation: GLO1 --+> anxiety	18235426	2008
positive Regulation: GLO1 --+> anxiety		2016
positive Regulation: GLO1 --+> anxiety	27555612	2016	10.1042/CS20160025
positive Regulation: GLO1 --+> anxiety	28443504	2018	10.2174/1389450118666170425153356
positive Regulation: GLO1 --+> anxiety	28443504	2018	10.2174/1389450118666170425153356
positive Regulation: GLO1 --+> anxiety	30618663	2018	10.3389/fnbeh.2018.00310
positive Regulation: GLO1 --+> anxiety	33350989	2020	10.21307/ane-2020-033
positive Regulation: GLO1 --+> anxiety	22585572	2012	10.1172/JCI61319
positive Regulation: GLO1 --+> anxiety	22585572	2012	10.1172/JCI61319
positive Regulation: GLO1 --+> anxiety	22585572	2012	10.1172/JCI61319
positive Regulation: GLO1 --+> anxiety	22585572	2012	10.1172/JCI61319
positive Regulation: GLO1 --+> anxiety	22585572	2012	10.1172/JCI61319
positive Regulation: GLO1 --+> anxiety	22585572	2012	10.1172/JCI61319
positive Regulation: GLO1 --+> anxiety	22585572	2012	10.1172/JCI61319
positive Regulation: GLO1 --+> anxiety	22585572	2012	10.1172/JCI61319
positive Regulation: GLO1 --+> anxiety	22585572	2012	10.1172/JCI61319
positive Regulation: GLO1 --+> anxiety	22585572	2012	10.1172/JCI61319
positive Regulation: GLO1 --+> anxiety	22815341	2012	10.1161/ATVBAHA.111.241877
positive Regulation: GLO1 --+> anxiety	24669207	2014	10.2174/1570159X11666131120232135
positive Regulation: GLO1 --+> anxiety	24669208	2014	10.2174/1570159X11666131120230309
positive Regulation: GLO1 --+> anxiety	24669212	2014	10.2174/1570159X11666131120223530
positive Regulation: GLO1 --+> anxiety	26240957	2015	10.1055/s-0035-1555941
positive Regulation: GLO1 --+> anxiety	16244648	2005	10.1038/nature04250
positive Regulation: GLO1 --+> anxiety	17368722	2007	10.1016/j.neulet.2007.03.003
positive Regulation: GLO1 --+> anxiety	22585572	2012	10.1172/JCI6131910.1172/JCI61319
positive Regulation: GLO1 --+> anxiety	22585572	2012	10.1172/JCI6131910.1172/JCI61319
positive Regulation: GLO1 --+> anxiety	22585572	2012	10.1172/JCI6131910.1172/JCI61319
positive Regulation: GLO1 --+> anxiety	22585572	2012	10.1172/JCI6131910.1172/JCI61319
positive Regulation: GLO1 --+> anxiety	31059718	2019	10.1016/j.physbeh.2019.04.02610.1016/j.physbeh.2019.04.026
positive Regulation: GLO1 --+> anxiety	34887734	2021	10.3389/fnbeh.2021.760547
negative Regulation: GRIN2A ---| anxiety	28843752	2018	10.1016/j.neubiorev.2017.08.012
negative Regulation: OAT ---| anxiety	20394743	2010	10.1016/j.ejphar.2010.03.058
negative Regulation: KMT2A ---| anxiety	28212984	2017	10.1016/j.neuropharm.2017.02.008
negative Regulation: KMT2A ---| anxiety	29309830	2018	10.1016/j.pnpbp.2017.12.013
negative Regulation: KMT2A ---| anxiety	27485686	2016	10.1038/npp.2016.14410.1038/npp.2016.144
negative Regulation: SLC17A8 ---| anxiety	20147547	2010
negative Regulation: SLC17A8 ---| anxiety	20147547	2010
positive Regulation: PPP1R9B --+> anxiety	28700667	2017	10.1371/journal.pone.018063810.1371/journal.pone.0180638
positive Regulation: IFNG --+> anxiety	22197082	2012	10.1016/j.neubiorev.2011.12.005
positive Regulation: IFNG --+> anxiety	20654672	2010	10.1016/j.pnpbp.2010.07.015
positive Regulation: IFNG --+> anxiety	12127876	2002	10.1016/S1471-4892(02)00173-X
positive Regulation: IFNG --+> anxiety		2002	10.1016/S1471-4892(02)00188-1
positive Regulation: IFNG --+> anxiety	22691562	2012	10.1016/j.jpsychores.2012.04.012
positive Regulation: IFNG --+> anxiety	24993299	2014	10.1016/j.neulet.2014.06.039
positive Regulation: IFNG --+> anxiety	30306457	2019	10.1007/s12035-018-1359-3
positive Regulation: IFNG --+> anxiety	33312191	2020	10.1155/2020/8859017
positive Regulation: IFNG --+> anxiety	24993299	2014	10.1016/j.neulet.2014.06.03910.1016/j.neulet.2014.06.039
positive Regulation: IFNG --+> anxiety	34476718	2022	10.1007/s11011-021-00824-2
positive Regulation: OLFM1 --+> anxiety	24978150	2014	10.1097/WNR.0000000000000213
negative Regulation: MIR34B ---| anxiety	28498394	2017	10.3892/ijmm.2017.2981
positive Regulation: BMPR1A --+> anxiety	27698430	2017	10.1038/mp.2016.160
positive Regulation: BMPR1A --+> anxiety	27698430	2017	10.1038/mp.2016.160
negative Regulation: DNMT3A ---| anxiety	26598069	2016	10.1038/mp.2015.175
negative Regulation: DNMT3A ---| anxiety	26791204	2016	10.1523/JNEUROSCI.0971-15.2016
negative Regulation: DNMT3A ---| anxiety	26791204	2016	10.1523/JNEUROSCI.0971-15.2016
negative Regulation: DNMT3A ---| anxiety	26791204	2016	10.1523/JNEUROSCI.0971-15.2016
negative Regulation: DNMT3A ---| anxiety	26791204	2016	10.1523/JNEUROSCI.0971-15.2016
negative Regulation: DNMT3A ---| anxiety	26791204	2016	10.1523/JNEUROSCI.0971-15.2016
negative Regulation: DNMT3A ---| anxiety	26598069	2016	10.1038/mp.2015.17510.1038/mp.2015.175
negative Regulation: DNMT3A ---| anxiety	26791204	2016	10.1523/JNEUROSCI.0971-15.201610.1523/JNEUROSCI.0971-15.2016
negative Regulation: DNMT3A ---| anxiety	26791204	2016	10.1523/JNEUROSCI.0971-15.201610.1523/JNEUROSCI.0971-15.2016
negative Regulation: DNMT3A ---| anxiety	34893785	2022	10.1038/s41583-021-00540-x
positive Regulation: ESR1 --+> anxiety	30822411	2019	10.1016/j.yhbeh.2019.02.002
positive Regulation: ESR1 --+> anxiety	30928462	2019	10.1016/j.bbr.2019.03.045
positive Regulation: ESR1 --+> anxiety	30928462	2019	10.1016/j.bbr.2019.03.045
positive Regulation: ESR1 --+> anxiety	29146473	2017	10.1016/j.pnpbp.2017.11.013
positive Regulation: ESR1 --+> anxiety		2020	10.1016/j.cpnec.2020.100019
positive Regulation: ESR1 --+> anxiety	20184922	2010	10.1016/j.bbr.2010.02.033
positive Regulation: ESR1 --+> anxiety		2009	10.1016/j.neures.2009.09.1234
positive Regulation: ESR1 --+> anxiety	23268192	2012	10.1016/j.pnpbp.2012.12.015
positive Regulation: ESR1 --+> anxiety	23268192	2012	10.1016/j.pnpbp.2012.12.015
positive Regulation: ESR1 --+> anxiety	24240011	2013	10.1016/j.steroids.2013.11.004
positive Regulation: ESR1 --+> anxiety	25837835	2015	10.1016/j.physbeh.2015.03.041
positive Regulation: ESR1 --+> anxiety	26388065	2016	10.1016/j.yhbeh.2015.09.001
positive Regulation: ESR1 --+> anxiety	26409312	2015	10.1016/j.lfs.2015.09.013
positive Regulation: ESR1 --+> anxiety	12730370	2003
positive Regulation: ESR1 --+> anxiety	22538291	2012	10.1159/000338397
positive Regulation: ESR1 --+> anxiety	20184922	2010	10.1016/j.bbr.2010.02.03310.1016/j.bbr.2010.02.033
positive Regulation: ESR1 --+> anxiety	20184922	2010	10.1016/j.bbr.2010.02.03310.1016/j.bbr.2010.02.033
positive Regulation: ESR1 --+> anxiety	25837835	2015	10.1016/j.physbeh.2015.03.04110.1016/j.physbeh.2015.03.041
positive Regulation: ESR1 --+> anxiety	26501180	2015	10.1037/bne000009410.1037/bne0000094
positive Regulation: TGM2 --+> anxiety	36878712	2023	10.1111/cpr.13439
negative Regulation: SRD5A1 ---| anxiety	31981690	2020	10.1016/j.ygcen.2020.113400
negative Regulation: SRD5A1 ---| anxiety	33482310	2021	10.1016/j.neulet.2021.135652
negative Regulation: SRD5A1 ---| anxiety	17604088	2007	10.1016/j.yfrne.2007.05.002
negative Regulation: SRD5A1 ---| anxiety	23886595	2013	10.1016/j.bbr.2013.07.025
positive Regulation: GRIA2 --+> anxiety	28962381	2015	10.1016/j.toxrep.2014.12.014
positive Regulation: CARTPT --+> anxiety	30391426	2018	10.1016/j.peptides.2018.10.008
positive Regulation: CARTPT --+> anxiety	30391426	2018	10.1016/j.peptides.2018.10.008
positive Regulation: CARTPT --+> anxiety	31054868	2019	10.1016/j.mce.2019.04.017
positive Regulation: CARTPT --+> anxiety	17434149	2007	10.1016/j.brainres.2007.03.042
positive Regulation: CARTPT --+> anxiety	12600694	2003	10.1016/S0014-2999(03)01368-2
positive Regulation: CARTPT --+> anxiety	19846044	2009	10.1016/j.lfs.2009.10.007
positive Regulation: CARTPT --+> anxiety	21803054	2012	10.1016/j.neuropharm.2011.07.023
positive Regulation: CARTPT --+> anxiety	18096245	2008	10.1016/j.psychres.2007.06.031
positive Regulation: CARTPT --+> anxiety	18096245	2008	10.1016/j.psychres.2007.06.031
positive Regulation: CARTPT --+> anxiety	18096245	2008	10.1016/j.psychres.2007.06.031
positive Regulation: CARTPT --+> anxiety	16774797	2006	10.1016/j.peptides.2006.01.027
positive Regulation: CARTPT --+> anxiety	16774797	2006	10.1016/j.peptides.2006.01.027
positive Regulation: CARTPT --+> anxiety	16774797	2006	10.1016/j.peptides.2006.01.027
positive Regulation: CARTPT --+> anxiety	16774797	2006	10.1016/j.peptides.2006.01.027
positive Regulation: CARTPT --+> anxiety	16774797	2006	10.1016/j.peptides.2006.01.027
positive Regulation: CARTPT --+> anxiety	16762458	2006	10.1016/j.peptides.2006.03.035
positive Regulation: CARTPT --+> anxiety	12927745	2003	10.1016/S0301-0082(03)00087-X
positive Regulation: CARTPT --+> anxiety	19356602	2009	10.1016/j.neulet.2009.02.008
positive Regulation: CARTPT --+> anxiety	19254763	2009	10.1016/j.nbd.2009.02.010
positive Regulation: CARTPT --+> anxiety	14965763	2003	10.1016/j.pep.2003.08.015
positive Regulation: CARTPT --+> anxiety	24468550	2014	10.1016/j.peptides.2014.01.004
positive Regulation: CARTPT --+> anxiety	24983774	2014	10.1016/j.ygcen.2014.06.025
positive Regulation: CARTPT --+> anxiety	25256086	2014	10.1016/j.npep.2014.09.002
positive Regulation: CARTPT --+> anxiety	25256086	2014	10.1016/j.npep.2014.09.002
positive Regulation: CARTPT --+> anxiety	25820086	2015	10.1016/j.npep.2015.03.004
positive Regulation: CARTPT --+> anxiety	25820086	2015	10.1016/j.npep.2015.03.004
positive Regulation: CARTPT --+> anxiety	26955782	2016	10.1016/j.neuroscience.2016.02.071
positive Regulation: CARTPT --+> anxiety	16099925	2005
positive Regulation: CARTPT --+> anxiety	18800067	2009
positive Regulation: CARTPT --+> anxiety	32826981	2021	10.1038/s41386-020-00807-4
positive Regulation: CARTPT --+> anxiety	16400624	2006	10.1002/da.20156
positive Regulation: CARTPT --+> anxiety	17722045	2007	10.1002/mds.21447
positive Regulation: CARTPT --+> anxiety	21886553	2011	10.2174/15701591179501707410.2174/157015911795017074
positive Regulation: CARTPT --+> anxiety	21886553	2011	10.2174/15701591179501707410.2174/157015911795017074
positive Regulation: CARTPT --+> anxiety	23299040	2013	10.1016/j.bbr.2012.12.05810.1016/j.bbr.2012.12.058
positive Regulation: CARTPT --+> anxiety	25256086	2014	10.1016/j.npep.2014.09.00210.1016/j.npep.2014.09.002
positive Regulation: CARTPT --+> anxiety	30391426	2018	10.1016/j.peptides.2018.10.00810.1016/j.peptides.2018.10.008
positive Regulation: CARTPT --+> anxiety		2019	10.1016/j.mce.2019.04.017
positive Regulation: CARTPT --+> anxiety		2012	10.1016/j.neuropharm.2011.07.023
positive Regulation: CARTPT --+> anxiety	24642272	2014	10.1016/j.brainres.2014.03.006
positive Regulation: CARTPT --+> anxiety	19005467	2009
positive Regulation: CARTPT --+> anxiety		2015
positive Regulation: CAT --+> anxiety	26187709	2015	10.1016/j.yhbeh.2015.07.007
negative Regulation: CALY ---| anxiety	18295356	2008	10.1016/j.bbr.2007.12.03110.1016/j.bbr.2007.12.031
negative Regulation: IGFBP7 ---| anxiety	21873981	2011	10.1038/emboj.2011.293
negative Regulation: KCNA3 ---| anxiety	29615878	2018	10.3389/fnbeh.2018.00049
positive Regulation: SCGB1A1 --+> anxiety		1999	10.1016/S0165-1781(99)00073-6
negative Regulation: CDC73 ---| anxiety	25958132	2015	10.1016/j.ymgme.2015.05.002
negative Regulation: RET ---| anxiety	17540371	2007	10.1016/j.yhbeh.2007.04.012
negative Regulation: RET ---| anxiety	33085582	2021	10.1080/07399332.2020.182168910.1080/07399332.2020.1821689
negative Regulation: PDE10A ---| anxiety	17913473	2008	10.1016/j.euroneuro.2007.08.002
positive Regulation: CD1A --+> anxiety	22450871	2012	10.1007/s10571-012-9830-6
positive Regulation: CD1A --+> anxiety	23015785	2012	10.3389/fnbeh.2012.00064
negative Regulation: HOXB8 ---| anxiety	33639178	2021	10.1016/j.neubiorev.2021.02.034
negative Regulation: GABRD ---| anxiety	24905018	2014	10.1371/journal.pone.0097524
positive Regulation: TET1 --+> anxiety	33262245	2021	10.1523/JNEUROSCI.1821-20.2020
negative Regulation: SLC32A1 ---| anxiety	28129110	2016	10.1016/j.ymthe.2016.10.010
negative Regulation: SLC32A1 ---| anxiety	37032820	2023	10.3389/fnagi.2023.1142055
positive Regulation: angiotensin II --+> anxiety	26767952	2016	10.1016/j.neuropharm.2015.12.026
positive Regulation: angiotensin II --+> anxiety	33115635	2020	10.1016/j.pbb.2020.173063
positive Regulation: angiotensin II --+> anxiety	33115635	2020	10.1016/j.pbb.2020.173063
positive Regulation: angiotensin II --+> anxiety	33115635	2020	10.1016/j.pbb.2020.173063
positive Regulation: angiotensin II --+> anxiety	32738352	2020	10.1016/j.pnpbp.2020.110050
positive Regulation: angiotensin II --+> anxiety	26995306	2016	10.1016/j.phrs.2016.03.019
positive Regulation: angiotensin II --+> anxiety	22361077	2012	10.1016/j.biopsych.2012.01.017
positive Regulation: angiotensin II --+> anxiety	11420066	2001	10.1016/S0091-3057(01)00491-9
positive Regulation: angiotensin II --+> anxiety	21035950	2011	10.1016/j.psyneuen.2010.10.001
positive Regulation: angiotensin II --+> anxiety	17113923	2006	10.1016/j.brainresbull.2006.07.018
positive Regulation: angiotensin II --+> anxiety	15950155	2005	10.1016/j.mcn.2005.03.012
positive Regulation: angiotensin II --+> anxiety	23103834	2012	10.1016/j.physbeh.2012.10.005
positive Regulation: angiotensin II --+> anxiety	23103834	2012	10.1016/j.physbeh.2012.10.005
positive Regulation: angiotensin II --+> anxiety	23103834	2012	10.1016/j.physbeh.2012.10.005
positive Regulation: angiotensin II --+> anxiety	23103834	2012	10.1016/j.physbeh.2012.10.005
positive Regulation: angiotensin II --+> anxiety	24041538	2013	10.1016/j.bbr.2013.09.023
positive Regulation: angiotensin II --+> anxiety	23892268	2013	10.1016/j.phrs.2013.07.004
positive Regulation: angiotensin II --+> anxiety	23892268	2013	10.1016/j.phrs.2013.07.004
positive Regulation: angiotensin II --+> anxiety	23892268	2013	10.1016/j.phrs.2013.07.004
positive Regulation: angiotensin II --+> anxiety	23892268	2013	10.1016/j.phrs.2013.07.004
positive Regulation: angiotensin II --+> anxiety	23892268	2013	10.1016/j.phrs.2013.07.004
positive Regulation: angiotensin II --+> anxiety	23892268	2013	10.1016/j.phrs.2013.07.004
positive Regulation: angiotensin II --+> anxiety	26004493	2015	10.1016/j.drudis.2015.05.007
positive Regulation: angiotensin II --+> anxiety	26245156	2015	10.1016/j.yebeh.2015.06.036
positive Regulation: angiotensin II --+> anxiety	19047580	2009
positive Regulation: angiotensin II --+> anxiety	28641333	2017	10.1055/s-0043-112345
positive Regulation: angiotensin II --+> anxiety	28641333	2017	10.1055/s-0043-112345
positive Regulation: angiotensin II --+> anxiety	28641333	2017	10.1055/s-0043-112345
positive Regulation: angiotensin II --+> anxiety	28695320	2018	10.1007/s10571-017-0518-9
positive Regulation: angiotensin II --+> anxiety	31703027	2019	10.1097/FBP.0000000000000518
positive Regulation: angiotensin II --+> anxiety	31625976	2019	10.1097/FBP.0000000000000506
positive Regulation: angiotensin II --+> anxiety	31625976	2019	10.1097/FBP.0000000000000506
positive Regulation: angiotensin II --+> anxiety	31625976	2019	10.1097/FBP.0000000000000506
positive Regulation: angiotensin II --+> anxiety	31625976	2019	10.1097/FBP.0000000000000506
positive Regulation: angiotensin II --+> anxiety	12832727	2003
positive Regulation: angiotensin II --+> anxiety	15158002	2004	10.1016/j.neulet.2004.03.050
positive Regulation: angiotensin II --+> anxiety	22461954	2012
positive Regulation: angiotensin II --+> anxiety	23103834	2013	10.1016/j.physbeh.2012.10.00510.1016/j.physbeh.2012.10.005
positive Regulation: angiotensin II --+> anxiety	23892268	2013	10.1016/j.phrs.2013.07.00410.1016/j.phrs.2013.07.004
positive Regulation: angiotensin II --+> anxiety	25003108	2014	10.1155/2014/18324810.1155/2014/183248
positive Regulation: angiotensin II --+> anxiety	26245156	2015	10.1016/j.yebeh.2015.06.03610.1016/j.yebeh.2015.06.036
positive Regulation: angiotensin II --+> anxiety	31625976	2019	10.1097/FBP.000000000000050610.1097/FBP.0000000000000506
positive Regulation: angiotensin II --+> anxiety	36555831	2022	10.3390/ijms232416187
negative Regulation: KCNN2 ---| anxiety	30737013	2018	10.1016/j.biopsych.2018.12.010
negative Regulation: KCNN2 ---| anxiety	25704615	2015	10.1016/j.ejphar.2015.02.011
negative Regulation: KCNN2 ---| anxiety	24661728	2014	10.1017/S1461145714000236
negative Regulation: KCNN2 ---| anxiety	19204724	2009	10.1038/mp.2009.910.1038/mp.2009.9
negative Regulation: MIR219A1 ---| anxiety	27873367	2017	10.1111/ejn.1348510.1111/ejn.13485
positive Regulation: MKKS --+> anxiety	36498834	2022	10.3390/ijms232314506
positive Regulation: CRH --+> anxiety	32093887	2020	10.1016/j.bbrc.2020.02.023
positive Regulation: CRH --+> anxiety		2016	10.1016/j.biopsych.2016.07.011
positive Regulation: CRH --+> anxiety	29033027	2017	10.1016/j.biopsych.2017.08.023
positive Regulation: CRH --+> anxiety		2017	10.1016/j.biopsych.2017.02.754
positive Regulation: CRH --+> anxiety		2018	10.1016/j.biopsych.2018.02.147
positive Regulation: CRH --+> anxiety	31706582	2019	10.1016/j.biopsych.2019.09.013
positive Regulation: CRH --+> anxiety	31706582	2019	10.1016/j.biopsych.2019.09.013
positive Regulation: CRH --+> anxiety	29247629	2017	10.1016/j.brainres.2017.12.011
positive Regulation: CRH --+> anxiety	31881185	2020	10.1016/j.brainres.2019.146622
positive Regulation: CRH --+> anxiety	31881185	2020	10.1016/j.brainres.2019.146622
positive Regulation: CRH --+> anxiety	32330519	2020	10.1016/j.brainres.2020.146850
positive Regulation: CRH --+> anxiety	29501756	2018	10.1016/j.yhbeh.2018.02.013
positive Regulation: CRH --+> anxiety	27553121	2016	10.1016/j.neuropharm.2016.08.020
positive Regulation: CRH --+> anxiety	28351600	2017	10.1016/j.neuropharm.2017.03.028
positive Regulation: CRH --+> anxiety	32871155	2020	10.1016/j.neuropharm.2020.108293
positive Regulation: CRH --+> anxiety	33567305	2021	10.1016/j.neuropharm.2021.108491
positive Regulation: CRH --+> anxiety	33862030	2021	10.1016/j.neuropharm.2021.108567
positive Regulation: CRH --+> anxiety	28089702	2017	10.1016/j.physbeh.2017.01.021
positive Regulation: CRH --+> anxiety	31047951	2019	10.1016/j.physbeh.2019.04.020
positive Regulation: CRH --+> anxiety	27450939	2016	10.1016/j.urology.2016.07.013
positive Regulation: CRH --+> anxiety	30684507	2019	10.1016/j.yfrne.2019.01.001
positive Regulation: CRH --+> anxiety	26441327	2016	10.1016/j.npep.2015.09.008
positive Regulation: CRH --+> anxiety	30824124	2019	10.1016/j.npep.2019.02.002
positive Regulation: CRH --+> anxiety	30824124	2019	10.1016/j.npep.2019.02.002
positive Regulation: CRH --+> anxiety	27095547	2016	10.1016/j.neubiorev.2016.04.006
positive Regulation: CRH --+> anxiety	32311373	2020	10.1016/j.pharmthera.2020.107551
positive Regulation: CRH --+> anxiety	33932549	2021	10.1016/j.neures.2021.04.011
positive Regulation: CRH --+> anxiety	27829122	2017	10.1016/j.peptides.2016.11.001
positive Regulation: CRH --+> anxiety	33862163	2021	10.1016/j.peptides.2021.170548
positive Regulation: CRH --+> anxiety	30954502	2019	10.1016/j.neuint.2019.04.001
positive Regulation: CRH --+> anxiety		2018	10.1016/j.ejpsy.2018.01.002
positive Regulation: CRH --+> anxiety	26529486	2015	10.1016/j.pnpbp.2015.10.010
positive Regulation: CRH --+> anxiety	33864884	2021	10.1016/j.mce.2021.111277
positive Regulation: CRH --+> anxiety	30170157	2018	10.1016/j.neuroscience.2018.08.019
positive Regulation: CRH --+> anxiety	30610938	2018	10.1016/j.neuroscience.2018.12.035
positive Regulation: CRH --+> anxiety	27521739	2016	10.1016/j.psyneuen.2016.07.007
positive Regulation: CRH --+> anxiety	27871026	2017	10.1016/j.psyneuen.2016.11.006
positive Regulation: CRH --+> anxiety	29268182	2018	10.1016/j.psyneuen.2017.12.002
positive Regulation: CRH --+> anxiety	33091759	2020	10.1016/j.psyneuen.2020.104905
positive Regulation: CRH --+> anxiety	33059202	2020	10.1016/j.psyneuen.2020.104906
positive Regulation: CRH --+> anxiety	33059202	2020	10.1016/j.psyneuen.2020.104906
positive Regulation: CRH --+> anxiety	28802900	2018	10.1016/j.brainresbull.2017.08.001
positive Regulation: CRH --+> anxiety		2017	10.1016/j.alcohol.2017.02.221
positive Regulation: CRH --+> anxiety	30217435	2018	10.1016/j.alcohol.2018.01.007
positive Regulation: CRH --+> anxiety	30217435	2018	10.1016/j.alcohol.2018.01.007
positive Regulation: CRH --+> anxiety	30217435	2018	10.1016/j.alcohol.2018.01.007
positive Regulation: CRH --+> anxiety	30217435	2018	10.1016/j.alcohol.2018.01.007
positive Regulation: CRH --+> anxiety	30217435	2018	10.1016/j.alcohol.2018.01.007
positive Regulation: CRH --+> anxiety	30217435	2018	10.1016/j.alcohol.2018.01.007
positive Regulation: CRH --+> anxiety	30217435	2018	10.1016/j.alcohol.2018.01.007
positive Regulation: CRH --+> anxiety	26365025	2016	10.1016/j.bbi.2015.09.006
positive Regulation: CRH --+> anxiety	28017470	2016	10.1016/j.neuron.2016.11.034
positive Regulation: CRH --+> anxiety	31170393	2019	10.1016/j.neuron.2019.03.037
positive Regulation: CRH --+> anxiety	27397865	2016	10.1016/j.euroneuro.2016.06.011
positive Regulation: CRH --+> anxiety	22683343	2012	10.1016/j.bmcl.2012.05.066
positive Regulation: CRH --+> anxiety	22196514	2011	10.1016/j.bmc.2011.11.015
positive Regulation: CRH --+> anxiety	31454550	2020	10.1016/j.nbd.2019.104578
positive Regulation: CRH --+> anxiety	30742899	2019	10.1016/j.phrs.2019.02.001
positive Regulation: CRH --+> anxiety	27613348	2016	10.1016/j.chc.2016.05.006
positive Regulation: CRH --+> anxiety	28818702	2017	10.1016/j.nlm.2017.08.004
positive Regulation: CRH --+> anxiety	31577943	2019	10.1016/j.celrep.2019.08.083
positive Regulation: CRH --+> anxiety	31577943	2019	10.1016/j.celrep.2019.08.083
positive Regulation: CRH --+> anxiety	31577943	2019	10.1016/j.celrep.2019.08.083
positive Regulation: CRH --+> anxiety	30949563	2019	10.1016/j.ynstr.2019.100154
positive Regulation: CRH --+> anxiety	30949563	2019	10.1016/j.ynstr.2019.100154
positive Regulation: CRH --+> anxiety	31236436	2019	10.1016/j.ynstr.2019.100176
positive Regulation: CRH --+> anxiety	31211281	2019	10.1016/j.ibror.2018.11.008
positive Regulation: CRH --+> anxiety		2021	10.1016/j.gendis.2021.06.009
positive Regulation: CRH --+> anxiety	10599478	1999	10.1016/S0006-3223(99)00170-5
positive Regulation: CRH --+> anxiety	10599479	1999	10.1016/S0006-3223(99)00224-3
positive Regulation: CRH --+> anxiety	11137055	2000	10.1016/S0006-3223(00)00943-4
positive Regulation: CRH --+> anxiety	30141986	2018	10.1152/AJPHEART.00187.2018
positive Regulation: CRH --+> anxiety	16613600	2006	10.1186/1741-7007-4-8
positive Regulation: CRH --+> anxiety	17989958	2008	10.1007/s00213-007-0985-7
positive Regulation: CRH --+> anxiety	18541912	2008	10.1073/pnas.080230210510.1073/pnas.0802302105
positive Regulation: CRH --+> anxiety	19843974	2010	10.1124/jpet.109.15918610.1124/jpet.109.159186
positive Regulation: CRH --+> anxiety	20052275	2009	10.1371/journal.pone.000852810.1371/journal.pone.0008528
positive Regulation: CRH --+> anxiety	20655906	2010	10.1016/j.ejphar.2010.07.00810.1016/j.ejphar.2010.07.008
positive Regulation: CRH --+> anxiety	21425881	2011	10.2165/11587790-000000000-0000010.2165/11587790-000000000-00000
positive Regulation: CRH --+> anxiety	21616602	2012	10.1016/j.psyneuen.2011.04.01410.1016/j.psyneuen.2011.04.014
positive Regulation: CRH --+> anxiety	22033745	2002
positive Regulation: CRH --+> anxiety	22992651	2012	10.1073/pnas.111926110910.1073/pnas.1119261109
positive Regulation: CRH --+> anxiety	23722830	2013	10.1007/s00213-013-3114-910.1007/s00213-013-3114-9
positive Regulation: CRH --+> anxiety	24326400	2014	10.1038/npp.2013.33610.1038/npp.2013.336
positive Regulation: CRH --+> anxiety	737	2016	10.1016/j.chc.2016.05.006
positive Regulation: CRH --+> anxiety	127	2017	10.1016/j.biopsych.2017.08.023
positive Regulation: CRH --+> anxiety		2019	10.1016/j.npep.2019.02.002
positive Regulation: CRH --+> anxiety		2019	10.1016/j.npep.2019.02.002
positive Regulation: CRH --+> anxiety		2019	10.1016/j.nbd.2019.104578
positive Regulation: CRH --+> anxiety		2019	10.1016/j.biopsych.2019.09.013
positive Regulation: CRH --+> anxiety		2019	10.1016/j.biopsych.2019.09.013
positive Regulation: CRH --+> anxiety		2020	10.1016/j.bbrc.2020.02.023
positive Regulation: CRH --+> anxiety	11164761	2001	10.1016/S0006-3223(00)00977-X
positive Regulation: CRH --+> anxiety	11430844	2001	10.1016/S0006-3223(01)01157-X
positive Regulation: CRH --+> anxiety		2003	10.1016/S0006-3223(03)00468-2
positive Regulation: CRH --+> anxiety	15820707	2005	10.1016/j.biopsych.2005.01.015
positive Regulation: CRH --+> anxiety	16197926	2006	10.1016/j.biopsych.2005.08.008
positive Regulation: CRH --+> anxiety	16876134	2007	10.1016/j.biopsych.2006.03.063
positive Regulation: CRH --+> anxiety	17207778	2007	10.1016/j.biopsych.2006.09.032
positive Regulation: CRH --+> anxiety	17692829	2007	10.1016/j.biopsych.2007.06.007
positive Regulation: CRH --+> anxiety	19217076	2009	10.1016/j.biopsych.2008.12.028
positive Regulation: CRH --+> anxiety	20060104	2010	10.1016/j.biopsych.2009.11.007
positive Regulation: CRH --+> anxiety	21277566	2011	10.1016/j.biopsych.2010.12.013
positive Regulation: CRH --+> anxiety	21277566	2011	10.1016/j.biopsych.2010.12.013
positive Regulation: CRH --+> anxiety	21277566	2011	10.1016/j.biopsych.2010.12.013
positive Regulation: CRH --+> anxiety	21783178	2012	10.1016/j.biopsych.2011.05.036
positive Regulation: CRH --+> anxiety	21783178	2012	10.1016/j.biopsych.2011.05.036
positive Regulation: CRH --+> anxiety	9098554	1997	10.1016/S0006-8993(96)01368-6
positive Regulation: CRH --+> anxiety	9593994	1998	10.1016/S0006-8993(98)00274-1
positive Regulation: CRH --+> anxiety	10082815	1999	10.1016/S0006-8993(98)01288-8
positive Regulation: CRH --+> anxiety	10760490	2000	10.1016/S0006-8993(00)02019-9
positive Regulation: CRH --+> anxiety	10986336	2000	10.1016/S0006-8993(00)02638-X
positive Regulation: CRH --+> anxiety	11602238	2001	10.1016/S0006-8993(01)02920-1
positive Regulation: CRH --+> anxiety	12088848	2002	10.1016/S0006-8993(02)02707-5
positive Regulation: CRH --+> anxiety	12376179	2002	10.1016/S0006-8993(02)03189-X
positive Regulation: CRH --+> anxiety	12376179	2002	10.1016/S0006-8993(02)03189-X
positive Regulation: CRH --+> anxiety	12376179	2002	10.1016/S0006-8993(02)03189-X
positive Regulation: CRH --+> anxiety	12573522	2003	10.1016/S0006-8993(02)04113-6
positive Regulation: CRH --+> anxiety	12885425	2003	10.1016/S0006-8993(03)02886-5
positive Regulation: CRH --+> anxiety		2003	10.1016/j.brainres.2003.08.021
positive Regulation: CRH --+> anxiety		2003	10.1016/j.brainres.2003.08.021
positive Regulation: CRH --+> anxiety		2003	10.1016/j.brainres.2003.08.021
positive Regulation: CRH --+> anxiety	15476706	2004	10.1016/j.brainres.2004.08.042
positive Regulation: CRH --+> anxiety	18036574	2008	10.1016/j.brainres.2007.10.058
positive Regulation: CRH --+> anxiety	18053970	2008	10.1016/j.brainres.2007.11.007
positive Regulation: CRH --+> anxiety	21621194	2011	10.1016/j.brainres.2011.04.047
positive Regulation: CRH --+> anxiety		2012	10.1016/j.brainres.2012.02.071
positive Regulation: CRH --+> anxiety	10357258	1999	10.1016/S0014-2999(99)00120-X
positive Regulation: CRH --+> anxiety	10414432	1999	10.1016/S0014-2999(99)00287-3
positive Regulation: CRH --+> anxiety	10497909	1999	10.1016/S0014-2999(99)00505-1
positive Regulation: CRH --+> anxiety	11033310	2000	10.1016/S0014-2999(00)00537-9
positive Regulation: CRH --+> anxiety	12600708	2003	10.1016/S0014-2999(03)01279-2
positive Regulation: CRH --+> anxiety	12600710	2003	10.1016/S0014-2999(03)01281-0
positive Regulation: CRH --+> anxiety	17610870	2007	10.1016/j.ejphar.2007.05.041
positive Regulation: CRH --+> anxiety	18272149	2008	10.1016/j.ejphar.2007.12.032
positive Regulation: CRH --+> anxiety	15708752	2005	10.1016/j.yhbeh.2004.11.001
positive Regulation: CRH --+> anxiety	15919381	2005	10.1016/j.yhbeh.2005.01.009
positive Regulation: CRH --+> anxiety	16901485	2006	10.1016/j.yhbeh.2006.06.033
positive Regulation: CRH --+> anxiety	17010974	2006	10.1016/j.yhbeh.2006.08.003
positive Regulation: CRH --+> anxiety	17540371	2007	10.1016/j.yhbeh.2007.04.012
positive Regulation: CRH --+> anxiety	17920596	2008	10.1016/j.yhbeh.2007.08.013
positive Regulation: CRH --+> anxiety	10367986	1999	10.1016/S0022-3956(98)90056-5
positive Regulation: CRH --+> anxiety	11777495	2002	10.1016/S0022-3956(01)00049-8
positive Regulation: CRH --+> anxiety	16455105	2007	10.1016/j.jpsychires.2005.12.005
positive Regulation: CRH --+> anxiety	15094320	2004	10.1016/j.lfs.2003.12.002
positive Regulation: CRH --+> anxiety	16122764	2006	10.1016/j.lfs.2005.06.003
positive Regulation: CRH --+> anxiety	21878341	2011	10.1016/j.lfs.2011.08.009
positive Regulation: CRH --+> anxiety	22710442	2012	10.1016/j.neuropharm.2012.04.017
positive Regulation: CRH --+> anxiety	22710442	2012	10.1016/j.neuropharm.2012.04.017
positive Regulation: CRH --+> anxiety	11543771	2001	10.1016/S0028-3908(01)00094-6
positive Regulation: CRH --+> anxiety	16504218	2006	10.1016/j.neuropharm.2005.12.003
positive Regulation: CRH --+> anxiety	16504218	2006	10.1016/j.neuropharm.2005.12.003
positive Regulation: CRH --+> anxiety		2012	10.1016/j.neuropharm.2011.06.019
positive Regulation: CRH --+> anxiety		2012	10.1016/j.neuropharm.2011.11.007
positive Regulation: CRH --+> anxiety	15501501	2004	10.1016/j.physbeh.2004.08.005
positive Regulation: CRH --+> anxiety	15501501	2004	10.1016/j.physbeh.2004.08.005
positive Regulation: CRH --+> anxiety	15708779	2005	10.1016/j.physbeh.2004.12.004
positive Regulation: CRH --+> anxiety	19250945	2009	10.1016/j.physbeh.2009.02.016
positive Regulation: CRH --+> anxiety	19250945	2009	10.1016/j.physbeh.2009.02.016
positive Regulation: CRH --+> anxiety	21557958	2011	10.1016/j.physbeh.2011.04.063
positive Regulation: CRH --+> anxiety	32736706	2020	10.1016/j.bbrc.2020.05.16310.1016/j.bbrc.2020.05.163
positive Regulation: CRH --+> anxiety	30245730	2018	10.1155/2018/241918310.1155/2018/2419183
positive Regulation: CRH --+> anxiety	30797961	2019	10.1016/j.bbi.2019.02.019
positive Regulation: CRH --+> anxiety	11222986	2001	10.1016/S0006-8993(00)03036-5
positive Regulation: CRH --+> anxiety	11384606	2001	10.1016/S0006-8993(01)02405-2
positive Regulation: CRH --+> anxiety		2012	10.1016/j.ejphar.2012.01.023
positive Regulation: CRH --+> anxiety		2011	10.1016/j.febslet.2011.06.004
positive Regulation: CRH --+> anxiety	10869587	2000	10.1016/S0031-9384(99)00226-7
positive Regulation: CRH --+> anxiety		2019	10.1523/JNEUROSCI.2226-18.2019
positive Regulation: CRH --+> anxiety	15269266	2004	10.1523/JNEUROSCI.5760-03.2004
positive Regulation: CRH --+> anxiety	8170521	1994	10.1016/0143-4179(94)90102-3
positive Regulation: CRH --+> anxiety	7621515	1994	10.1007/bf02088839
positive Regulation: CRH --+> anxiety	21651923	2011	10.1016/j.physbeh.2011.05.025
positive Regulation: CRH --+> anxiety	16140055	2005	10.1016/S0074-7742(04)65005-7
positive Regulation: CRH --+> anxiety	11164073	2000	10.1016/S0091-3057(00)00371-3
positive Regulation: CRH --+> anxiety	15006468	2004	10.1016/j.pbb.2003.12.019
positive Regulation: CRH --+> anxiety	15582675	2004	10.1016/j.pbb.2004.09.020
positive Regulation: CRH --+> anxiety	16815539	2006	10.1016/j.pbb.2006.05.026
positive Regulation: CRH --+> anxiety	16987545	2006	10.1016/j.pbb.2006.08.002
positive Regulation: CRH --+> anxiety	16987545	2006	10.1016/j.pbb.2006.08.002
positive Regulation: CRH --+> anxiety	16987545	2006	10.1016/j.pbb.2006.08.002
positive Regulation: CRH --+> anxiety	17107706	2007	10.1016/j.pbb.2006.09.024
positive Regulation: CRH --+> anxiety	19409922	2009	10.1016/j.pbb.2009.04.014
positive Regulation: CRH --+> anxiety		2012	10.1016/j.jaci.2011.09.008
positive Regulation: CRH --+> anxiety	17666234	2007	10.1016/j.pop.2007.04.007
positive Regulation: CRH --+> anxiety	12637038	2003	10.1016/S0143-4179(03)00006-4
positive Regulation: CRH --+> anxiety	12637038	2003	10.1016/S0143-4179(03)00006-4
positive Regulation: CRH --+> anxiety	16038974	2005	10.1016/j.npep.2005.06.002
positive Regulation: CRH --+> anxiety		2006	10.1016/j.npep.2006.09.042
positive Regulation: CRH --+> anxiety	18617263	2008	10.1016/j.npep.2008.05.004
positive Regulation: CRH --+> anxiety	18617263	2008	10.1016/j.npep.2008.05.004
positive Regulation: CRH --+> anxiety	24952092	2014	10.1007/s00213-014-3621-3
positive Regulation: CRH --+> anxiety	24770626	2014	10.1007/s00213-014-3564-8
positive Regulation: CRH --+> anxiety	17585886	2008	10.1016/j.biopsych.2007.01.010
positive Regulation: CRH --+> anxiety		2012	10.1016/j.neuropharm.2011.07.027
positive Regulation: CRH --+> anxiety	16930683	2006	10.1016/j.yfrne.2006.06.002
positive Regulation: CRH --+> anxiety	21168912	2011	10.1016/j.npep.2010.11.003
positive Regulation: CRH --+> anxiety	15935474	2005	10.1016/j.dci.2005.02.008
positive Regulation: CRH --+> anxiety	11323078	2001	10.1016/S0149-7634(01)00002-1
positive Regulation: CRH --+> anxiety	11323078	2001	10.1016/S0149-7634(01)00002-1
positive Regulation: CRH --+> anxiety	12034130	2002	10.1016/S0149-7634(01)00066-5
positive Regulation: CRH --+> anxiety	12667494	2002	10.1016/S0149-7634(02)00087-8
positive Regulation: CRH --+> anxiety	15652252	2005	10.1016/j.neubiorev.2004.08.009
positive Regulation: CRH --+> anxiety	15899517	2005	10.1016/j.neubiorev.2005.03.003
positive Regulation: CRH --+> anxiety	18423590	2008	10.1016/j.neubiorev.2008.03.001
positive Regulation: CRH --+> anxiety	18817811	2009	10.1016/j.neubiorev.2008.09.001
positive Regulation: CRH --+> anxiety	20727910	2011	10.1016/j.neubiorev.2010.08.003
positive Regulation: CRH --+> anxiety	20727910	2011	10.1016/j.neubiorev.2010.08.003
positive Regulation: CRH --+> anxiety	19917308	2010	10.1016/j.pharmthera.2009.11.002
positive Regulation: CRH --+> anxiety	20851271	2010	10.1016/j.genhosppsych.2010.06.001
positive Regulation: CRH --+> anxiety	16269317	2005	10.1016/j.brainresrev.2005.01.007
positive Regulation: CRH --+> anxiety	11172875	2001	10.1016/S0165-0327(00)00352-9
positive Regulation: CRH --+> anxiety	11172875	2001	10.1016/S0165-0327(00)00352-9
positive Regulation: CRH --+> anxiety		2008	10.1016/j.jad.2007.12.186
positive Regulation: CRH --+> anxiety	21774994	2011	10.1016/j.jneuroim.2011.06.016
positive Regulation: CRH --+> anxiety	11830263	2002	10.1016/S0165-6147(02)01946-6
positive Regulation: CRH --+> anxiety	16935354	2006	10.1016/j.tips.2006.08.007
positive Regulation: CRH --+> anxiety	15836912	2005	10.1016/j.bbr.2004.11.026
positive Regulation: CRH --+> anxiety	15836912	2005	10.1016/j.bbr.2004.11.026
positive Regulation: CRH --+> anxiety	15904720	2005	10.1016/j.bbr.2005.01.016
positive Regulation: CRH --+> anxiety	15904720	2005	10.1016/j.bbr.2005.01.016
positive Regulation: CRH --+> anxiety	16154649	2006	10.1016/j.bbr.2005.07.021
positive Regulation: CRH --+> anxiety	16621057	2006	10.1016/j.bbr.2006.03.017
positive Regulation: CRH --+> anxiety	16934343	2006	10.1016/j.bbr.2006.07.019
positive Regulation: CRH --+> anxiety	17095103	2007	10.1016/j.bbr.2006.10.003
positive Regulation: CRH --+> anxiety	17095103	2007	10.1016/j.bbr.2006.10.003
positive Regulation: CRH --+> anxiety	19428634	2009	10.1016/j.bbr.2009.02.013
positive Regulation: CRH --+> anxiety	19958793	2009	10.1016/j.bbr.2009.11.036
positive Regulation: CRH --+> anxiety	21741994	2011	10.1016/j.bbr.2011.06.027
positive Regulation: CRH --+> anxiety	15582733	2005	10.1016/j.regpep.2004.09.003
positive Regulation: CRH --+> anxiety	15582733	2005	10.1016/j.regpep.2004.09.003
positive Regulation: CRH --+> anxiety	16769145	2006	10.1016/j.neures.2006.05.005
positive Regulation: CRH --+> anxiety	16769145	2006	10.1016/j.neures.2006.05.005
positive Regulation: CRH --+> anxiety	19010566	2009	10.1016/j.tig.2008.10.005
positive Regulation: CRH --+> anxiety	10098629	1999	10.1016/S0196-9781(98)00147-8
positive Regulation: CRH --+> anxiety	9493869	1998	10.1016/S0196-9781(97)00298-2
positive Regulation: CRH --+> anxiety	10422877	1999	10.1016/S0196-9781(98)00160-0
positive Regulation: CRH --+> anxiety	11337086	2001	10.1016/S0196-9781(01)00386-2
positive Regulation: CRH --+> anxiety	11337088	2001	10.1016/S0196-9781(01)00388-6
positive Regulation: CRH --+> anxiety	11337098	2001	10.1016/S0196-9781(01)00398-9
positive Regulation: CRH --+> anxiety	11835994	2002	10.1016/S0196-9781(01)00640-4
positive Regulation: CRH --+> anxiety	15476938	2004	10.1016/j.peptides.2004.05.024
positive Regulation: CRH --+> anxiety	16269353	2005	10.1016/j.peptides.2005.03.036
positive Regulation: CRH --+> anxiety	16269353	2005	10.1016/j.peptides.2005.03.036
positive Regulation: CRH --+> anxiety	16269353	2005	10.1016/j.peptides.2005.03.036
positive Regulation: CRH --+> anxiety	16269353	2005	10.1016/j.peptides.2005.03.036
positive Regulation: CRH --+> anxiety	16774797	2006	10.1016/j.peptides.2006.01.027
positive Regulation: CRH --+> anxiety	17644218	2007	10.1016/j.peptides.2007.05.014
positive Regulation: CRH --+> anxiety	17628210	2008	10.1016/j.peptides.2007.06.005
positive Regulation: CRH --+> anxiety	12829110	2003	10.1016/S0197-4580(03)00057-5
positive Regulation: CRH --+> anxiety	14659475	2003	10.1016/j.pnpbp.2003.09.014
positive Regulation: CRH --+> anxiety	15363612	2004	10.1016/j.pnpbp.2004.05.031
positive Regulation: CRH --+> anxiety	16414167	2006	10.1016/j.pnpbp.2005.11.011
positive Regulation: CRH --+> anxiety	19969038	2010	10.1016/j.pnpbp.2009.11.025
positive Regulation: CRH --+> anxiety	19969038	2010	10.1016/j.pnpbp.2009.11.025
positive Regulation: CRH --+> anxiety	20447436	2010	10.1016/j.pnpbp.2010.04.025
positive Regulation: CRH --+> anxiety	20447436	2010	10.1016/j.pnpbp.2010.04.025
positive Regulation: CRH --+> anxiety	20447436	2010	10.1016/j.pnpbp.2010.04.025
positive Regulation: CRH --+> anxiety	20447436	2010	10.1016/j.pnpbp.2010.04.025
positive Regulation: CRH --+> anxiety	20447436	2010	10.1016/j.pnpbp.2010.04.025
positive Regulation: CRH --+> anxiety	20688125	2011	10.1016/j.pnpbp.2010.07.024
positive Regulation: CRH --+> anxiety	21216265	2011	10.1016/j.pnpbp.2010.12.023
positive Regulation: CRH --+> anxiety	12927745	2003	10.1016/S0301-0082(03)00087-X
positive Regulation: CRH --+> anxiety	18346832	2008	10.1016/j.pneurobio.2008.01.004
positive Regulation: CRH --+> anxiety	9579794	1998	10.1016/S0306-4522(97)00533-2
positive Regulation: CRH --+> anxiety	9639273	1998	10.1016/S0306-4522(97)00682-9
positive Regulation: CRH --+> anxiety	9639273	1998	10.1016/S0306-4522(97)00682-9
positive Regulation: CRH --+> anxiety	10392854	1999	10.1016/S0306-4522(98)00742-8
positive Regulation: CRH --+> anxiety	10625069	1999	10.1016/S0306-4522(99)00368-1
positive Regulation: CRH --+> anxiety	10625052	1999	10.1016/S0306-4522(99)00393-0
positive Regulation: CRH --+> anxiety	11440811	2001	10.1016/S0306-4522(01)00116-6
[truncated: 2,857 more rows]
