# Supplementary material for: Molecular insights into the bidirectional link between anxiety and COVID-19: a combined clinical and bioinformatics approach
Source: Front Psychiatry. 2025 Jul 22;16:1643355. doi: 10.3389/fpsyt.2025.1643355 (PMC12323717; doi:10.3389/fpsyt.2025.1643355)
Supplement: Supplementary file 5 [file Table5.xlsx]

## Sheet: ALL
Relation Name	PMID	Reference
FunctionalAssociation: cognition ---- anxiety	9877339	Hearts and minds: suicide among United States combat troops in Vietnam, 1957-1973, Adams,D.P.; Barton,C. et al., (1998), Social Science & Medicine
FunctionalAssociation: cognition ---- anxiety	9762594	Two-phase treatment of Panic Disorder and Posttraumatic Stress Disorder with associated personality features resulting from childhood abuse:Case study, Saper,Z.; Brasfield,C.R., (1998), Journal of Behavior Therapy and Experimental Psychiatry
FunctionalAssociation: cognition ---- anxiety	9693847	Neuropsychological Functioning: Comparison of Mothers at High- and Low-Risk for Child Physical Abuse 1 1 This research was supported in part by National Institute of Mental Health grant MH34252 to Joel S. Milner. 2 2 The research was conducted as part of the first author's fulfillment of the requirements for the doctoral degree and was under the direction of the second author., Nayak,M.B.; Milner…
FunctionalAssociation: cognition ---- central nervous system	955	Cognitive and psychological issues in postural tachycardia syndrome, Raj,V.; Opie,M. et al., (2018), Autonomic Neuroscience: Basic and Clinical
FunctionalAssociation: cognition ---- central nervous system	9506309	Quantitative EEG patterns during nose versus mouth inhalation of filtered room air in young adults with and without self-reported chemical odor intolerances, Bell,I.R.; Kline,J.P. et al., (1998), International Journal of Psychophysiology
FunctionalAssociation: cognition ---- nervous system	939	Perspectives on ethnic and racial disparities in Alzheimer's disease and related dementias: Update and areas of immediate need, Babulal,G.M.; Quiroz,Y.T. et al., (2018), Alzheimer's & Dementia: The Journal of the Alzheimer's Association
FunctionalAssociation: cognition ---- anxiety	9186792	Relationship between perception of facial emotions and anxiety in clinical depression: does anxiety-related perception predict persistence of depression?, Bouhuys,A.L.; Geerts,E. et al., (1997), Journal of Affective Disorders
FunctionalAssociation: cognition ---- anxiety	9130284	Cognitive Dysfunction Resulting from Hippocampal Hyperactivity-A Possible Cause of Anxiety Disorder?, McNaughton,N., (1997), Pharmacology, Biochemistry and Behavior
FunctionalAssociation: cognition ---- nervous system	9033466	Association of tuberous sclerosis of temporal lobes with autism and atypical autism, Bolton,P.F.; Griffiths,P.D., (1997), The Lancet
FunctionalAssociation: cognition ---- anxiety	875	The Impact of Cognitive Impairment on Efficacy of Pulmonary Rehabilitation in Patients With COPD, Cleutjens,F.A.H.M.; Spruit,M.A. et al., (2016), Journal of the American Medical Directors Association
FunctionalAssociation: cognition ---- orbital cortex	870	Impaired neurotransmission in early-treated phenylketonuria patients, González,M.J.; Gassió,R. et al., (2016), Seminars in Pediatric Neurology
FunctionalAssociation: cognition ---- central nervous system	8663984	Nicotinic Receptors in the Development and Modulation of CNS Synapses, Role,L.W.; Berg,D.K., (1996), Neuron
FunctionalAssociation: cognition ---- anxiety	808	Anxiety is associated with cognitive impairment in newly-diagnosed Parkinson's disease, Dissanayaka,N.N.W.; Lawson,R.A. et al., (2017), Parkinsonism and Related Disorders
FunctionalAssociation: cognition ---- central nervous system	786	Pathophysiology of Traumatic Brain Injury, McGinn,M.J.; Povlishock,J.T., (2016), Neurosurgery Clinics of North America
FunctionalAssociation: cognition ---- anxiety	693	Influence of Venus and Mars in the cognitive sky of schizophrenia. Results from the first-step national FACE-SZ cohort, Fond,G.; Boyer,L. et al., (2017), Schizophrenia Research
FunctionalAssociation: cognition ---- orbital cortex	375	Paradoxical Decision-Making: A Framework for Understanding Cognition in Parkinson's Disease, Perugini,A.; Ditterich,J. et al., (2018), Trends in Neurosciences
FunctionalAssociation: cognition ---- orbital cortex	375	Paradoxical Decision-Making: A Framework for Understanding Cognition in Parkinson's Disease, Perugini,A.; Ditterich,J. et al., (2018), Trends in Neurosciences
FunctionalAssociation: anxiety ---- coronavirus disease 2019	35543799	COVID-19-related anxiety and trauma symptoms predict decreases in body image satisfaction in children., Aucoin,P.; Gardam,O. et al., (2022), Child Psychiatry Hum Dev
FunctionalAssociation: anxiety ---- coronavirus disease 2019	35543799	COVID-19-related anxiety and trauma symptoms predict decreases in body image satisfaction in children., Aucoin,P.; Gardam,O. et al., (2022), Child Psychiatry Hum Dev
FunctionalAssociation: anxiety ---- coronavirus disease 2019	35543407	Anxiety, quality of work life and fatigue of Iran health care providers in health care centers in COVID-19 pandemic., Hasanpour Dehkordi,A.; Mirfendereski,S. et al., (2021), Przegl Epidemiol
FunctionalAssociation: anxiety ---- coronavirus disease 2019	35543407	Anxiety, quality of work life and fatigue of Iran health care providers in health care centers in COVID-19 pandemic., Hasanpour Dehkordi,A.; Mirfendereski,S. et al., (2021), Przegl Epidemiol
FunctionalAssociation: anxiety ---- coronavirus disease 2019	35527618	COVID-19 pandemic-related anxiety, stress, and depression among teachers: A systematic review and meta-analysis., Ma,K.; Liang,L. et al., (2022), Work
FunctionalAssociation: anxiety ---- coronavirus disease 2019	35523708	COVID-19 disease does not cause ovarian injury in women of reproductive age: an observational before-and-after COVID-19 study., Madendag,I.C.; Madendag,Y. et al., (2022), Reprod Biomed Online
FunctionalAssociation: anxiety ---- coronavirus disease 2019	35510659	Effects of the COVID-19 pandemic on the outcome and mortality of patients with diabetic foot ulcer., Rubin,G.; Feldman,G. et al., (2022), Int Wound J
FunctionalAssociation: anxiety ---- coronavirus disease 2019	35490455	Exploring the effect of loneliness on fear: Implications for the effect of COVID-19-induced social disconnection on anxiety., Hornstein,E.A.; Eisenberger,N.I., (2022), Behav Res Ther
FunctionalAssociation: anxiety ---- coronavirus disease 2019	35486610	Healthcare worker trauma and related mental health outcomes during the COVID-19 outbreak in New York City., Yu,B.; Barnett,D. et al., (2022), PLoS One
FunctionalAssociation: anxiety ---- coronavirus disease 2019	35482687	Impact of lockdown due to the COVID-19 pandemic on mental health among the Libyan population., Elhadi,M.; Msherghi,A. et al., (2022), PLoS One
FunctionalAssociation: anxiety ---- coronavirus disease 2019	35482681	The COVID-19 pandemic as traumatic stressor: Distress in older adults is predicted by childhood trauma and mitigated by defensive functioning., Békés,V.; Starrs,C.J. et al., (2022), Psychol Trauma
FunctionalAssociation: anxiety ---- coronavirus disease 2019	35478734	Anxiety, Depression, and Concern About Employment Status of Hotel Housekeepers in the Balearic Islands During the COVID-19 Pandemic: A Longitudinal Study., Chela-Alvarez,X.; Leiva,A. et al., (2022), Front Psychol
FunctionalAssociation: anxiety ---- coronavirus disease 2019	35471854	International students' perceived discrimination and psychological distress during the COVID-19 pandemic., Xiong,Y.; Parasath,P. et al., (2022), J Am Coll Health
FunctionalAssociation: anxiety ---- coronavirus disease 2019	35470038	Coronavirus disease 2019-related anxiety is associated with uncontrolled asthma in adults, Eldeirawi,K.M.; Nyenhuis,S.M. et al., (No publication date), Annals of Allergy, Asthma & Immunology
FunctionalAssociation: anxiety ---- coronavirus disease 2019	35459442	Traditional use and safety evaluation of combination Traditional Chinese Medicine in European registration: with XiaoYao Tablets as an example., Wang,Q.; Gao,S. et al., (2022), Pharmazie
FunctionalAssociation: anxiety ---- coronavirus disease 2019	35457456	Psychological Distress and COVID-19 Related Anxiety among Malaysian Women during the COVID-19 Pandemic., Abdul Latif,N.I.; Mohamed Ismail,N.A. et al., (2022), Int J Environ Res Public Health
FunctionalAssociation: anxiety ---- coronavirus disease 2019	35455692	Changes in the Mean of and Variance in Psychological Disease Incidences before and during the COVID-19 Pandemic in the Korean Adult Population., Kim,S.Y.; Yoo,D.M. et al., (2022), J Pers Med
FunctionalAssociation: anxiety ---- coronavirus disease 2019	35451402	Income and social support related with mental health during COVID-19 outbreak in China., Huang,C.; Feng,Q. et al., (2022), Medicine (Baltimore)
FunctionalAssociation: anxiety ---- coronavirus disease 2019	35446839	Anxiety and PTSD Symptoms During the COVID-19 Pandemic in Women With Breast Cancer., Zhao,J.; Mazanec,S.R. et al., (2022), Oncol Nurs Forum
FunctionalAssociation: anxiety ---- coronavirus disease 2019	35445425	A factor not to be ignored in post-COVID-19 erectile dysfunction; psychological effect, a prospective study., Sevim,M.; Alkis,O. et al., (2022), Andrologia
FunctionalAssociation: anxiety ---- coronavirus disease 2019	35441965	Mental Health among African American and Latinx Men who have sex with men after the COVID-19 Lockdown in Los Angeles - Findings from the HOPE cohort., Wang,Y.; Kinsler,J. et al., (2022), Community Ment Health J
FunctionalAssociation: anxiety ---- coronavirus disease 2019	35441710	COVID-19-related anxiety: How do coping and optimism relate to substance use in African-American young adults?, Singleton,G.; Johnson,L. et al., (2022), J Community Psychol
FunctionalAssociation: anxiety ---- coronavirus disease 2019	35441710	COVID-19-related anxiety: How do coping and optimism relate to substance use in African-American young adults?, Singleton,G.; Johnson,L. et al., (2022), J Community Psychol
FunctionalAssociation: anxiety ---- coronavirus disease 2019	35441710	COVID-19-related anxiety: How do coping and optimism relate to substance use in African-American young adults?, Singleton,G.; Johnson,L. et al., (2022), J Community Psychol
FunctionalAssociation: cognition ---- anxiety	35434675	Acute relationships between mental health and cognitive function during the COVID-19 pandemic: Longitudinal evidence from middle-aged and older US adults., Kobayashi,L.C.; O'Shea,B.Q. et al., (2022), SSM Ment Health
FunctionalAssociation: cognition ---- coronavirus disease 2019	35434675	Acute relationships between mental health and cognitive function during the COVID-19 pandemic: Longitudinal evidence from middle-aged and older US adults., Kobayashi,L.C.; O'Shea,B.Q. et al., (2022), SSM Ment Health
FunctionalAssociation: anxiety ---- coronavirus disease 2019	35431218	Working with patients and the mental health of health care workers during the COVID-19 pandemic., Fadhel,F.H.; Alqahtani,M.M.J. et al., (2022), Work
FunctionalAssociation: cognition ---- coronavirus disease 2019	35425742	Cognition and Social Behaviors Related to COVID-19 Among Students in Medical Colleges: A Cross-Sectional Study in Guangdong Province of China., Zhang,Q.; Lu,X. et al., (2022), Front Public Health
FunctionalAssociation: cognition ---- anxiety	35422923	Factors influencing psychological distress and effects of stepwise psychological care on quality of life in patients undergoing chemotherapy after breast cancer surgery, Tu,C.; He,Y. et al., (2022), American Journal of Translational Research
FunctionalAssociation: anxiety ---- coronavirus disease 2019	35417332	What really brings you here today? Applying McWhinney's Taxonomy of Patient Behaviour between the first waves of COVID-19., Liberatti Barros,A.C.; de Souza Lucio,D., (2022), J Prim Health Care
FunctionalAssociation: anxiety ---- coronavirus disease 2019	35403074	Rapid antigen testing for SARS-CoV-2 infection in a university setting in Ireland: Learning from a 6-week pilot study., Barry,G.; McCarney,C. et al., (2022), Public Health Pract (Oxf)
FunctionalAssociation: anxiety ---- coronavirus disease 2019	35396302	Impact of the COVID-19 pandemic on diagnoses of common mental health disorders in adults in Catalonia, Spain: a population-based cohort study., Raventós,B.; Pistillo,A. et al., (2022), BMJ Open
FunctionalAssociation: cognition ---- coronavirus disease 2019	35389738	The effects of efficacy framing in news information and health anxiety on coronavirus-disease-2019-related cognitive outcomes and interpretation bias., Tao,T.J.; Chan,F.H.F. et al., (2022), J Exp Psychol Gen
FunctionalAssociation: anxiety ---- coronavirus disease 2019	35349503	Prevalence and Factors Associated With PTSD-Like Symptoms Linked to the COVID-19 Pandemic Among Patients With Major Depressive Disorders Seeking Emergency Care., Concerto,C.; Rodolico,A. et al., (2022), J Nerv Ment Dis
FunctionalAssociation: anxiety ---- coronavirus disease 2019	35344411	Takotsubo Syndrome: Pathophysiology, Emerging Concepts, and Clinical Implications, Singh,T.; Scally,C. et al., (2022), Circulation
FunctionalAssociation: cognition ---- central nervous system	35343382	Prospective memory in multiple sclerosis: clinical utility of the Miami Prospective Memory Test., Brando,E.; Charest,K. et al., (2022), Clin Neuropsychol
FunctionalAssociation: anxiety ---- coronavirus disease 2019	35343311	Determination of Death Anxiety and Death-Related Depression Levels in the Elderly During the COVID-19 Pandemic., Erbesler,Z.A.; Demir,G., (2022), Omega (Westport)
FunctionalAssociation: anxiety ---- coronavirus disease 2019	35334591	Level of Anxiety Caused by the Coronavirus (COVID-19) Pandemic among Dentists in Poland., Rusyan,E.; Mielczarek,A. et al., (2022), Medicina (Kaunas)
FunctionalAssociation: anxiety ---- coronavirus disease 2019	35334591	Level of Anxiety Caused by the Coronavirus (COVID-19) Pandemic among Dentists in Poland., Rusyan,E.; Mielczarek,A. et al., (2022), Medicina (Kaunas)
FunctionalAssociation: anxiety ---- coronavirus disease 2019	35328506	Neuroinflammation and COVID-19 Ischemic Stroke Recovery—Evolving Evidence for the Mediating Roles of the ACE2/Angiotensin-(1–7)/Mas Receptor Axis and NLRP3 Inflammasome, Nassir,C.M.N.C.M.; Zolkefley,M.K.I. et al., (2022), International Journal of Molecular Sciences
FunctionalAssociation: anxiety ---- coronavirus disease 2019	35323402	COVID-19-Related Knowledge and Anxiety Response among Physical Education Teachers during Practical In-Person Lessons: Effects of Potential Moderators., Hagan,J.E.; Quansah,F. et al., (2022), Behav Sci (Basel)
FunctionalAssociation: anxiety ---- coronavirus disease 2019	35317267	Psychoemotional Disorders and Sleep Impairments in Patients with COVID-19, Samushiya,M.A.; Kryzhanovsky,S.M. et al., (2022), Neuroscience and Behavioral Physiology
FunctionalAssociation: cognition ---- central nervous system	35317228	Analysis methods for the gut microbiome in neuropsychiatric and neurodegenerative disorders., Song,J.G.; Yu,M.S. et al., (2022), Comput Struct Biotechnol J
FunctionalAssociation: anxiety ---- coronavirus disease 2019	35313993	UK children's sleep and anxiety during the COVID-19 pandemic., Knowland,V.C.P.; van Rijn,E. et al., (2022), BMC Psychol
FunctionalAssociation: anxiety ---- coronavirus disease 2019	35313454	COVID-19 stressors and health behaviors: A multilevel longitudinal study across 86 countries., Keng,S.L.; Stanton,M.V. et al., (2022), Prev Med Rep
FunctionalAssociation: anxiety ---- coronavirus disease 2019	35310340	When Does Safety Climate Help? A Multilevel Study of COVID-19 Risky Decision Making and Safety Performance in the Context of Business Reopening., Wang,Y.; He,Y. et al., (2022), J Bus Psychol
FunctionalAssociation: anxiety ---- coronavirus disease 2019	35309288	Health anxiety model of cyberchondria, fears, obsessions, sleep quality, and negative affect during COVID-19., Yalçın,İ.; Boysan,M. et al., (2022), Curr Psychol
FunctionalAssociation: anxiety ---- coronavirus disease 2019	35287741	Attachment style and mental health during the later stages of COVID-19 pandemic: the mediation role of loneliness and COVID-19 anxiety., Vismara,L.; Lucarelli,L. et al., (2022), BMC Psychol
FunctionalAssociation: anxiety ---- coronavirus disease 2019	35287741	Attachment style and mental health during the later stages of COVID-19 pandemic: the mediation role of loneliness and COVID-19 anxiety., Vismara,L.; Lucarelli,L. et al., (2022), BMC Psychol
FunctionalAssociation: anxiety ---- coronavirus disease 2019	35287741	Attachment style and mental health during the later stages of COVID-19 pandemic: the mediation role of loneliness and COVID-19 anxiety., Vismara,L.; Lucarelli,L. et al., (2022), BMC Psychol
FunctionalAssociation: cognition ---- nervous system	35283735	Entrainment and Spike-Timing Dependent Plasticity - A Review of Proposed Mechanisms of Transcranial Alternating Current Stimulation., Vogeti,S.; Boetzel,C. et al., (2022), Front Syst Neurosci
FunctionalAssociation: anxiety ---- coronavirus disease 2019	35280645	COVID-19-induced anxiety and protective behaviour among nursing students: A survey from western India., Nebhinani,M.; Parihar,A. et al., (2021), J Family Med Prim Care
FunctionalAssociation: anxiety ---- coronavirus disease 2019	35280645	COVID-19-induced anxiety and protective behaviour among nursing students: A survey from western India., Nebhinani,M.; Parihar,A. et al., (2021), J Family Med Prim Care
FunctionalAssociation: anxiety ---- coronavirus disease 2019	35280645	COVID-19-induced anxiety and protective behaviour among nursing students: A survey from western India., Nebhinani,M.; Parihar,A. et al., (2021), J Family Med Prim Care
FunctionalAssociation: cognition ---- nervous system	35278689	Boosting visual perceptual learning by transcranial alternating current stimulation over the visual cortex at alpha frequency., He,Q.; Yang,X.Y. et al., (2022), Brain Stimul
FunctionalAssociation: anxiety ---- coronavirus disease 2019	35276885	Reported Changes in Eating Habits Related to Less Healthy Foods and Beverages during the COVID-19 Pandemic among US Adults., Park,S.; Lee,S.H. et al., (2022), Nutrients
FunctionalAssociation: anxiety ---- coronavirus disease 2019	35273403	An epidemic of uncertainty: rumors, conspiracy theories and vaccine hesitancy, Pertwee,E.; Simas,C. et al., (2022), Nature Medicine
FunctionalAssociation: cognition ---- anxiety	35269629	Alzheimer’s Disease Seen through the Eye: Ocular Alterations and Neurodegeneration, Romaus-Sanjurjo,D.; Vázquez-Vázquez,L. et al., (2022), International Journal of Molecular Sciences
FunctionalAssociation: anxiety ---- coronavirus disease 2019	35268790	The Medicinal Natural Products of Cannabis sativa Linn.: A Review, Odieka,A.E.; Oyedeji,A.O. et al., (2022), Molecules
FunctionalAssociation: cognition ---- nervous system	35256319	Attentional networks in neurodegenerative diseases: anatomical and functional evidence from the Attention Network Test., Sarrias-Arrabal,E.; Izquierdo-Ayuso,G. et al., (2022), Neurologia (Engl Ed)
FunctionalAssociation: cognition ---- central nervous system	35256158	[Central nervous system disorders on lorlatinib: How to detect and manage in practice?], Fallet,V.; Rouby,P. et al., (2022), Bull Cancer
negative Regulation: coronavirus disease 2019 ---| hippocampal gyrus	35255491	Title not available, No authors, (No publication date)
negative Regulation: coronavirus disease 2019 -> medial orbitofrontal cortex, orbital cortex, lateral orbitofrontal cortex	35255491	Title not available, No authors, (No publication date)
FunctionalAssociation: anxiety ---- coronavirus disease 2019	35250663	Psychometric Properties of the Bangla Version of the Stress and Anxiety to Viral Epidemics-6 Items Scale Among the General Population in Bangladesh., Ahmed,O.; Hossain,K.N. et al., (2022), Front Psychiatry
FunctionalAssociation: cognition ---- anxiety	35248728	Development of IMPAACT (Impairment Measure for Parental Food Allergy-Associated Anxiety and Coping Tool), a validated tool to screen for food allergy-associated parental anxiety, To,S.; Westwell-Roper,C. et al., (No publication date), Annals of Allergy, Asthma & Immunology
FunctionalAssociation: cognition ---- anxiety	35248728	Development of IMPAACT (Impairment Measure for Parental Food Allergy-Associated Anxiety and Coping Tool), a validated tool to screen for food allergy-associated parental anxiety, To,S.; Westwell-Roper,C. et al., (No publication date), Annals of Allergy, Asthma & Immunology
FunctionalAssociation: anxiety ---- coronavirus disease 2019	35246351	Women's Substance Use and Mental Health During the COVID-19 Pandemic., Devoto,A.; Himelein-Wachowiak,M. et al., (2022), Womens Health Issues
FunctionalAssociation: cognition ---- central nervous system	35239678	The effect of cognitive function and central nervous system depressant use on mortality-A prospective observational study of previously hospitalised older patients., Siddiqui,T.G.; Bjelkarøy,M.T. et al., (2022), PLoS One
FunctionalAssociation: anxiety ---- coronavirus disease 2019	35238447	Junior doctors' mental health and coronavirus disease safety concerns., Bartholomew,A.; Sanatkar,S. et al., (2022), Aust N Z J Public Health
FunctionalAssociation: anxiety ---- coronavirus disease 2019	35238447	Junior doctors' mental health and coronavirus disease safety concerns., Bartholomew,A.; Sanatkar,S. et al., (2022), Aust N Z J Public Health
FunctionalAssociation: anxiety ---- coronavirus disease 2019	35238447	Junior doctors' mental health and coronavirus disease safety concerns., Bartholomew,A.; Sanatkar,S. et al., (2022), Aust N Z J Public Health
FunctionalAssociation: anxiety ---- coronavirus disease 2019	35235472	COVID-19-related anxieties: Impact on duty to care among nurses., Ley,C.A.; Cintron,C.M. et al., (2022), Nurs Ethics
FunctionalAssociation: anxiety ---- coronavirus disease 2019	35235472	COVID-19-related anxieties: Impact on duty to care among nurses., Ley,C.A.; Cintron,C.M. et al., (2022), Nurs Ethics
FunctionalAssociation: anxiety ---- coronavirus disease 2019	35219042	Psychological well-being, risk factors, and coping strategies with social isolation and new challenges in times of adversity caused by the COVID-19 pandemic., Zsido,A.N.; Arato,N. et al., (2022), Acta Psychol (Amst)
FunctionalAssociation: anxiety ---- coronavirus disease 2019	35206919	The Moderating Effect of Resilience on Mental Health Deterioration among COVID-19 Survivors in a Mexican Sample., Pérez-Gómez,H.R.; González-Díaz,E. et al., (2022), Healthcare (Basel)
FunctionalAssociation: anxiety ---- coronavirus disease 2019	35199403	A narrative review into the impact of COVID-19 pandemic on senior high school adolescent mental health., Windarwati,H.D.; Lestari,R. et al., (2022), J Child Adolesc Psychiatr Nurs
FunctionalAssociation: anxiety ---- coronavirus disease 2019	35186215	The COVID-19 pandemic impacts psychiatric outcomes and alcohol use among college students., Bountress,K.E.; Cusack,S.E. et al., (2022), Eur J Psychotraumatol
FunctionalAssociation: anxiety ---- coronavirus disease 2019	35184936	COVID-19-related anxieties in first-time mothers during the first wave of the COVID-19 pandemic and after 6 months: A descriptive study., Ben-Yaakov,O.; Taubman-Ben-Ari,O., (2022), J Pediatr Nurs
FunctionalAssociation: anxiety ---- coronavirus disease 2019	35182048	Effectiveness of progressive muscle relaxation technique on anxiety caused by Covid-19 in pregnant women: A randomized clinical trial., Zendehdel,M.; Elyasi,F. et al., (2022), Neuropsychopharmacol Rep
FunctionalAssociation: anxiety ---- coronavirus disease 2019	35182048	Effectiveness of progressive muscle relaxation technique on anxiety caused by Covid-19 in pregnant women: A randomized clinical trial., Zendehdel,M.; Elyasi,F. et al., (2022), Neuropsychopharmacol Rep
FunctionalAssociation: anxiety ---- coronavirus disease 2019	35171949	Exploring the impact of COVID-19 on women's alcohol use, mental health, and experiences of intimate partner violence in Wakiso, Uganda., Miller,A.P.; Mugamba,S. et al., (2022), PLoS One
FunctionalAssociation: cognition ---- anxiety	35170850	The relationship between temperament, polygenic score for intelligence and cognition: A population-based study of middle-aged adults., Tölli,P.; Keltikangas-Järvinen,L. et al., (2022), Genes Brain Behav
negative StateChange: coronavirus disease 2019 ---| immune system	35165525	Potential Genes Associated with COVID-19 and Comorbidity, Feng,S.; Qiao,F. et al., (2022), International Journal of Medical Sciences
FunctionalAssociation: cognition ---- coronavirus disease 2019	35165505	The Impact of COVID-19 On Comorbidities: A Review Of Recent Updates For Combating It, Ahmad Malik,J.; Ahmed,S. et al., (2022), Saudi Journal of Biological Sciences
negative StateChange: coronavirus disease 2019 ---| immune system	35163696	Immunomodulatory Activity of the Most Commonly Used Antihypertensive Drugs—Angiotensin Converting Enzyme Inhibitors and Angiotensin II Receptor Blockers, Bryniarski,P.; Nazimek,K. et al., (2022), International Journal of Molecular Sciences
FunctionalAssociation: anxiety ---- coronavirus disease 2019	35162568	COVID-19-Related Social Isolation Predispose to Problematic Internet and Online Video Gaming Use in Italy., Volpe,U.; Orsolini,L. et al., (2022), Int J Environ Res Public Health
FunctionalAssociation: anxiety ---- coronavirus disease 2019	35162469	COVID-19-Associated Mental Health Impact on Menstrual Function Aspects: Dysmenorrhea and Premenstrual Syndrome, and Genitourinary Tract Health: A Cross Sectional Study among Jordanian Medical Students., Aolymat,I.; Khasawneh,A.I. et al., (2022), Int J Environ Res Public Health
FunctionalAssociation: cognition ---- central nervous system	35151271	Natterin-like depletion by CRISPR/Cas9 impairs zebrafish (Danio rerio) embryonic development, Seni-Silva,A.C.; Maleski,A.L.A. et al., (2022), BMC Genomics
FunctionalAssociation: anxiety ---- coronavirus disease 2019	35150201	A comparison of COVID-19 vaccination status among pregnant Israeli Jewish and Arab women and psychological distress among the Arab women., Taubman-Ben-Ari,O.; Weiss,E. et al., (2022), Nurs Health Sci
FunctionalAssociation: anxiety ---- coronavirus disease 2019	35139842	Psychosocial burden and associated factors among nurses in care homes during the COVID-19 pandemic: findings from a retrospective survey in Germany., Hering,C.; Gangnus,A. et al., (2022), BMC Nurs
FunctionalAssociation: anxiety ---- coronavirus disease 2019	35139842	Psychosocial burden and associated factors among nurses in care homes during the COVID-19 pandemic: findings from a retrospective survey in Germany., Hering,C.; Gangnus,A. et al., (2022), BMC Nurs
FunctionalAssociation: cognition ---- nervous system	35137393	Cognitive screen and employment long-term after infratentorial stroke., Hofgren,C.; Samuelsson,H. et al., (2022), Acta Neurol Scand
negative StateChange: coronavirus disease 2019 ---| nervous system	35137375	COVID-19's Clinical-Pathological Evidence in Relation to Its Repercussion on the Central and Peripheral Nervous System., Morgado,A.M.; Bezerra,A.L.M.S. et al., (2021), Adv Exp Med Biol
negative StateChange: coronavirus disease 2019 ---| nervous system	35137375	COVID-19's Clinical-Pathological Evidence in Relation to Its Repercussion on the Central and Peripheral Nervous System., Morgado,A.M.; Bezerra,A.L.M.S. et al., (2021), Adv Exp Med Biol
negative StateChange: coronavirus disease 2019 ---| immune system	35137365	Clinical Features, Diagnostic Evaluation, and Management of COVID-19 Patients, Mallick,R.; Duttaroy,A.K., (2021), Advances in Experimental Medicine and Biology
FunctionalAssociation: cognition ---- medial orbitofrontal cortex	35135853	Distinct medial orbitofrontal-striatal circuits support dissociable component processes of risk/reward decision making., Jenni,N.L.; Rutledge,G. et al., (2022), J Neurosci
FunctionalAssociation: cognition ---- nervous system	35135351	Characterizing ontogeny of quantity discrimination in zebrafish., Sheardown,E.; Torres-Perez,J.V. et al., (2022), Proc Biol Sci
FunctionalAssociation: cognition ---- orbital cortex	35132051	Evaluation of Structural Neural Connectivity Between the Primary Auditory Cortex and Cognition-Related Brain Areas Using Diffusion Tensor Tractography in 43 Normal Adults, Jang,S.H.; Choi,E.B., (2022), Medical Science Monitor
FunctionalAssociation: anxiety ---- coronavirus disease 2019	35128306	Impact of COVID-19-associated anxiety on the adherence to intravitreal injection in patients with macular diseases a year after the initial outbreak., Liu,S.; Ng,J.K.Y. et al., (2022), Ther Adv Ophthalmol
FunctionalAssociation: anxiety ---- coronavirus disease 2019	35126252	The Impact of COVID-19-Related Work Stress on the Mental Health of Primary Healthcare Workers: The Mediating Effects of Social Support and Resilience., Shi,L.S.; Xu,R.H. et al., (2021), Front Psychol
FunctionalAssociation: anxiety ---- coronavirus disease 2019	35126252	The Impact of COVID-19-Related Work Stress on the Mental Health of Primary Healthcare Workers: The Mediating Effects of Social Support and Resilience., Shi,L.S.; Xu,R.H. et al., (2021), Front Psychol
FunctionalAssociation: anxiety ---- coronavirus disease 2019	35126252	The Impact of COVID-19-Related Work Stress on the Mental Health of Primary Healthcare Workers: The Mediating Effects of Social Support and Resilience., Shi,L.S.; Xu,R.H. et al., (2021), Front Psychol
negative StateChange: coronavirus disease 2019 ---| immune system	35125586	Comparison of inflammation markers and severity of illness among patients with COVID-19, acute psychiatric disorders and comorbidity, Tuna,; Ermis,C. et al., (2022), The European Journal of Psychiatry
FunctionalAssociation: anxiety ---- coronavirus disease 2019	35124884	Perceived impact of COVID-19 pandemic on body dysmorphic disorder and anxiety among population seeking cosmetic procedures., Pourani,M.R.; Ghalamkarpour,F., (2022), J Cosmet Dermatol
FunctionalAssociation: anxiety ---- coronavirus disease 2019	35114878	Pre-COVID-19 fear conditioning responses predict COVID-19-related anxiety: evidence from an exploratory study., Hunt,C.; Webler,R. et al., (2022), Anxiety Stress Coping
FunctionalAssociation: anxiety ---- coronavirus disease 2019	35114878	Pre-COVID-19 fear conditioning responses predict COVID-19-related anxiety: evidence from an exploratory study., Hunt,C.; Webler,R. et al., (2022), Anxiety Stress Coping
FunctionalAssociation: anxiety ---- coronavirus disease 2019	35114595	Short report: COVID-19-related anxiety is associated with mental health problems among adults with rare disorders., Fjermestad,K.W.; Orm,S. et al., (2022), Res Dev Disabil
FunctionalAssociation: anxiety ---- coronavirus disease 2019	35114164	Maternal Self-Efficacy Buffers the Effects of COVID-19-Related Experiences on Postpartum Parenting Stress., Lin,H.C.; Zehnah,P.L. et al., (2022), J Obstet Gynecol Neonatal Nurs
FunctionalAssociation: anxiety ---- coronavirus disease 2019	35113625	Posttraumatic growth in the wake of COVID-19 among Jewish and Arab pregnant women in Israel., Chasson,M.; Taubman-Ben-Ari,O. et al., (2022), Psychol Trauma
FunctionalAssociation: anxiety ---- coronavirus disease 2019	35113625	Posttraumatic growth in the wake of COVID-19 among Jewish and Arab pregnant women in Israel., Chasson,M.; Taubman-Ben-Ari,O. et al., (2022), Psychol Trauma
FunctionalAssociation: anxiety ---- coronavirus disease 2019	35113625	Posttraumatic growth in the wake of COVID-19 among Jewish and Arab pregnant women in Israel., Chasson,M.; Taubman-Ben-Ari,O. et al., (2022), Psychol Trauma
FunctionalAssociation: cognition ---- coronavirus disease 2019	35113443	Evaluation of cognitive deficits in patients infected with COVID-19, Arica-Polat,B.S.; Gundogdu,A.A. et al., (2022), European Review for Medical and Pharmacological Sciences
FunctionalAssociation: anxiety ---- coronavirus disease 2019	35110993	Impending Mental Health Issues During Coronavirus Disease 2019 - Time for Personalized Nutrition Based on the Gut Microbiota to Tide Over the Crisis?, Dhar,D., (2021), Front Neurosci
negative StateChange: coronavirus disease 2019 ---| central nervous system	35109786	The roles of Eph receptors, neuropilin-1, P2X7, and CD147 in COVID-19-associated neurodegenerative diseases: inflammasome and JaK inhibitors as potential promising therapies, Zalpoor,H.; Zalpoor,H. et al., (2022), Cellular and Molecular Biology Letters
FunctionalAssociation: anxiety ---- coronavirus disease 2019	35109531	Impact of the COVID-19 pandemic on the caregiver burden and quality of life in caregivers of patients with dementia., Seo,H.J.; Kim,S.M. et al., (2021), Alzheimers Dement
FunctionalAssociation: cognition ---- coronavirus disease 2019	35109487	Impact of COVID-19 and imposed lockdown on presenting complaints of persons with dementia and challenges faced by caregivers in India., Natarajan,N.; Vaitheswaran,S., (2021), Alzheimers Dement
FunctionalAssociation: anxiety ---- coronavirus disease 2019	35108247	Fear of COVID-19 scale: validation in Spanish in the Mexican general population., Soto-Briseño,A.I.; Gómez-Díaz,R.A. et al., (2021), Gac Med Mex
FunctionalAssociation: cognition ---- nervous system	35102725	A new definition of brain reserve., Hachinski,V.; Avan,A., (2022), Alzheimers Dement
FunctionalAssociation: cognition ---- nervous system	35100254	Criticality enhances the multilevel reliability of stimulus responses in cortical neural networks., Liang,J.; Zhou,C., (2022), PLoS Comput Biol
FunctionalAssociation: cognition ---- central nervous system	35099260	Does Paternal Methamphetamine Exposure Affect the Behavior of Rat Offspring During Development and in Adulthood?, Mihalčíková,L.; Ochozková,A. et al., (2021), Physiological Research
negative StateChange: coronavirus disease 2019 ---| immune system	35095837	COVID-19 Disease and Dermatomyositis: A Mini-Review., Qian,J.; Xu,H., (2021), Front Immunol
FunctionalAssociation: anxiety ---- coronavirus disease 2019	35094183	Changes in sexual behaviour, anxiety symptoms, and quality of couple relationship of patients with infertility during the COVID-19 lockdown, Dong,M.; Wu,S. et al., (2022), Journal of Assisted Reproduction and Genetics
FunctionalAssociation: anxiety ---- coronavirus disease 2019	35094183	Changes in sexual behaviour, anxiety symptoms, and quality of couple relationship of patients with infertility during the COVID-19 lockdown, Dong,M.; Wu,S. et al., (2022), Journal of Assisted Reproduction and Genetics
FunctionalAssociation: anxiety ---- coronavirus disease 2019	35094183	Changes in sexual behaviour, anxiety symptoms, and quality of couple relationship of patients with infertility during the COVID-19 lockdown, Dong,M.; Wu,S. et al., (2022), Journal of Assisted Reproduction and Genetics
FunctionalAssociation: anxiety ---- coronavirus disease 2019	35094183	Changes in sexual behaviour, anxiety symptoms, and quality of couple relationship of patients with infertility during the COVID-19 lockdown, Dong,M.; Wu,S. et al., (2022), Journal of Assisted Reproduction and Genetics
negative StateChange: coronavirus disease 2019 ---| nervous system	35079199	A framework of genetic algorithm-based CNN on multi-access edge computing for automated detection of COVID-19., Hassan,M.R.; Ismail,W.N. et al., (2022), J Supercomput
negative StateChange: coronavirus disease 2019 ---| immune system	35074291	COVID-19 associated mucormycosis - An emerging threat., Chao,C.M.; Lai,C.C. et al., (2022), J Microbiol Immunol Infect
negative StateChange: coronavirus disease 2019 ---| nervous system	35073472	Significant cognitive impairment likely associated with COVID-19 infection with relatively nonsevere symptoms., Reeves,R.R.; Willoughby,S.G., (2022), J Osteopath Med
FunctionalAssociation: anxiety ---- coronavirus disease 2019	35066351	Intolerance of COVID-19-related uncertainty and depressive and anxiety symptoms during the pandemic: A longitudinal study in Argentina., Del-Valle,M.V.; López-Morales,H. et al., (2022), J Anxiety Disord
FunctionalAssociation: anxiety ---- coronavirus disease 2019	35066271	Surviving a global pandemic: The experience of depression, anxiety, and loneliness among individuals with multiple sclerosis., Strober,L.; Weber,E. et al., (2022), Mult Scler Relat Disord
negative StateChange: coronavirus disease 2019 ---| nervous system	35064759	Genetic prediction of ICU hospitalization and mortality in COVID-19 patients using artificial neural networks., Asteris,P.G.; Gavriilaki,E. et al., (2022), J Cell Mol Med
negative StateChange: coronavirus disease 2019 ---| nervous system	35064346	Neurological involvement associated with COVID-19 disease: a study on psychosocial factors., Mariniello,A.; Schiavolin,S. et al., (2022), Neurol Sci
FunctionalAssociation: anxiety ---- coronavirus disease 2019	35064249	Anxiety, home blood pressure monitoring, and cardiovascular events among older hypertension patients during the COVID-19 pandemic., Zhang,S.; Zhong,Y. et al., (2022), Hypertens Res
FunctionalAssociation: anxiety ---- coronavirus disease 2019	35064249	Anxiety, home blood pressure monitoring, and cardiovascular events among older hypertension patients during the COVID-19 pandemic, Zhang,S.; Zhong,Y. et al., (2022), Hypertension Research
FunctionalAssociation: anxiety ---- coronavirus disease 2019	35064249	Anxiety, home blood pressure monitoring, and cardiovascular events among older hypertension patients during the COVID-19 pandemic, Zhang,S.; Zhong,Y. et al., (2022), Hypertension Research
FunctionalAssociation: anxiety ---- coronavirus disease 2019	35064249	Anxiety, home blood pressure monitoring, and cardiovascular events among older hypertension patients during the COVID-19 pandemic, Zhang,S.; Zhong,Y. et al., (2022), Hypertension Research
FunctionalAssociation: anxiety ---- coronavirus disease 2019	35064249	Anxiety, home blood pressure monitoring, and cardiovascular events among older hypertension patients during the COVID-19 pandemic, Zhang,S.; Zhong,Y. et al., (2022), Hypertension Research
FunctionalAssociation: cognition ---- central nervous system	35056824	Identification of an Orally Bioavailable, Brain-Penetrant Compound with Selectivity for the Cannabinoid Type 2 Receptor, Ospanov,M.; Walker,L. et al., (2022), Molecules
FunctionalAssociation: cognition ---- nervous system	35055346	Implication of Electrophysiological Biomarkers in Psychosis: Focusing on Diagnosis and Treatment Response., Lee,H.S.; Kim,J.S., (2022), J Pers Med
negative StateChange: coronavirus disease 2019 ---| immune system	35054906	COVID-19 in Joint Ageing and Osteoarthritis: Current Status and Perspectives, Lauwers,M.; Au,M. et al., (2022), International Journal of Molecular Sciences
FunctionalAssociation: cognition ---- nervous system	35051940	Ecology, Cognition and the Hippocampus: A Tale of Two Frogs., Burmeister,S.S., (2022), Brain Behav Evol
FunctionalAssociation: anxiety ---- coronavirus disease 2019	35051318	Increased occurrence of temporomandibular joint disorders in COVID-19 confirmed patients., Tirrell,M.; Katz,J., (2021), Am J Dent
FunctionalAssociation: anxiety ---- coronavirus disease 2019	35051119	Depression, Anxiety and Associated Factors among Frontline Hospital Healthcare Workers in the Fourth Wave of COVID-19: Empirical Findings from Vietnam., Doan,Q.H.; Tran,N.N. et al., (2021), Trop Med Infect Dis
FunctionalAssociation: cognition ---- nervous system	35045810	A pilot voxel-based morphometry study of older adults after the PICMOR intervention program., Sugimoto,H.; Otake-Matsuura,M., (2022), BMC Geriatr
FunctionalAssociation: anxiety ---- coronavirus disease 2019	35042659	The Association Between Sleep Disturbances and Erectile Dysfunction During the COVID-19 Pandemic., Andersen,M.L.; Tufik,S., (2022), Sex Med Rev
FunctionalAssociation: cognition ---- nervous system	35041840	Lesion symptom mapping of domain-specific cognitive impairments using routine imaging in stroke., Moore,M.J.; Demeyere,N., (2022), Neuropsychologia
FunctionalAssociation: anxiety ---- coronavirus disease 2019	35036985	COVID-19 epidemic-induced changes in mood and anxiety mediate the relationship between resilience and symptoms of depression and generalized anxiety in sexual assault survivors., Armon,D.B.; Fine,N.B. et al., (2021), J Affect Disord Rep
FunctionalAssociation: anxiety ---- coronavirus disease 2019	35036610	Anxiety and coping strategies among nursing students returning to university during the COVID-19 pandemic., Masha'al,D.; Shahrour,G. et al., (2022), Heliyon
FunctionalAssociation: anxiety ---- coronavirus disease 2019	35035193	Emotional distress and coping strategies in COVID-19 anxiety., Vintila,M.; Tudorel,O.I. et al., (2022), Curr Psychol
FunctionalAssociation: anxiety ---- coronavirus disease 2019	35032648	Anxiety During the COVID-19 Pandemic: A Web-Based Survey of Thyroid Cancer Survivors, Graves,C.E.; Goyal,N. et al., (2022), Endocrine Practice
FunctionalAssociation: anxiety ---- coronavirus disease 2019	35032648	Anxiety During the COVID-19 Pandemic: A Web-Based Survey of Thyroid Cancer Survivors, Graves,C.E.; Nuño,M.A. et al., (2022), Endocrine Practice
FunctionalAssociation: anxiety ---- coronavirus disease 2019	35024142	COVID-19-related anxiety and knowledge toward its preventive measures among patients with chronic medical illness on follow-up in public hospitals of Bale, East Bale, and West Arsi zones, Ethiopia., Yasin,A.; Asefa,T. et al., (2022), SAGE Open Med
FunctionalAssociation: anxiety ---- coronavirus disease 2019	35024142	COVID-19-related anxiety and knowledge toward its preventive measures among patients with chronic medical illness on follow-up in public hospitals of Bale, East Bale, and West Arsi zones, Ethiopia., Yasin,A.; Asefa,T. et al., (2022), SAGE Open Med
FunctionalAssociation: anxiety ---- coronavirus disease 2019	35024142	COVID-19-related anxiety and knowledge toward its preventive measures among patients with chronic medical illness on follow-up in public hospitals of Bale, East Bale, and West Arsi zones, Ethiopia., Yasin,A.; Asefa,T. et al., (2022), SAGE Open Med
FunctionalAssociation: anxiety ---- coronavirus disease 2019	35024142	COVID-19-related anxiety and knowledge toward its preventive measures among patients with chronic medical illness on follow-up in public hospitals of Bale, East Bale, and West Arsi zones, Ethiopia., Yasin,A.; Asefa,T. et al., (2022), SAGE Open Med
FunctionalAssociation: cognition ---- nervous system	35023332	The role of neurological soft signs in different mathematical skills in second and third grade children., Cai,D.; Wang,X. et al., (2022), Psych J
FunctionalAssociation: anxiety ---- coronavirus disease 2019	35018198	Psychometric Validation of the Persian Self-Compassion Scale Youth Version., Nazari,N.; Hernández,R.M. et al., (2022), Mindfulness (N Y)
FunctionalAssociation: anxiety ---- coronavirus disease 2019	35012584	Descriptive review of internet-based cognitive behavior therapy on anxiety-related problems in children under the circumstances of COVID-19., Shirotsuki,K.; Sugaya,N. et al., (2022), Biopsychosoc Med
FunctionalAssociation: cognition ---- coronavirus disease 2019	35011912	The Cognitive Consequences of the COVID-19 Pandemic on Members of the General Population in Italy: A Preliminary Study on Executive Inhibition., Favieri,F.; Forte,G. et al., (2021), J Clin Med
FunctionalAssociation: cognition ---- coronavirus disease 2019	35010431	Sociodemographic and COVID-Related Predictors for Mental Health Condition of Mainland Chinese in Canada Amidst the Pandemic., Yu,L.; Lecompte,M. et al., (2021), Int J Environ Res Public Health
negative StateChange: coronavirus disease 2019 ---| immune system	35005991	Mass Spectrometry-Based Proteomics Research to Fight COVID-19: An Expert Review on Hopes and Challenges, Amiri-Dashatan,N.; Rezaei-Tavirani,M. et al., (2022), OMICS A Journal of Integrative Biology
FunctionalAssociation: anxiety ---- coronavirus disease 2019	35002815	The Persian Language Version of the Obsession With the COVID-19 Scale for Adolescents., Asanjarani,F.; Szczygieł,M. et al., (2021), Front Psychiatry
negative StateChange: coronavirus disease 2019 ---| nervous system	35002519	The COVID-19 infection in children and its association with the immune system, prenatal stress, and neurological complications, Khan,S.; Siddique,R. et al., (2022), International Journal of Biological Sciences
FunctionalAssociation: anxiety ---- coronavirus disease 2019	34997646	Impact of COVID-19 on pregnancy worry in the United States., Burgess,A.; Breman,R.B. et al., (2022), Birth
FunctionalAssociation: anxiety ---- coronavirus disease 2019	34992557	Comparison of General-Social Health and Corona-Induced Anxiety Between Active and Inactive Students in the COVID-19 Pandemic., Ahmadabadi,S., (2021), Front Psychiatry
FunctionalAssociation: anxiety ---- coronavirus disease 2019	34992557	Comparison of General-Social Health and Corona-Induced Anxiety Between Active and Inactive Students in the COVID-19 Pandemic., Ahmadabadi,S., (2021), Front Psychiatry
FunctionalAssociation: anxiety ---- coronavirus disease 2019	34987892	COVID-19-Related Concerns and Symptoms of Anxiety: Does Concern Play a Role in Predicting Severity and Risk?, Benzouak,T.; Gunpat,S. et al., (2021), Cureus
negative StateChange: coronavirus disease 2019 ---| nervous system	34986754	Neurological manifestations and pathogenic mechanisms of COVID-19., Galea,M.; Agius,M. et al., (2022), Neurol Res
FunctionalAssociation: anxiety ---- coronavirus disease 2019	34984046	Mental Health Appointments in the Era of COVID-19: Experiences of Patients and Providers., Hunsinger,N.; Hammarlund,R. et al., (2021), Ochsner J
FunctionalAssociation: anxiety ---- coronavirus disease 2019	34984046	Mental Health Appointments in the Era of COVID-19: Experiences of Patients and Providers., Hunsinger,N.; Hammarlund,R. et al., (2021), Ochsner J
FunctionalAssociation: anxiety ---- coronavirus disease 2019	34982447	How physical activity behavior affected well-being, anxiety and sleep quality during COVID-19 restrictions in Iran, Akbari,H.A.; Pourabbas,M. et al., (2021), European Review for Medical and Pharmacological Sciences
negative StateChange: coronavirus disease 2019 ---| immune system	34981710	COVID-19-Related Rhino-Orbital-Cerebral Mucormycosis in a Renal Transplant Recipient., Gökbulut Bektaş,Ş.; Kandemir,A.B. et al., (2022), Exp Clin Transplant
FunctionalAssociation: cognition ---- anxiety	34978226	Plant-derived nootropics and human cognition: A systematic review., Lorca,C.; Mulet,M. et al., (2022), Crit Rev Food Sci Nutr
negative StateChange: coronavirus disease 2019 ---| nervous system	34977511	Ulnar Nerve Palsy as COVID-19 Sequelae in Three Patients., Terhoeve,C.; Bliss,R. et al., (2021), J Hand Surg Glob Online
FunctionalAssociation: cognition ---- nervous system	34975443	Editorial: Neural Mechanisms of Memory Retrieval and Its Links to Other Cognitive Processes., Lee,S.H.; Liu,X.L. et al., (2021), Front Hum Neurosci
negative StateChange: coronavirus disease 2019 ---| nervous system	34972690	COVID-19 screening: use of an artificial neural network., Roustaei,N.; Allahyari,E., (2021), BMJ Support Palliat Care
negative StateChange: coronavirus disease 2019 ---| nervous system	34972690	COVID-19 screening: use of an artificial neural network., Roustaei,N.; Allahyari,E., (2021), BMJ Support Palliat Care
FunctionalAssociation: anxiety ---- coronavirus disease 2019	34965567	ANXIOUSNESS AND QUALITY OF SLEEP IN CHILDREN WHO WERE IN QUARANTINE DURING THE COVID-19 PANDEMIC., Stepanova,E.I.; Poznysh,V.A. et al., (2021), Probl Radiac Med Radiobiol
negative StateChange: coronavirus disease 2019 ---| nervous system	34956212	Next-Generation Sequencing and Proteomics of Cerebrospinal Fluid From COVID-19 Patients With Neurological Manifestations., Wang,H.; Zhang,Z. et al., (2021), Front Immunol
FunctionalAssociation: anxiety ---- coronavirus disease 2019	34945161	An Assessment of the Level of COVID-19 Anxiety among Pregnant Women in Poland: A Cross-Sectional Study., Janik,K.; Cwalina,U. et al., (2021), J Clin Med
negative StateChange: coronavirus disease 2019 ---| nervous system	34942917	Ischemic Stroke in a Patient with Stable CADASIL during COVID-19: A Case Report., Cruciani,A.; Pilato,F. et al., (2021), Brain Sci
FunctionalAssociation: anxiety ---- coronavirus disease 2019	34933664	Association Between Awareness, Perceived Severity, and Behavioral Control of COVID -19 With Self-Care and Anxiety in Pregnancy: A Cross-Sectional Study., Khazaeian,S.; Khazaeian,S. et al., (2022), Women Health
FunctionalAssociation: anxiety ---- coronavirus disease 2019	34929647	A paradoxical psychological impact of COVID-19 among a sample of Italian adults with High Functioning Autism Spectrum Disorder., Nisticò,V.; Gambini,O. et al., (2022), J Clin Neurosci
negative StateChange: coronavirus disease 2019 ---| nervous system	34921562	Neurological Immune Related Adverse Events Post-COVID-19 Vaccination: A Systematic Review., Shafiq,A.; Salameh,M.A. et al., (2021), J Clin Pharmacol
FunctionalAssociation: anxiety ---- coronavirus disease 2019	34919472	Perceptions of COVID-19-related Risks and Deaths Among Health Care Professionals During COVID-19 Pandemic in Pakistan: A Cross-sectional Study., Hakim,M.; Afaq,S. et al., (2021), Inquiry
negative StateChange: coronavirus disease 2019 ---| immune system	34919255	SARS-CoV-2 associated pathogenesis, immune dysfunction and involvement of host factors: A comprehensive review, Waqar,W.; Ismail,S. et al., (2021), European Review for Medical and Pharmacological Sciences
negative StateChange: coronavirus disease 2019 ---| nervous system	34911977	MRFGRO: a hybrid meta-heuristic feature selection method for screening COVID-19 using deep features., Dey,A.; Chattopadhyay,S. et al., (2021), Sci Rep
FunctionalAssociation: anxiety ---- coronavirus disease 2019	34910383	Depression and anxiety symptoms and perceived stress in health professionals in the context of COVID-19: Do adverse childhood experiences have a modulating effect?, Fernández-Arana,A.; Olórtegui-Yzú,A. et al., (2022), Brain Behav
negative StateChange: coronavirus disease 2019 ---| nervous system	34909288	Unilateral Diaphragmatic Paralysis in a Patient With COVID-19 Pneumonia., Shahid,M.; Ali Nasir,S. et al., (2021), Cureus
FunctionalAssociation: anxiety ---- coronavirus disease 2019	34901752	COVID-Related Stress and Work Intentions in a Sample of US Health Care Workers., Sinsky,C.A.; Brown,R.L. et al., (2021), Mayo Clin Proc Innov Qual Outcomes
FunctionalAssociation: anxiety ---- coronavirus disease 2019	34901752	COVID-Related Stress and Work Intentions in a Sample of US Health Care Workers., Sinsky,C.A.; Brown,R.L. et al., (2021), Mayo Clin Proc Innov Qual Outcomes
FunctionalAssociation: anxiety ---- coronavirus disease 2019	34901752	COVID-Related Stress and Work Intentions in a Sample of US Health Care Workers., Sinsky,C.A.; Brown,R.L. et al., (2021), Mayo Clin Proc Innov Qual Outcomes
FunctionalAssociation: cognition ---- nervous system	34899269	Magnetoencephalography Brain Signatures Relate to Cognition and Cognitive Reserve in the Oldest-Old: The EMIF-AD 90 + Study., Griffa,A.; Legdeur,N. et al., (2021), Front Aging Neurosci
FunctionalAssociation: anxiety ---- coronavirus disease 2019	34899028	Parenthood in the shadow of COVID-19: The contribution of gender, personal resources and anxiety to first time parents' perceptions of the infant., Chasson,M.; Ben-Yaakov,O. et al., (2021), Child Fam Soc Work
FunctionalAssociation: anxiety ---- coronavirus disease 2019	34899028	Parenthood in the shadow of COVID-19: The contribution of gender, personal resources and anxiety to first time parents' perceptions of the infant., Chasson,M.; Ben-Yaakov,O. et al., (2021), Child Fam Soc Work
FunctionalAssociation: anxiety ---- coronavirus disease 2019	34899028	Parenthood in the shadow of COVID-19: The contribution of gender, personal resources and anxiety to first time parents' perceptions of the infant., Chasson,M.; Ben-Yaakov,O. et al., (2021), Child Fam Soc Work
negative StateChange: coronavirus disease 2019 ---| immune system	34895325	Macrophage activation syndrome in MDA5 antibody-positive dermatomyositis and COVID-19 infection., Keshtkarjahromi,M.; Chhetri,S. et al., (2021), BMC Rheumatol
FunctionalAssociation: anxiety ---- coronavirus disease 2019	34886893	Impact of COVID-19 on maternal healthcare in Africa and the way forward., Ameyaw,E.K.; Ahinkorah,B.O. et al., (2021), Arch Public Health
negative StateChange: coronavirus disease 2019 ---| immune system	34881540	Influence of Covid-19 infection on fetal thymus size after recovery, Goncu Ayhan,S.; Turgut,E. et al., (2022), Journal of Perinatal Medicine
FunctionalAssociation: anxiety ---- coronavirus disease 2019	34881215	Investigating Poor Sleep Quality and Associated Factors During the COVID-19 Pandemic: A Population-Based Survey in Bangladesh., Islam,M.S.; Rahman,M.E. et al., (2021), Front Public Health
FunctionalAssociation: anxiety ---- coronavirus disease 2019	34881215	Investigating Poor Sleep Quality and Associated Factors During the COVID-19 Pandemic: A Population-Based Survey in Bangladesh., Islam,M.S.; Rahman,M.E. et al., (2021), Front Public Health
FunctionalAssociation: anxiety ---- coronavirus disease 2019	34879866	Effect of commuting on the risk of COVID-19 and COVID-19-induced anxiety in Japan, December 2020., Ando,H.; Ikegami,K. et al., (2021), Arch Public Health
FunctionalAssociation: anxiety ---- coronavirus disease 2019	34875462	Trends of depression and anxiety during massive civil unrest and COVID-19 in Hong Kong, 2019-2020., Hou,W.K.; Li,T.W. et al., (2021), J Psychiatr Res
FunctionalAssociation: anxiety ---- coronavirus disease 2019	34873888	How COVID-19 Affected Healthcare Workers in the Hospital Locked Down due to Early COVID-19 Cases in Korea, Lee,H.-A.; Byun,S. et al., (2021), Journal of Korean Medical Science
FunctionalAssociation: anxiety ---- coronavirus disease 2019	34873888	How COVID-19 Affected Healthcare Workers in the Hospital Locked Down due to Early COVID-19 Cases in Korea, Lee,H.-A.; Byun,S. et al., (2021), Journal of Korean Medical Science
FunctionalAssociation: anxiety ---- coronavirus disease 2019	34869904	The Impact of Simulation-Based Education on Nurses' Perceived Predeployment Anxiety During the COVID-19 Pandemic Within the Cultural Context of a Middle Eastern Country., Sullivan,J.; Al-Marri,A. et al., (2021), J Med Educ Curric Dev
negative StateChange: coronavirus disease 2019 ---| nervous system	34868776	Sentiments Evoked by WHO Public Health Posts During the COVID-19 Pandemic: A Neural Network-Based Machine Learning Analysis., Pathak,T.S.; Athavale,H. et al., (2021), Cureus
FunctionalAssociation: anxiety ---- coronavirus disease 2019	34866639	A Serial Model of the Interrelationship Between Perceived Vulnerability to Disease, Fear of COVID-19, and Psychological Distress Among Teachers in South Africa., Padmanabhanunni,A.; Pretorius,T.B. et al., (2021), Ann Med Psychol (Paris)
negative StateChange: coronavirus disease 2019 ---| immune system	34859882	Comparative pathology, molecular pathogenicity, immunological features, and genetic characterization of three highly pathogenic human coronaviruses (MERS-CoV, SARS-CoV, and SARS-CoV-2), RABAAN,A.A.; RABAAN,A.A. et al., (2021), European Review for Medical and Pharmacological Sciences
FunctionalAssociation: anxiety ---- coronavirus disease 2019	34859856	COVID-19 pandemic related excessive electronic media exposure and mental health in Saudi Arabia, ALNOHAIR,S.; SYED,N.K. et al., (2021), European Review for Medical and Pharmacological Sciences
FunctionalAssociation: anxiety ---- coronavirus disease 2019	34858248	Stress of COVID-19, Anxiety, Economic Insecurity, and Mental Health Literacy: A Structural Equation Modeling Approach., Hu,Y.; Ye,B. et al., (2021), Front Psychol
FunctionalAssociation: anxiety ---- coronavirus disease 2019	34855877	Prevalence and factors associated with anxiety and depression amongst hospitalised COVID-19 patients in Laquintinie Hospital Douala, Cameroon., Ngasa,S.N.; Tchouda,L.A.S. et al., (2021), PLoS One
negative StateChange: coronavirus disease 2019 ---| nervous system	34851785	Acute Abducens Nerve Palsy Following the Second Dose of the AstraZeneca COVID-19 Vaccine., Pereira,A.; Haslett,R.S., (2021), J Pediatr Ophthalmol Strabismus
FunctionalAssociation: anxiety ---- coronavirus disease 2019	34848937	Exhausted due to the pandemic: Validation of Coronavirus Stress Measure and COVID-19 Burnout Scale in a Polish sample., Moroń,M.; Yildirim,M. et al., (2021), Curr Psychol
negative StateChange: coronavirus disease 2019 ---| nervous system	34848761	Drug repurposing for COVID-19 using graph neural network and harmonizing multiple evidence., Hsieh,K.; Wang,Y. et al., (2021), Sci Rep
FunctionalAssociation: anxiety ---- coronavirus disease 2019	34845878	Impact of the Coronavirus Disease Pandemic on Mental Health among Local Residents in Korea: a Cross Sectional Study, Ko,M.; Cho,H.-M. et al., (2021), Journal of Korean Medical Science
FunctionalAssociation: anxiety ---- coronavirus disease 2019	34845579	Sex in the Era of COVID-19 in a U.S. National Cohort of Cisgender Men, Transgender Women, and Transgender Men Who Have Sex with Men: April-May 2020., Grov,C.; Zohra,F. et al., (2022), Arch Sex Behav
FunctionalAssociation: cognition ---- nervous system	34844102	Information and the single cell., Fitch,W.T., (2021), Curr Opin Neurobiol
FunctionalAssociation: anxiety ---- coronavirus disease 2019	34841377	Anxiety and depression among women with COVID-19 infection during childbirth-experience from a tertiary care academic center., Bachani,S.; Sahoo,S.M. et al., (2022), AJOG Glob Rep
negative StateChange: coronavirus disease 2019 ---| nervous system	34840148	Central nervous system as a target of novel coronavirus infections: Potential routes of entry and pathogenic mechanisms., Sharma,S.; Jagadeesh,H. et al., (2021), J Biosci
FunctionalAssociation: anxiety ---- coronavirus disease 2019	34840104	Use of complementary and alternative medicine in general population during COVID-19 outbreak: A survey in Iran., Dehghan,M.; Ghanbari,A. et al., (2022), J Integr Med
negative StateChange: coronavirus disease 2019 ---| nervous system	34838058	Brain injury, endothelial injury and inflammatory markers are elevated and express sex-specific alterations after COVID-19, Savarraj,J.; Park,E.S. et al., (2021), Journal of Neuroinflammation
negative StateChange: coronavirus disease 2019 ---| nervous system	34831960	A Hybrid Convolutional Neural Network Model for Diagnosis of COVID-19 Using Chest X-ray Images., Kaur,P.; Harnal,S. et al., (2021), Int J Environ Res Public Health
FunctionalAssociation: cognition ---- nervous system	34824588	The Modulation of Working-Memory Performance Using Gamma-Electroacupuncture and Theta-Electroacupuncture in Healthy Adults, Ren,M.; Wang,W. et al., (2021), Evidence-based Complementary and Alternative Medicine
FunctionalAssociation: anxiety ---- coronavirus disease 2019	34823517	Exploring healthcare staff narratives to understand the role of quality improvement methods in innovative practices during COVID-19., Khurshid,Z.; McAuliffe,E. et al., (2021), BMC Health Serv Res
FunctionalAssociation: cognition ---- central nervous system	34820737	Biochemical Alterations in White Matter Tracts of the Aging Mouse Brain Revealed by FTIR Spectroscopy Imaging., Furber,K.L.; Lacombe,R.J.S. et al., (2021), Neurochem Res
FunctionalAssociation: anxiety ---- coronavirus disease 2019	34818370	Measuring anxiety related to COVID-19: Factor analysis and psychometric properties of the Arabic Coronavirus Anxiety Scale., Vally,Z.; Alowais,A., (2021), PLoS One
FunctionalAssociation: cognition ---- nervous system	34817294	Loneliness is linked to specific subregional alterations in hippocampus-default network covariation, Zajner,C.; Spreng,R.N. et al., (2021), Journal of Neurophysiology
negative StateChange: coronavirus disease 2019 ---| nervous system	34816972	Cognitive consequences of COVID-19: results of a cohort study from South America., Crivelli,L.; Calandri,I. et al., (2021), Arq Neuropsiquiatr
FunctionalAssociation: anxiety ---- coronavirus disease 2019	34816192	Anxiety, Health Self-Perception, and Worry About the Resurgence of COVID-19 Predict Fear Reactions Among Genders in the Cuban Population., Broche-Pérez,Y.; Fernández-Fleites,Z. et al., (2021), Front Glob Womens Health
negative StateChange: coronavirus disease 2019 ---| nervous system	34814196	Maternal COVID-19 Infection and Possible Associated Adverse Neurological Fetal Outcomes, Two Case Reports., Archuleta,C.; Wade,C. et al., (2021), Am J Perinatol
FunctionalAssociation: anxiety ---- coronavirus disease 2019	34809517	The role of anxiety in mediating the relationship between information consumption and COVID-19 protective behaviours., van Antwerpen,N.; Turnbull,D. et al., (2021), Psychol Health Med
FunctionalAssociation: cognition ---- nervous system	34805123	A Multimodal Neuroprosthetic Interface to Record, Modulate and Classify Electrophysiological Biomarkers Relevant to Neuropsychiatric Disorders., Habelt,B.; Wirth,C. et al., (2021), Front Bioeng Biotechnol
negative StateChange: coronavirus disease 2019 ---| immune system	34803442	Neuropathy in COVID-19 associated with dysbiosis-related inflammation., Aktas,B.; Aslim,B., (2021), Turk J Biol
FunctionalAssociation: anxiety ---- coronavirus disease 2019	34803195	Six Month Trajectories of COVID-19 Experiences and Associated Stress, Anxiety, Depression, and Impairment in American Adults., Gallagher,M.W.; Smith,L.J. et al., (2021), Cognit Ther Res
FunctionalAssociation: anxiety ---- coronavirus disease 2019	34796627	'Anxiety is still ongoing!' Evaluation of the effect of the COVID-19 pandemic on anxiety severity of physicians working in the internal medicine department after 1 year: a collaborative cross-sectional study., Uyaroğlu,O.A.; Özdede,M. et al., (2021), Intern Med J
FunctionalAssociation: cognition ---- nervous system	34789565	Broken detailed balance and entropy production in the human brain, Lynn,C.W.; Lynn,C.W. et al., (2021), Proceedings of the National Academy of Sciences of the United States of America
negative StateChange: coronavirus disease 2019 ---| nervous system	34788237	Neuroradiologic Imaging of Neurologic and Neuro-Ophthalmic Complications of Coronavirus-19 Infection., Marsiglia,M.; Chwalisz,B.K. et al., (2021), J Neuroophthalmol
negative StateChange: coronavirus disease 2019 ---| nervous system	34786568	Comparing CT scan and chest X-ray imaging for COVID-19 diagnosis., Benmalek,E.; Elmhamdi,J. et al., (2021), Biomed Eng Adv
FunctionalAssociation: anxiety ---- coronavirus disease 2019	34785389	General Stress Among Young Adults with Asthma During the COVID-19 Pandemic., Ekström,S.; Mogensen,I. et al., (2022), J Allergy Clin Immunol Pract
FunctionalAssociation: anxiety ---- coronavirus disease 2019	34785389	General Stress Among Young Adults with Asthma During the COVID-19 Pandemic, Ekström,S.; Mogensen,I. et al., (2021), The Journal of Allergy and Clinical Immunology: In Practice
FunctionalAssociation: anxiety ---- coronavirus disease 2019	34785389	General Stress Among Young Adults with Asthma During the COVID-19 Pandemic, Ekström,S.; Mogensen,I. et al., (2021), The Journal of Allergy and Clinical Immunology: In Practice
FunctionalAssociation: anxiety ---- coronavirus disease 2019	34785389	General Stress Among Young Adults with Asthma During the COVID-19 Pandemic, Ekström,S.; Mogensen,I. et al., (2021), The Journal of Allergy and Clinical Immunology: In Practice
FunctionalAssociation: anxiety ---- coronavirus disease 2019	34785389	General Stress Among Young Adults with Asthma During the COVID-19 Pandemic, Ekström,S.; Mogensen,I. et al., (2021), The Journal of Allergy and Clinical Immunology: In Practice
FunctionalAssociation: anxiety ---- coronavirus disease 2019	34785389	General Stress Among Young Adults with Asthma During the COVID-19 Pandemic, Ekström,S.; Mogensen,I. et al., (2021), The Journal of Allergy and Clinical Immunology: In Practice
FunctionalAssociation: anxiety ---- coronavirus disease 2019	34785389	General Stress Among Young Adults with Asthma During the COVID-19 Pandemic, Ekström,S.; Mogensen,I. et al., (2021), The Journal of Allergy and Clinical Immunology: In Practice
negative StateChange: coronavirus disease 2019 ---| immune system	34777578	The intestinal microbiota and improving the efficacy of COVID-19 vaccinations., Chen,J.; Vitetta,L. et al., (2021), J Funct Foods
FunctionalAssociation: anxiety ---- coronavirus disease 2019	34777041	Anxiety and Stress Levels Associated With COVID-19 Pandemic of University Students in Turkey: A Year After the Pandemic., Durbas,A.; Karaman,H. et al., (2021), Front Psychiatry
FunctionalAssociation: cognition ---- nervous system	34763390	Normal-appearing naming-related functional activation in incidentally discovered lowgrade gliomas: a single institution study., Cargnelutti,E.; Ius,T. et al., (2021), J Neurosurg Sci
negative StateChange: coronavirus disease 2019 ---| nervous system	34754695	COVID-19-Associated Acute Transverse Myelitis: A Case Series of a Rare Neurologic Condition., Ali,L.; Mohammed,I. et al., (2021), Cureus
FunctionalAssociation: anxiety ---- coronavirus disease 2019	34751253	Depression and anxiety associated with COVID- 19 pandemic among healthcare professionals in India- A systematic review and meta-analysis., Abdulla,E.K.; Velladath,S.U. et al., (2021), Clin Epidemiol Glob Health
negative StateChange: coronavirus disease 2019 ---| nervous system	34749629	Classifying chest CT images as COVID-19 positive/negative using a convolutional neural network ensemble model and uniform experimental design method., Chen,Y.M.; Chen,Y.J. et al., (2021), BMC Bioinformatics
negative StateChange: coronavirus disease 2019 ---| nervous system	34749629	Classifying chest CT images as COVID-19 positive/negative using a convolutional neural network ensemble model and uniform experimental design method., Chen,Y.M.; Chen,Y.J. et al., (2021), BMC Bioinformatics
FunctionalAssociation: anxiety ---- coronavirus disease 2019	34745094	Complex Pathophysiological Mechanisms and the Propose of the Three-Dimensional Schedule For Future COVID-19 Treatment., Zhou,Y.; Xu,X. et al., (2021), Front Immunol
FunctionalAssociation: cognition ---- nervous system	34744922	Working Memory Performance, Pain and Associated Clinical Variables in Women With Fibromyalgia., Gil-Ugidos,A.; Rodríguez-Salgado,D. et al., (2021), Front Psychol
negative StateChange: coronavirus disease 2019 ---| immune system	34743903	Calming the cytokine storm of COVID-19 through inhibition of JAK2/STAT3 signaling, Gajjela,B.K.; Zhou,M.-M., (2021), Drug Discovery Today
FunctionalAssociation: anxiety ---- coronavirus disease 2019	34738362	Anxiety among the parents of pediatric patients receiving IVIG therapy during the Covid-19 pandemic., Topal,Ö.Y.; Metin,A. et al., (2021), Turk J Pediatr
FunctionalAssociation: anxiety ---- coronavirus disease 2019	34738361	COVID-19-related anxiety in phenylketonuria patients., Akar,H.T.; Karaboncuk,Y. et al., (2021), Turk J Pediatr
StateChange: anxiety ---> nervous system	34737386	Location-dependent threat and associated neural abnormalities in clinical anxiety., Suarez-Jimenez,B.; Balderston,N.L. et al., (2021), Commun Biol
FunctionalAssociation: cognition ---- nervous system	34733146	Theta and Alpha Oscillatory Activity During Working Memory Maintenance in Long-Term Cannabis Users: The Importance of the Polydrug Use Context., Binkowska,A.A.; Jakubowska,N. et al., (2021), Front Hum Neurosci
negative StateChange: coronavirus disease 2019 ---| nervous system	34730706	Neurological and neuropsychiatric disorders associated with COVID-19. Part II: neuropsychiatric disorders and final consideration., Giacalone,M.; Tovani-Palone,M.R. et al., (2021), Einstein (Sao Paulo)
negative StateChange: coronavirus disease 2019 ---| nervous system	34730705	Neurological and neuropsychiatric disorders associated with COVID-19. Part I: overview and neurological disorders., Giacalone,M.; Tovani-Palone,M.R. et al., (2021), Einstein (Sao Paulo)
FunctionalAssociation: cognition ---- nervous system	34724163	Multivariate morphological brain signatures enable individualized prediction of dispositional need for closure., Chen,X.; Xu,Z. et al., (2021), Brain Imaging Behav
negative StateChange: coronavirus disease 2019 ---| central nervous system	34716032	SARS-CoV-2-specific neuropathology: fact or fiction?, Pröbstel,A.-K.; Schirmer,L., (2021), Trends in Neurosciences
FunctionalAssociation: cognition ---- nervous system	34711165	Classification of Patients with Alzheimer's Disease and Dementia with Lewy Bodies using Resting EEG Selected Features at Sensor and Source Levels: A proof-of-concept study., San-Martin,R.; Fraga,F.J. et al., (2021), Curr Alzheimer Res
FunctionalAssociation: cognition ---- nervous system	34708243	[Correlation between theta-gamma neural oscillations in hippocampal CA3 area and the spatial identifying and cognitive ability in rats]., Li,M.; Ye,Z. et al., (2021), Sheng Li Xue Bao
FunctionalAssociation: anxiety ---- coronavirus disease 2019	34706425	Measuring COVID-19 related anxiety and obsession: Validation of the Coronavirus Anxiety Scale and the Obsession with COVID-19 Scale in a probability Chinese sample., Chen,J.H.; Tong,K.K. et al., (2021), J Affect Disord
FunctionalAssociation: anxiety ---- coronavirus disease 2019	34706409	Feelings of fear, sadness, and loneliness during the COVID-19 pandemic: Findings from two studies in the UK., Ypsilanti,A.; Mullings,E. et al., (2021), J Affect Disord
FunctionalAssociation: anxiety ---- coronavirus disease 2019	34706409	Feelings of fear, sadness, and loneliness during the COVID-19 pandemic: Findings from two studies in the UK., Ypsilanti,A.; Mullings,E. et al., (2021), J Affect Disord
FunctionalAssociation: anxiety ---- coronavirus disease 2019	34704086	Quality evaluation of stress, anxiety and depression apps for COVID-19., Li,L.S.E.; Wong,L.L. et al., (2021), J Affect Disord Rep
FunctionalAssociation: anxiety ---- coronavirus disease 2019	34703196	iCOPE With COVID-19: A Brief Telemental Health Intervention for Children and Adolescents During the COVID-19 Pandemic, Zepeda,M.S.; Deighton,S. et al., (2021), Cognitive and Behavioral Practice
FunctionalAssociation: anxiety ---- coronavirus disease 2019	34703196	iCOPE With COVID-19: A Brief Telemental Health Intervention for Children and Adolescents During the COVID-19 Pandemic, Zepeda,M.S.; Deighton,S. et al., (2021), Cognitive and Behavioral Practice
FunctionalAssociation: cognition ---- central nervous system	34694148	Modulation of cGAS-STING pathway by nicotinamide riboside in Alzheimer's Disease, Larrick,J.W.; Mendelsohn,A.R. et al., (2021), Rejuvenation Research
negative StateChange: coronavirus disease 2019 ---| central nervous system	34692282	Central Nervous System Injury in Patients With Severe Acute Respiratory Syndrome Coronavirus 2: MRI Findings., Mendez Elizondo,E.F.; Valdez Ramírez,J.A. et al., (2021), Cureus
FunctionalAssociation: anxiety ---- coronavirus disease 2019	34690472	Fear of COVID-19 and general self-efficacy among Turkish teachers: Mediating role of perceived social support., Yenen,E.T.; Çarkit,E., (2021), Curr Psychol
FunctionalAssociation: anxiety ---- coronavirus disease 2019	34690133	First Manic Attack During COVID-19 Treatment: A Case Report., Varsak,N.; Topaloğlu,M. et al., (2021), Clin Psychopharmacol Neurosci
negative StateChange: coronavirus disease 2019 ---| nervous system	34688160	Predicting novel drug candidates against Covid-19 using generative deep neural networks., Amilpur,S.; Bhukya,R., (2021), J Mol Graph Model
FunctionalAssociation: cognition ---- central nervous system	34686782	Targeting hypercoagulation to alleviate Alzheimer’s disease progression in metabolic syndrome, Khan,S.; Akhtar,M. et al., (2022), International Journal of Obesity
FunctionalAssociation: cognition ---- nervous system	34686596	Testing models at the neural level reveals how the brain computes subjective value., Williams,T.B.; Burke,C.J. et al., (2021), Proc Natl Acad Sci U S A
FunctionalAssociation: cognition ---- nervous system	34686596	Testing models at the neural level reveals how the brain computes subjective value, Williams,T.B.; Burke,C.J. et al., (2021), Proceedings of the National Academy of Sciences of the United States of America
FunctionalAssociation: cognition ---- nervous system	34675189	Methylphenidate modulates interactions of anxiety with cognition., Gaillard,C.; Lago,T.R. et al., (2021), Transl Psychiatry
negative StateChange: coronavirus disease 2019 ---| nervous system	34674039	COVID-19 and Aphasia., Kong,A.P., (2021), Curr Neurol Neurosci Rep
FunctionalAssociation: anxiety ---- coronavirus disease 2019	34673763	Experiences of Young Adults With Lymphoma During the COVID-19 Pandemic., Vena,J.A., (2021), Oncol Nurs Forum
negative StateChange: coronavirus disease 2019 ---| nervous system	34670263	Acute central and peripheral nervous system injury associated with coronavirus disease 2019: recognition and treatment strategies., Simon,D.W.; Schober,M.E., (2021), Curr Opin Pediatr
FunctionalAssociation: cognition ---- nervous system	34668171	Activation of the default network during a theory of mind task predicts individual differences in agreeableness and social cognitive ability., Udochi,A.L.; Blain,S.D. et al., (2021), Cogn Affect Behav Neurosci
FunctionalAssociation: cognition ---- nervous system	34667944	Emergence of prefrontal neuron maturation properties by training recurrent neural networks in cognitive tasks., Liu,Y.H.; Zhu,J. et al., (2021), iScience
FunctionalAssociation: cognition ---- central nervous system	34661679	Gisenoside Rg1 attenuates cadmium-induced neurotoxicity in vitro and in vivo by attenuating oxidative stress and inflammation, Ren,T.-T.; Yang,J.-Y. et al., (2021), Inflammation Research
negative StateChange: coronavirus disease 2019 ---| central nervous system	34660051	Encephalopathy Due to COVID-19 With Great Response to Glucocorticoids., Pizzato Tondo,L.; Beck Paglioli Neto,E. et al., (2021), Cureus
FunctionalAssociation: cognition ---- nervous system	34655096	Exploring the neural correlates of (altered) moral cognition in psychopaths., Lenzen,L.M.; Donges,M.R. et al., (2021), Behav Sci Law
FunctionalAssociation: cognition ---- nervous system	34655096	Exploring the neural correlates of (altered) moral cognition in psychopaths., Lenzen,L.M.; Donges,M.R. et al., (2021), Behav Sci Law
FunctionalAssociation: anxiety ---- coronavirus disease 2019	34653018	Demographics Associated With Stress, Severe Mental Distress, and Anxiety Symptoms During the COVID-19 Pandemic in Japan: Nationwide Cross-sectional Web-Based Survey., Midorikawa,H.; Tachikawa,H. et al., (2021), JMIR Public Health Surveill
FunctionalAssociation: anxiety ---- coronavirus disease 2019	34651068	Medical students' engagement in the context of the SARS-CoV-2 pandemic: The influence of psychological factors on readiness to volunteer., Mühlbauer,L.; Huber,J. et al., (2021), GMS J Med Educ
FunctionalAssociation: anxiety ---- coronavirus disease 2019	34651068	Medical students' engagement in the context of the SARS-CoV-2 pandemic: The influence of psychological factors on readiness to volunteer., Mühlbauer,L.; Huber,J. et al., (2021), GMS J Med Educ
FunctionalAssociation: anxiety ---- coronavirus disease 2019	34648237	Diverse experiences among older adults in Aotearoa/New Zealand during COVID-19 lockdown: A qualitative study., Stephens,C.; Breheny,M., (2022), Australas J Ageing
FunctionalAssociation: anxiety ---- coronavirus disease 2019	34647435	Anxiety due to COVID-19 among healthcare providers during pandemic: A web-based cross-sectional survey in Iran., Kamali,M.; Moosazadeh,M. et al., (2021), Neuropsychopharmacol Rep
FunctionalAssociation: anxiety ---- coronavirus disease 2019	34645764	The Effects of Stress on Glycemic Control Brought on by Changes in Social Conditions Due to COVID-19, Masuda,M.; Tomonaga,O., (2021), Internal Medicine
FunctionalAssociation: cognition ---- nervous system	34644128	Forms of explanation and understanding for neuroscience and artificial intelligence, Thompson,J.A.F., (2021), Journal of Neurophysiology
FunctionalAssociation: cognition ---- anxiety	34618509	Association of physical and mental symptoms with cognition in people with spinal cord injury., Carlozzi,N.E.; Graves,C.M. et al., (2021), Rehabil Psychol
FunctionalAssociation: anxiety ---- coronavirus disease 2019	34617357	Telehealth genetic services during the COVID-19 Pandemic: Implementation and patient experiences across multiple specialties in Nebraska., Rezich,B.M.Z.; Malone,J.A. et al., (2021), J Genet Couns
negative StateChange: coronavirus disease 2019 ---| nervous system	34608117	COVID-19 and its effects on neurological functions., Yew,M.M.T.; Lip,J.Q. et al., (2021), Trop Biomed
negative StateChange: coronavirus disease 2019 ---| nervous system	34604485	COVID-19 patients and Dementia: Frontal cortex transcriptomic data., Garofalo,M.; Gagliardi,S. et al., (2021), Data Brief
negative StateChange: coronavirus disease 2019 ---| nervous system	34601116	Central Nervous System Outcomes of COVID-19., Doyle,M.F., (2021), Transl Res
negative StateChange: coronavirus disease 2019 ---| immune system	34596170	The spectrum of non-characteristic oral manifestations in COVID-19 - a scoping brief commentary., Hűpsch-Marzec,H.; Dziedzic,A. et al., (2021), Med Pr
FunctionalAssociation: anxiety ---- coronavirus disease 2019	34595803	Nurses' knowledge, concerns, perceived impact and preparedness toward COVID-19 pandemic: A cross-sectional survey., El-Monshed,A.H.; Amr,M. et al., (2021), Int J Nurs Pract
negative StateChange: coronavirus disease 2019 ---| nervous system	34581218	Relationships of the neutrophil–lymphocyte and CRP–albumin ratios with the duration of hospitalization and fatality in geriatric patients with COVID-19, Kalyon,S.; Adaş,M. et al., (2021), Journal of International Medical Research
FunctionalAssociation: cognition ---- central nervous system	34576302	Brain Renin-Angiotensin System as Novel and Potential Therapeutic Target for Alzheimer's Disease., Loera-Valencia,R.; Eroli,F. et al., (2021), Int J Mol Sci
negative StateChange: coronavirus disease 2019 ---| immune system	34572185	Risk, Course, and Effect of SARS-CoV-2 Infection in Children and Adults with Chronic Inflammatory Bowel Diseases., Corrias,A.; Cortes,G.M. et al., (2021), Children (Basel)
negative StateChange: coronavirus disease 2019 ---| nervous system	34567394	Neurohospitalist Practice and Well-Being During the COVID-19 Pandemic., Goyal,T.; Probasco,J.C. et al., (2021), Neurohospitalist
FunctionalAssociation: cognition ---- nervous system	34562518	Mini Review: The Relationship between Energy Status and Adult Hippocampal Neurogenesis., Landry,T.; Huang,H., (2021), Neurosci Lett
negative StateChange: coronavirus disease 2019 ---| nervous system	34559592	Multidisciplinary outpatient rehabilitation of physical and neurological sequelae and persistent symptoms of covid-19: a prospective, observational cohort study., Albu,S.; Rivas Zozaya,N. et al., (2021), Disabil Rehabil
FunctionalAssociation: anxiety ---- coronavirus disease 2019	34550836	Psychological distress, optimism and emotion regulation among Israeli Jewish and Arab pregnant women during COVID-19., Chasson,M.; Taubman-Ben-Ari,O. et al., (2021), J Reprod Infant Psychol
negative StateChange: coronavirus disease 2019 ---| nervous system	34549667	Psychosis associated with suspected SARS-CoV-2 encephalitis with response to steroids: a case report., Ariza-Varón,M.; Beltrán,M.A. et al., (2021), Infect Dis (Lond)
FunctionalAssociation: anxiety ---- coronavirus disease 2019	34546941	Use of a Guided Imagery Mobile App (See Me Serene) to Reduce COVID-19-Related Stress: Pilot Feasibility Study., Gordon,J.S.; Sbarra,D. et al., (2021), JMIR Form Res
FunctionalAssociation: anxiety ---- coronavirus disease 2019	34545259	How health anxiety affected obsessive-compulsive symptoms during the COVID-19 pandemic in China: The mediation of difficulties in emotion regulation and the moderation of pathological personality traits., Hong,D.; Zhu,Y. et al., (2022), Pers Individ Dif
FunctionalAssociation: anxiety ---- coronavirus disease 2019	34537671	Influence of learning flow and distance e-learning satisfaction on learning outcomes and the moderated mediation effect of social-evaluative anxiety in nursing college students during the COVID-19 pandemic: A cross-sectional study., Kim,S.H.; Park,S., (2021), Nurse Educ Pract
FunctionalAssociation: anxiety ---- coronavirus disease 2019	34537671	Influence of learning flow and distance e-learning satisfaction on learning outcomes and the moderated mediation effect of social-evaluative anxiety in nursing college students during the COVID-19 pandemic: A cross-sectional study., Kim,S.H.; Park,S., (2021), Nurse Educ Pract
FunctionalAssociation: anxiety ---- coronavirus disease 2019	34537671	Influence of learning flow and distance e-learning satisfaction on learning outcomes and the moderated mediation effect of social-evaluative anxiety in nursing college students during the COVID-19 pandemic: A cross-sectional study., Kim,S.H.; Park,S., (2021), Nurse Educ Pract
negative StateChange: coronavirus disease 2019 ---| central nervous system	34537061	Are we sure that the neurological impact of COVID 19 in childhood has not been underestimated?, Principi,N.; Esposito,S., (2021), Ital J Pediatr
FunctionalAssociation: cognition ---- central nervous system	34531871	Therapeutic Targeting of Immune Cell Autophagy in Multiple Sclerosis: Russian Roulette or Silver Bullet?, Yang,G.; Van Kaer,L., (2021), Front Immunol
FunctionalAssociation: anxiety ---- coronavirus disease 2019	34531784	Anxious and Angry: Emotional Responses to the COVID-19 Threat., Abadi,D.; Arnaldo,I. et al., (2021), Front Psychol
FunctionalAssociation: anxiety ---- coronavirus disease 2019	34531784	Anxious and Angry: Emotional Responses to the COVID-19 Threat., Abadi,D.; Arnaldo,I. et al., (2021), Front Psychol
FunctionalAssociation: cognition ---- nervous system	34525404	Imaging faster neural dynamics with fast fMRI: A need for updated models of the hemodynamic response, Polimeni,J.R.; Lewis,L.D., (2021), Progress in Neurobiology
negative StateChange: coronavirus disease 2019 ---| nervous system	34518048	Neurological Complications of COVID-19: A Rare Case of Bilateral Blindness., Safarpour Lima,B.; Mohammadi Khorasani,N. et al., (2021), J Emerg Med
negative StateChange: coronavirus disease 2019 ---| nervous system	34518048	Neurological Complications of COVID-19: A Rare Case of Bilateral Blindness., Safarpour Lima,B.; Mohammadi Khorasani,N. et al., (2021), J Emerg Med
FunctionalAssociation: anxiety ---- coronavirus disease 2019	34517448	COVID-19 and Risk Factors of Anxiety and Depression in South Korea., Hyun,J.; Kim,S. et al., (2021), Psychiatry Investig
negative StateChange: coronavirus disease 2019 ---| central nervous system	34511566	Neurological manifestations and long-term sequelae in hospitalized patients with covid-19, Ishiyama,H.; Ishii,J. et al., (2021), Internal Medicine
FunctionalAssociation: cognition ---- anxiety	34505812	Subjective cognitive assessments and N-back are not correlated, and they are differentially affected by anxiety and depression., Yapici-Eser,H.; Yalcinay-Inan,M. et al., (2021), Appl Neuropsychol Adult
StateChange: anxiety ---> central nervous system	34505634	Amelioration of alcohol‑induced gastric mucosa damage by oral administration of food‑polydeoxyribonucleotides, Kim,J.; Chun,S. et al., (2021), Molecular Medicine Reports
FunctionalAssociation: anxiety ---- coronavirus disease 2019	34501437	Assessment of Anxiety, Depression, Attitude, and Coping Strategies of the Egyptian Population during the COVID-19 Pandemic., Shehata,G.A.; Gabra,R. et al., (2021), J Clin Med
FunctionalAssociation: anxiety ---- coronavirus disease 2019	34501310	The Assessment of the Severity of COVID-19-Related Anxiety Symptoms in Participants of the University of the Third Age in Poland: A Cross-Sectional Study among Internet Survey Respondents., Cybulski,M.; Cwalina,U. et al., (2021), J Clin Med
FunctionalAssociation: anxiety ---- coronavirus disease 2019	34501310	The Assessment of the Severity of COVID-19-Related Anxiety Symptoms in Participants of the University of the Third Age in Poland: A Cross-Sectional Study among Internet Survey Respondents., Cybulski,M.; Cwalina,U. et al., (2021), J Clin Med
StateChange: anxiety ---> central nervous system	34500853	CB1 Cannabinoid Receptor Signaling and Biased Signaling., Leo,L.M.; Abood,M.E., (2021), Molecules
StateChange: anxiety ---> hippocampal gyrus	34497495	Sex Differences in the Blood Oxygen Level-Dependent Signal to Placebo Analgesia and Nocebo Hyperalgesia in Experimental Pain: A Functional MRI Study, Shi,Y.; Zhan,H. et al., (2021), Frontiers in Behavioral Neuroscience
FunctionalAssociation: anxiety ---- coronavirus disease 2019	34493961	Health anxiety, perceived risk and perceived control in following recommended preventive measures during early COVID-19 response in Romania., Ștefan,S.; Fodor,L.A. et al., (2021), BJPsych Open
FunctionalAssociation: anxiety ---- coronavirus disease 2019	34493961	Health anxiety, perceived risk and perceived control in following recommended preventive measures during early COVID-19 response in Romania., Ștefan,S.; Fodor,L.A. et al., (2021), BJPsych Open
FunctionalAssociation: anxiety ---- coronavirus disease 2019	34493961	Health anxiety, perceived risk and perceived control in following recommended preventive measures during early COVID-19 response in Romania., Ștefan,S.; Fodor,L.A. et al., (2021), BJPsych Open
FunctionalAssociation: anxiety ---- coronavirus disease 2019	34493961	Health anxiety, perceived risk and perceived control in following recommended preventive measures during early COVID-19 response in Romania., Ștefan,S.; Fodor,L.A. et al., (2021), BJPsych Open
negative StateChange: coronavirus disease 2019 ---| nervous system	34483649	Neurological manifestations of COVID-19 infection: an umbrella review., Shams Vahdati,S.; Ala,A. et al., (2021), Egypt J Neurol Psychiatr Neurosurg
FunctionalAssociation: cognition ---- nervous system	34482642	Decoding perineuronal net glycan sulfation patterns in the Alzheimer's disease brain., Logsdon,A.F.; Francis,K.L. et al., (2021), Alzheimers Dement
negative StateChange: coronavirus disease 2019 ---| nervous system	34482471	Early reversible leukoencephalopathy and unilateral sixth cranial nerve palsy in mild COVID-19 infection, Piazza,F.; Bozzali,M. et al., (2021), Neurological Sciences
FunctionalAssociation: cognition ---- anxiety	34473316	The Association of Reproductive Aging with Cognitive Function in Sub-Saharan African Women, Jaff,N.G.; Crowther,N.J., (2022), Methods in Molecular Biology
FunctionalAssociation: cognition ---- nervous system	34469883	Nonsyndromic Early-Onset Epileptic Encephalopathies: Two Novel KCTD7 Pathogenic Variants and a Literature Review, Binaafar,S.; Rabbani,B. et al., (2021), Developmental Neuroscience
negative StateChange: coronavirus disease 2019 ---| nervous system	34462034	Association between Immediacy of Citations and Altmetrics in COVID-19 Research by Artificial Neural Networks., Na,R., (2021), Disaster Med Public Health Prep
FunctionalAssociation: anxiety ---- coronavirus disease 2019	34456768	Anxiety Regarding COVID-19 Is Related to Attentional Control: The Mediating Role of Anxiety Sensitivity., Guo,Y.; Yang,H. et al., (2021), Front Psychiatry
FunctionalAssociation: anxiety ---- coronavirus disease 2019	34447209	COVID-19-Related Anxiety among Dental Students in Two Dental Schools in Saudi Arabia., El Homossany,M.; Alrowaily,G.S. et al., (2021), J Pharm Bioallied Sci
FunctionalAssociation: anxiety ---- coronavirus disease 2019	34444231	Traumatic Distress of COVID-19 and Depression in the General Population: Exploring the Role of Resilience, Anxiety, and Hope., Nearchou,F.; Douglas,E., (2021), Int J Environ Res Public Health
FunctionalAssociation: cognition ---- nervous system	34439634	Neural Alterations in Interpersonal Distance (IPD) Cognition and Its Correlation with IPD Behavior: A Systematic Review., Huang,X.; Izumi,S.I., (2021), Brain Sci
FunctionalAssociation: anxiety ---- coronavirus disease 2019	34437601	Depressive and anxiety symptoms and COVID-19-related factors among men and women in Nigeria., Oginni,O.A.; Oloniniyi,I.O. et al., (2021), PLoS One
FunctionalAssociation: anxiety ---- coronavirus disease 2019	34437601	Depressive and anxiety symptoms and COVID-19-related factors among men and women in Nigeria., Oginni,O.A.; Oloniniyi,I.O. et al., (2021), PLoS One
FunctionalAssociation: cognition ---- nervous system	34436753	Treadmill Exercise Relieves Chronic Restraint Stress-induced Cognitive Impairments in Mice Via Activating Protein Phosphatase 2A, Zhang,W.; Ou,H. et al., (2021), Neuroscience Bulletin
FunctionalAssociation: anxiety ---- coronavirus disease 2019	34435793	Adherence to COVID-19 protective behaviors: A matter of cognition or emotion?, Shiloh,S.; Peleg,S. et al., (2021), Health Psychol
negative StateChange: coronavirus disease 2019 ---| nervous system	34435702	Microscopic segmentation and classification of COVID-19 infection with ensemble convolutional neural network., Amin,J.; Anjum,M.A. et al., (2021), Microsc Res Tech
negative StateChange: coronavirus disease 2019 ---| nervous system	34426783	Neurological problems in the context of COVID-19 infection in Egypt. A multicenter retrospective analysis., Azab,M.A.; Azzam,A.Y. et al., (2021), Interdiscip Neurosurg
FunctionalAssociation: cognition ---- coronavirus disease 2019	34425718	Public Support for COVID-19 Responses: Cultural Cognition, Risk Perception, and Emotions., Liu,Z.; Yang,J., (2021), Health Commun
FunctionalAssociation: anxiety ---- coronavirus disease 2019	34422234	Prevalence and predictors of depression, anxiety, and stress symptoms among pregnant women during COVID-19-related lockdown in Abakaliki, Nigeria., Nwafor,J.I.; Okedo-Alex,I.N. et al., (2021), Malawi Med J
negative StateChange: coronavirus disease 2019 ---| nervous system	34422033	Optimal Diagnosis of COVID-19 Based on Convolutional Neural Network and Red Fox Optimization Algorithm., Khorami,E.; Mahdi Babaei,F. et al., (2021), Comput Intell Neurosci
FunctionalAssociation: anxiety ---- coronavirus disease 2019	34417939	The COVID-19 Pandemic Did Not Affect Target Weight Loss 1 Year Post Bariatric Surgery, Pereira,X.; Romero-Velez,G. et al., (2021), Obesity Surgery
FunctionalAssociation: anxiety ---- coronavirus disease 2019	34413803	Positive Information of COVID-19 and Anxiety: A Moderated Mediation Model of Risk Perception and Intolerance of Uncertainty., Zhao,J.; Ye,B. et al., (2021), Front Psychiatry
negative StateChange: coronavirus disease 2019 ---| nervous system	34409289	Spectrum, risk factors and outcomes of neurological and psychiatric complications of COVID-19: a UK-wide cross-sectional surveillance study., Ross Russell,A.L.; Hardwick,M. et al., (2021), Brain Commun
FunctionalAssociation: cognition ---- nervous system	34408280	The role of prefrontal cortex in cognitive control and executive function, Friedman,N.P.; Robbins,T.W., (2022), Neuropsychopharmacology
negative StateChange: coronavirus disease 2019 ---| nervous system	34395157	An Automated Lightweight Deep Neural Network for Diagnosis of COVID-19 from Chest X-ray Images., Nayak,S.R.; Nayak,J. et al., (2021), Arab J Sci Eng
negative StateChange: coronavirus disease 2019 ---| nervous system	34384971	Neurological comorbidities and COVID-19-related case fatality: A cohort study., Romagnolo,A.; Imbalzano,G. et al., (2021), J Neurol Sci
FunctionalAssociation: cognition ---- nervous system	34383233	Analysis of simultaneous visual and complex neural dynamics during cognitive learning to diagnose ASD., Wadhera,T.; Kakkar,D., (2021), Phys Eng Sci Med
FunctionalAssociation: anxiety ---- coronavirus disease 2019	34371237	Coping strategies, anxiety and depression related to the COVID-19 pandemic in lung transplant candidates and recipients. Results from a monocenter series., Savary,A.; Hammouda,M. et al., (2021), Respir Med Res
negative StateChange: coronavirus disease 2019 ---| nervous system	34366659	Neurological manifestations in mild and moderate cases of COVID-19., Abdel Azim,G.S.; Osman,M.A., (2021), Egypt J Neurol Psychiatr Neurosurg
negative StateChange: coronavirus disease 2019 ---| nervous system	34360824	SARS-CoV-2 Infected Pediatric Cerebral Cortical Neurons: Transcriptomic Analysis and Potential Role of Toll-like Receptors in Pathogenesis., Gugliandolo,A.; Chiricosta,L. et al., (2021), Int J Mol Sci
negative StateChange: coronavirus disease 2019 ---| nervous system	34360824	Sars-cov-2 infected pediatric cerebral cortical neurons: Transcriptomic analysis and potential role of toll-like receptors in pathogenesis, Gugliandolo,A.; Chiricosta,L. et al., (2021), International Journal of Molecular Sciences
FunctionalAssociation: anxiety ---- coronavirus disease 2019	34352893	[COVID-19 and Anxiety Amongst General Practitioners, Psychiatrists and Surgeons - A German Perspective]., Bohlken,J.; Pabst,A. et al., (2021), Psychiatr Prax
FunctionalAssociation: anxiety ---- coronavirus disease 2019	34352520	Predicting COVID-19-related anxiety: The role of obsessive-compulsive symptom dimensions, anxiety sensitivity, and body vigilance., Ojalehto,H.J.; Abramowitz,J.S. et al., (2021), J Anxiety Disord
FunctionalAssociation: cognition ---- anxiety	34347150	Anxiety disorders are associated with verbal memory impairment in patients with Parkinson’s disease without dementia, Dissanayaka,N.N.; Forbes,E.J. et al., (2022), Journal of Neurology
FunctionalAssociation: anxiety ---- coronavirus disease 2019	34345869	Anxiety, depression, insomnia, and trauma-related symptoms following COVID-19 infection at long-term follow-up., Kyzar,E.J.; Purpura,L.J. et al., (2021), Brain Behav Immun Health
FunctionalAssociation: anxiety ---- coronavirus disease 2019	34343287	Challenges and Opportunities for Osteoporosis Care during the COVID-19 Pandemic, Cromer,S.J.; Yu,E.W. et al., (2021), Journal of Clinical Endocrinology and Metabolism
negative StateChange: coronavirus disease 2019 ---| nervous system	34341077	Editors' Note: Etiologic Uncertainties Regarding Neurologic Presentations Associated With COVID-19., Ganesh,A.; Galetta,S., (2021), Neurology
negative StateChange: coronavirus disease 2019 ---| nervous system	34339563	Neuropathological findings from COVID-19 patients with neurological symptoms argue against a direct brain invasion of SARS-CoV-2: A critical systematic review., Cosentino,G.; Todisco,M. et al., (2021), Eur J Neurol
negative StateChange: coronavirus disease 2019 ---| nervous system	34330278	Quantum algorithm for quicker clinical prognostic analysis: an application and experimental study using CT scan images of COVID-19 patients., Sengupta,K.; Srivastava,P.R., (2021), BMC Med Inform Decis Mak
negative StateChange: coronavirus disease 2019 ---| nervous system	34321155	COVID-19 associated nervous system manifestations., Khatoon,F.; Prasad,K. et al., (2021), Sleep Med
negative StateChange: coronavirus disease 2019 ---| central nervous system	34318364	Delirium in COVID-19 patients: a multicentric observational study in Italy., Martinotti,G.; Bonanni,L. et al., (2021), Neurol Sci
negative StateChange: coronavirus disease 2019 ---| nervous system	34318364	Delirium in COVID-19 patients: a multicentric observational study in Italy, Martinotti,G.; Bonanni,L. et al., (2021), Neurological Sciences
negative StateChange: coronavirus disease 2019 ---| nervous system	34315736	COVID-19-related vasculopathy of the brain., Liang,H.W.; Mung,S.M. et al., (2021), BMJ Case Rep
negative StateChange: coronavirus disease 2019 ---| nervous system	34308548	Guillain-Barre syndrome patients associated with COVID-19. Is it possible that there is a direct pathophysiological relationship?, Puicon,L.; Prada-Pérez,F. et al., (2021), Revista de Neurologia
FunctionalAssociation: cognition ---- nervous system	34301239	Single-cell alternative polyadenylation analysis delineates GABAergic neuron types, Yang,Y.; Yang,Y. et al., (2021), BMC Biology
negative StateChange: coronavirus disease 2019 ---| nervous system	34295099	Non-COVID Neurological Emergencies: A Silent Killer Going Unnoticed during COVID-19 Pandemic., Dhar,N.; Madhaw,G. et al., (2021), J Neurosci Rural Pract
FunctionalAssociation: cognition ---- nervous system	34290598	Functional Connectivity and Compensation of Phonemic Fluency in Aging., Mohanty,R.; Gonzalez-Burgos,L. et al., (2021), Front Aging Neurosci
FunctionalAssociation: anxiety ---- coronavirus disease 2019	34285604	COVID-19-Related Anxiety and the Coping Strategies in the Southeast Ethiopia., Teferu Engida,Z.; Solomon Shiferaw,D. et al., (2021), Psychol Res Behav Manag
FunctionalAssociation: anxiety ---- coronavirus disease 2019	34285604	COVID-19-Related Anxiety and the Coping Strategies in the Southeast Ethiopia., Teferu Engida,Z.; Solomon Shiferaw,D. et al., (2021), Psychol Res Behav Manag
negative StateChange: coronavirus disease 2019 ---| central nervous system	34279831	Intestinal Microbiota in the SARS-CoV-2 Infection: What Is Known?, Rodrigues,P.B.; dos Santos Pereira Gomes,A.B. et al., (2021), Advances in Experimental Medicine and Biology
FunctionalAssociation: cognition ---- nervous system	34278420	Twenty-Four-Hour Blood Pressure Variability Is Associated with Lower Cognitive Performance in Young Women with a Recent History of Preeclampsia, Nuckols,V.R.; Stroud,A.K. et al., (2021), American Journal of Hypertension
negative StateChange: coronavirus disease 2019 ---| nervous system	34273304	Neurological manifestations of SARS-CoV-2 infection in hospitalised children and adolescents in the UK: a prospective national cohort study., Ray,S.T.J.; Abdel-Mannan,O. et al., (2021), Lancet Child Adolesc Health
FunctionalAssociation: anxiety ---- coronavirus disease 2019	34271458	Facing the "new normal": How adjusting to the easing of COVID-19 lockdown restrictions exposes mental health inequalities., Fineberg,N.A.; Pellegrini,L. et al., (2021), J Psychiatr Res
FunctionalAssociation: anxiety ---- coronavirus disease 2019	34271458	Facing the "new normal": How adjusting to the easing of COVID-19 lockdown restrictions exposes mental health inequalities., Fineberg,N.A.; Pellegrini,L. et al., (2021), J Psychiatr Res
FunctionalAssociation: anxiety ---- coronavirus disease 2019	34271458	Facing the "new normal": How adjusting to the easing of COVID-19 lockdown restrictions exposes mental health inequalities., Fineberg,N.A.; Pellegrini,L. et al., (2021), J Psychiatr Res
FunctionalAssociation: cognition ---- nervous system	34256914	Evolutionary neuroscience: Are the brains of birds and mammals really so different?, Ball,G.F.; Balthazart,J., (2021), Curr Biol
negative StateChange: coronavirus disease 2019 ---| nervous system	34256532	Review article on COVID-19 and Guillain-Barré syndrome., Patnaik,U.J., (2021), Front Biosci (Schol Ed)
FunctionalAssociation: cognition ---- nervous system	34250935	Effect of advanced glycation end products on cognition in older adults with type 2 diabetes: Results from a pilot clinical trial, Lotan,R.; Troen,A.M. et al., (2021), Journal of Alzheimer's Disease
FunctionalAssociation: cognition ---- coronavirus disease 2019	34248686	Inverse Correlation Between Distress and Performance in the Medical Rescuers Against COVID-19 in Wuhan., Xie,F.; Wang,X. et al., (2021), Front Psychiatry
FunctionalAssociation: cognition ---- anxiety	34246583	Cognitive dysfunction prevalence and associated factors in older breast cancer survivors., Crouch,A.; Champion,V.L. et al., (2022), J Geriatr Oncol
StateChange: coronavirus disease 2019 ---> orbital cortex	34246449	FDG-PET/CT of COVID-19 and Other Lung Infections, Eibschutz,L.S.; Rabiee,B. et al., (2021), Seminars in Nuclear Medicine
FunctionalAssociation: cognition ---- central nervous system	34245812	Chronic cerebral lipocalin 2 exposure elicits hippocampal neuronal dysfunction and cognitive impairment, Olson,B.; Zhu,X. et al., (2021), Brain Behavior and Immunity
FunctionalAssociation: cognition ---- central nervous system	34245811	Moderate, intermittent voluntary exercise in a model of Gulf War Illness improves cognitive and mood function with alleviation of activated microglia and astrocytes, and enhanced neurogenesis in the hippocampus, Kodali,M.; Mishra,V. et al., (2021), Brain Behavior and Immunity
FunctionalAssociation: anxiety ---- coronavirus disease 2019	34245605	Vulnerability to COVID-19-Related Disability: The Impact of Posttraumatic Stress Symptoms on Psychosocial Impairment During the Pandemic., Morabito,D.M.; Bedford,C.E. et al., (2021), J Trauma Stress
negative StateChange: coronavirus disease 2019 ---| nervous system	34232978	A comparison of the clinical, viral, pathologic, and immunologic features of severe acute respiratory syndrome (SARS), Middle East respiratory syndrome (MERS), and coronavirus 2019 (COVID-19) diseases, Barth,R.F.; Parwani,A.V. et al., (2021), Archives of Pathology and Laboratory Medicine
negative StateChange: coronavirus disease 2019 ---| immune system	34232708	Indeterminate QuantiFERON gold plus results reveal deficient interferon gamma responses in severely III COVID-19 Patients, Ward,J.D.; Schmitz,J.L. et al., (2021), Journal of Clinical Microbiology
FunctionalAssociation: cognition ---- nervous system	34220418	Changes of Regional Neural Activity Homogeneity in Preclinical Alzheimer's Disease: Compensation and Dysfunction., Zhang,Z.; Cui,L. et al., (2021), Front Neurosci
FunctionalAssociation: cognition ---- nervous system	34220336	Enhanced H3K4 Trimethylation in TNF-α Promoter Gene Locus with Cell Apoptosis in the Ventral-Medial Striatum following Opioid Withdrawal of Neonatal Rat Offspring from Morphine-Addicted Mothers, Wu,P.-L.; Yang,S.-N. et al., (2021), Mediators of Inflammation
FunctionalAssociation: cognition ---- nervous system	34208002	Movement as a positive modulator of aging, Bičíková,M.; Máčová,L. et al., (2021), International Journal of Molecular Sciences
FunctionalAssociation: cognition ---- central nervous system	34205169	Therapeutic attributes of endocannabinoid system against neuro-inflammatory autoimmune disorders, Ahmed,I.; Rehman,S.U. et al., (2021), Molecules
FunctionalAssociation: cognition ---- nervous system	34187229	Cortical cerebral microinfarcts on 7T MRI: Risk factors, neuroimaging correlates and cognitive functioning – The Medea-7T study, Zwartbol,M.H.T.; Ghaznawi,R. et al., (2021), Journal of Cerebral Blood Flow and Metabolism
FunctionalAssociation: anxiety ---- coronavirus disease 2019	34181508	Anxiety and COVID-19: Coronavirus Anxiety Scale scores in medical and non-medical personnel in urban hospitals in Guadalajara. A cross-sectional survey study., García-Reyna,B.; Castillo-García,G.D. et al., (2022), Death Stud
FunctionalAssociation: anxiety ---- coronavirus disease 2019	34180318	COVID-19-Related anxieties and parenting stress among first-time mothers and fathers in their first year of parenthood., Ben-Yaakov,O.; Ben-Ari,O.T., (2021), Psychol Health
FunctionalAssociation: anxiety ---- coronavirus disease 2019	34180318	COVID-19-Related anxieties and parenting stress among first-time mothers and fathers in their first year of parenthood., Ben-Yaakov,O.; Ben-Ari,O.T., (2021), Psychol Health
FunctionalAssociation: anxiety ---- coronavirus disease 2019	34180318	COVID-19-Related anxieties and parenting stress among first-time mothers and fathers in their first year of parenthood., Ben-Yaakov,O.; Ben-Ari,O.T., (2021), Psychol Health
negative StateChange: coronavirus disease 2019 ---| central nervous system	34168096	In Silico Analysis Identifies Neuropilin-1 as a Potential Therapeutic Target for SARS-Cov-2 Infected Lung Cancer Patients, Hu,S.; Hu,Z. et al., (2021), Aging
FunctionalAssociation: cognition ---- nervous system	34162998	Organization of the social cognition network predicts future depression and interpersonal impairment: a prospective family-based study, Abraham,E.; Wang,Y. et al., (2022), Neuropsychopharmacology
negative StateChange: coronavirus disease 2019 ---| central nervous system	34162747	SARS-CoV-2 Neuronal Invasion and Complications: Potential Mechanisms and Therapeutic Approaches, Swain,O.; Romano,S.K. et al., (2021), Journal of Neuroscience
FunctionalAssociation: anxiety ---- coronavirus disease 2019	34157907	Predictors of mental health during the COVID-19 pandemic in older adults: the role of socio-demographic variables and COVID-19 anxiety., Caycho-Rodríguez,T.; Tomás,J.M. et al., (2022), Psychol Health Med
FunctionalAssociation: cognition ---- coronavirus disease 2019	34153974	Dysregulation of brain and choroid plexus cell types in severe COVID-19, Yang,A.C.; Yang,A.C. et al., (2021), Nature
FunctionalAssociation: cognition ---- anxiety	34153415	The effect of acute exercise for reducing cognitive alterations associated with individuals high in anxiety., Pontifex,M.B.; Parks,A.C. et al., (2021), Int J Psychophysiol
FunctionalAssociation: cognition ---- nervous system	34151789	Sensitive measures of cognition in mild cognitive impairment, Klooster,N.; Humphries,S. et al., (2021), Journal of Alzheimer's Disease
FunctionalAssociation: cognition ---- orbital cortex	34149370	Influence of FKBP5 Variants and Childhood Trauma on Brain Volume in Non-clinical Individuals, Kwon,A.; Kim,S. et al., (2021), Frontiers in Behavioral Neuroscience
FunctionalAssociation: cognition ---- nervous system	34145442	Brain Dynamics Underlying Cognitive Flexibility Across the Lifespan., Kupis,L.; Goodman,Z.T. et al., (2021), Cereb Cortex
negative StateChange: coronavirus disease 2019 ---| central nervous system	34145351	nCoV-2019 infection induced neurological outcome and manifestation, linking its historical ancestor SARS-CoV and MERS-CoV: a systematic review and meta-analysis., Prakash,A.; Singh,H. et al., (2021), Sci Rep
negative StateChange: coronavirus disease 2019 ---| nervous system	34145211	A Review of Neurological Involvement in Patients with SARS-CoV-2 Infection., Xu,Y.; Zhuang,Y. et al., (2021), Med Sci Monit
negative StateChange: coronavirus disease 2019 ---| nervous system	34145211	A Review of Neurological Involvement in Patients with SARS-CoV-2 Infection., Xu,Y.; Zhuang,Y. et al., (2021), Med Sci Monit
FunctionalAssociation: cognition ---- central nervous system	34143529	Female serotonin transporter-knockout rat: A potential model of irritable bowel syndrome, Bi,Z.; Meng,Y. et al., (2021), FASEB Journal
FunctionalAssociation: anxiety ---- coronavirus disease 2019	34137123	The impact of COVID-19-related mental health issues on menstrual cycle characteristics of female healthcare providers., Takmaz,T.; Gundogmus,I. et al., (2021), J Obstet Gynaecol Res
FunctionalAssociation: anxiety ---- coronavirus disease 2019	34137123	The impact of COVID-19-related mental health issues on menstrual cycle characteristics of female healthcare providers., Takmaz,T.; Gundogmus,I. et al., (2021), J Obstet Gynaecol Res
FunctionalAssociation: anxiety ---- coronavirus disease 2019	34134025	COVID-19 dimensions are related to depression and anxiety among US college students: Findings from the Healthy Minds Survey 2020., Oh,H.; Marinovich,C. et al., (2021), J Affect Disord
FunctionalAssociation: anxiety ---- coronavirus disease 2019	34134025	COVID-19 dimensions are related to depression and anxiety among US college students: Findings from the Healthy Minds Survey 2020., Oh,H.; Marinovich,C. et al., (2021), J Affect Disord
FunctionalAssociation: anxiety ---- coronavirus disease 2019	34119855	Interleukin-6 as potential mediator of long-term neuropsychiatric symptoms of COVID-19., Kappelmann,N.; Dantzer,R. et al., (2021), Psychoneuroendocrinology
negative StateChange: coronavirus disease 2019 ---| nervous system	34117527	Global survey on disruption and mitigation of neurological services during COVID-19: the perspective of global international neurological patients and scientific associations., Triki,C.C.; Leonardi,M. et al., (2021), J Neurol
negative StateChange: anxiety ---| orbital cortex	34117157	Distinct Basal Brain Functional Activity and Connectivity in the Emotional-Arousal Network and Thalamus in Patients With Functional Constipation Associated With Anxiety and/or Depressive Disorders., Li,G.; Zhang,W. et al., (2021), Psychosom Med
negative StateChange: coronavirus disease 2019 ---| nervous system	34110602	Neurological Implications of COVID-19: Role of Redox Imbalance and Mitochondrial Dysfunction., Kaundal,R.K.; Kalvala,A.K. et al., (2021), Mol Neurobiol
FunctionalAssociation: cognition ---- coronavirus disease 2019	34107288	Social Isolation and Self-Reported Cognitive Decline Among Older Adults in Japan: A Longitudinal Study in the COVID-19 Pandemic., Noguchi,T.; Kubo,Y. et al., (2021), J Am Med Dir Assoc
FunctionalAssociation: cognition ---- nervous system	34105019	Electrophysiological aftereffects of high-frequency transcranial random noise stimulation (hf-tRNS): an EEG investigation, Ghin,F.; O’Hare,L. et al., (2021), Experimental Brain Research
FunctionalAssociation: cognition ---- anxiety	34103883	Core Elements of CBT for Adolescent Conduct and Substance Use Problems: Comorbidity, Clinical Techniques, and Case Examples, Hogue,A.; Bobek,M. et al., (2020), Cognitive and Behavioral Practice
negative StateChange: coronavirus disease 2019 ---| nervous system	34098986	A comprehensive review on clinical and mechanistic pathophysiological aspects of COVID-19 Malady: How far have we come?, Shakaib,B.; Zohra,T. et al., (2021), Virology Journal
FunctionalAssociation: cognition ---- nervous system	34093370	Cognition and Pain: A Review., Khera,T.; Rangasamy,V., (2021), Front Psychol
FunctionalAssociation: anxiety ---- coronavirus disease 2019	34090084	Obsessive-compulsive disorder and reactions to the COVID-19 pandemic, Meșterelu,I.; Rîmbu,R. et al., (2021), Psychiatry Research
FunctionalAssociation: anxiety ---- coronavirus disease 2019	34090084	Obsessive-compulsive disorder and reactions to the COVID-19 pandemic, Meșterelu,I.; Rîmbu,R. et al., (2021), Psychiatry Research
negative StateChange: coronavirus disease 2019 ---| central nervous system	34089508	A Review on SARS-CoV-2-Induced Neuroinflammation, Neurodevelopmental Complications, and Recent Updates on the Vaccine Development, Karnik,M.; Beeraka,N.M. et al., (2021), Molecular Neurobiology
negative StateChange: coronavirus disease 2019 ---| nervous system	34087964	The impact of COVID-19 on diagnostic biomarkers in neuropsychiatric and neuroimmunological diseases: A review, Dadkhah,M.; Molaei,S. et al., (2022), Reviews in the Neurosciences
FunctionalAssociation: anxiety ---- coronavirus disease 2019	34087907	COVID-19 phobia in a boy with undiagnosed autism spectrum disorder: A case report., Sakamoto,S.; Miyawaki,D. et al., (2021), Medicine (Baltimore)
FunctionalAssociation: cognition ---- central nervous system	34083522	Crystal structure of dopamine D1 receptor in complex with G protein and a non-catechol agonist, Sun,B.; Feng,D. et al., (2021), Nature Communications
FunctionalAssociation: cognition ---- central nervous system	34082666	Machine learning, molecular modeling, and QSAR studies on natural products against alzheimer’s disease, De Moura,E.P.; Dias Fernandes,N. et al., (2021), Current Medicinal Chemistry
FunctionalAssociation: cognition ---- immune system	34081246	Treatment with Histone Deacetylase Inhibitor Attenuates Peripheral Inflammation-Induced Cognitive Dysfunction and Microglial Activation: The Effect of SAHA as a Peripheral HDAC Inhibitor, Takada,N.; Nakamura,Y. et al., (2021), Neurochemical Research
negative StateChange: coronavirus disease 2019 ---| nervous system	34078305	Central and peripheral nervous system involvement by COVID-19: a systematic review of the pathophysiology, clinical manifestations, neuropathology, neuroimaging, electrophysiology, and cerebrospinal fluid findings., Guerrero,J.I.; Barragán,L.A. et al., (2021), BMC Infect Dis
negative StateChange: coronavirus disease 2019 ---| nervous system	34078305	Central and peripheral nervous system involvement by COVID-19: a systematic review of the pathophysiology, clinical manifestations, neuropathology, neuroimaging, electrophysiology, and cerebrospinal fluid findings., Guerrero,J.I.; Barragán,L.A. et al., (2021), BMC Infect Dis
negative StateChange: coronavirus disease 2019 ---| nervous system	34078305	Central and peripheral nervous system involvement by COVID-19: a systematic review of the pathophysiology, clinical manifestations, neuropathology, neuroimaging, electrophysiology, and cerebrospinal fluid findings., Guerrero,J.I.; Barragán,L.A. et al., (2021), BMC Infect Dis
negative StateChange: coronavirus disease 2019 ---| nervous system	34075807	Sedation Usage in COVID-19 Acute Respiratory Distress Syndrome: A Multicenter Study, Tapaskar,N.; Colon Hidalgo,D. et al., (2022), Annals of Pharmacotherapy
negative StateChange: coronavirus disease 2019 ---| central nervous system	34066091	Cascading from SARS-CoV-2 to Parkinson's Disease through Protein-Protein Interactions., Estrada,E., (2021), Viruses
FunctionalAssociation: cognition ---- central nervous system	34065662	Spatiotemporal Patterns of Menin Localization in Developing Murine Brain: Co-Expression with the Elements of Cholinergic Synaptic Machinery., Batool,S.; Zaidi,J. et al., (2021), Cells
negative StateChange: coronavirus disease 2019 ---| nervous system	34059091	Relevant mediators involved in and therapies targeting the inflammatory response induced by activation of the NLRP3 inflammasome in ischemic stroke, Xu,Q.; Ye,Y. et al., (2021), Journal of Neuroinflammation
negative StateChange: coronavirus disease 2019 ---| central nervous system	34047290	COVID-19 and central nervous system interplay: A big picture beyond clinical manifestation., Chaudhury,S.S.; Sinha,K. et al., (2021), J Biosci
negative StateChange: coronavirus disease 2019 ---| central nervous system	34044408	Neurological Symptoms, Comorbidities, and Complications of COVID-19: A Literature Review and Meta-Analysis of Observational Studies, Vakili,K.; Fathi,M. et al., (2021), European Neurology
negative StateChange: coronavirus disease 2019 ---| nervous system	34044408	Neurological Symptoms, Comorbidities, and Complications of COVID-19: A Literature Review and Meta-Analysis of Observational Studies, Vakili,K.; Fathi,M. et al., (2021), European Neurology
negative StateChange: coronavirus disease 2019 ---| nervous system	34042025	Covid-19: The significance of platelets, mitochondria, vitamin d, serotonin and the gut microbiota, Bókkon,I.; Bókkon,I. et al., (2021), Current Medicinal Chemistry
FunctionalAssociation: cognition ---- nervous system	34024004	Exposure to Short Photoperiod Regime Restores Spatial Cognition in Ventral Subicular Lesioned Rats: Potential Role of Hippocampal Plasticity, Glucocorticoid Receptors, and Neurogenesis, Subhadeep,D.; Srikumar,B.N. et al., (2021), Molecular Neurobiology
negative StateChange: coronavirus disease 2019 ---| nervous system	34022369	Detection of SARS-CoV-2 genome and whole transcriptome sequencing in Frontal Cortex of COVID-19 patients., Gagliardi,S.; Emanuele Poloni,T. et al., (2021), Brain Behav Immun
negative StateChange: coronavirus disease 2019 ---| nervous system	34021772	Disruptions of neurological services, its causes and mitigation strategies during COVID-19: a global review., García-Azorín,D.; Seeher,K.M. et al., (2021), J Neurol
negative StateChange: coronavirus disease 2019 ---| nervous system	34021772	Disruptions of neurological services, its causes and mitigation strategies during COVID-19: a global review, García-Azorín,D.; Seeher,K.M. et al., (2021), Journal of Neurology
negative StateChange: coronavirus disease 2019 ---| nervous system	34021772	Disruptions of neurological services, its causes and mitigation strategies during COVID-19: a global review, García-Azorín,D.; Seeher,K.M. et al., (2021), Journal of Neurology
FunctionalAssociation: cognition ---- coronavirus disease 2019	34021438	Impact of COVID-19 on chronic migraine treated with erenumab: a case report, Grassini,A.; Marcinnò,A. et al., (2021), Neurological Sciences
negative StateChange: coronavirus disease 2019 ---| central nervous system	34020214	Systemic review of CNS involvement and its manifestations in SARS-CoV2 positive patients., Yadav,R.; Srivastava,D.K. et al., (2021), J Infect Public Health
FunctionalAssociation: cognition ---- nervous system	34018047	Digital therapeutics in neurology, Abbadessa,G.; Trojsi,F. et al., (2022), Journal of Neurology
FunctionalAssociation: cognition ---- nervous system	34015393	Frequency-dependent effects of EEG phase resetting on reaction time, Nakatani,H.; Kawasaki,M. et al., (2021), Neuroscience Research
FunctionalAssociation: cognition ---- nervous system	34015393	Frequency-dependent effects of EEG phase resetting on reaction time, Nakatani,H.; Kawasaki,M. et al., (2021), Neuroscience Research
FunctionalAssociation: cognition ---- nervous system	34015374	When the time is right: Temporal dynamics of brain activity in healthy aging and dementia, Courtney,S.M.; Hinault,T., (2021), Progress in Neurobiology
FunctionalAssociation: cognition ---- nervous system	34014821	Direct electrical stimulation of the human brain has inverse effects on the theta and gamma neural activities., Lech,M.; Berry,B.M. et al., (2021), IEEE Trans Biomed Eng
negative StateChange: coronavirus disease 2019 ---| central nervous system	34009454	COVID-19 and neuroinflammation: a literature review of relevant neuroimaging and CSF markers in central nervous system inflammatory disorders from SARS-COV2., Sriwastava,S.; Tandon,M. et al., (2021), J Neurol
negative StateChange: coronavirus disease 2019 ---| central nervous system	34009454	COVID-19 and neuroinflammation: a literature review of relevant neuroimaging and CSF markers in central nervous system inflammatory disorders from SARS-COV2., Sriwastava,S.; Tandon,M. et al., (2021), J Neurol
FunctionalAssociation: anxiety ---- coronavirus disease 2019	34007160	Lower Patient Anxiety and Unchanged Levels of Adherence to Hemato-Oncologic Treatment in Response to New Measures to Reduce Hospital Exposure Risk to COVID-19., Sarid,N.; Mann,S. et al., (2021), Patient Prefer Adherence
FunctionalAssociation: anxiety ---- coronavirus disease 2019	34007091	Social Distancing During A COVID-19 Lockdown Contributes to The Maintenance of Social Anxiety: A Natural Experiment., Arad,G.; Shamai-Leshem,D. et al., (2021), Cognit Ther Res
FunctionalAssociation: cognition ---- nervous system	34002378	Effects of early life seizures on coordination of hippocampal-prefrontal networks: Influence of sex and dynamic brain states., Niedecker,R.W.; Kloc,M.L. et al., (2021), Epilepsia
FunctionalAssociation: cognition ---- nervous system	33998541	Photobiomodulation Enhances Memory Processing in Older Adults with Mild Cognitive Impairment: A Functional Near-Infrared Spectroscopy Study, Chan,A.S.; Lee,T.-L. et al., (2021), Journal of Alzheimer's Disease
FunctionalAssociation: cognition ---- nervous system	33998541	Photobiomodulation Enhances Memory Processing in Older Adults with Mild Cognitive Impairment: A Functional Near-Infrared Spectroscopy Study, Chan,A.S.; Lee,T.-L. et al., (2021), Journal of Alzheimer's Disease
negative StateChange: coronavirus disease 2019 ---| nervous system	33997112	COVID-19-CT-CXR: A Freely Accessible and Weakly Labeled Chest X-Ray and CT Image Collection on COVID-19 From Biomedical Literature., Peng,Y.; Tang,Y. et al., (2021), IEEE Trans Big Data
FunctionalAssociation: anxiety ---- coronavirus disease 2019	33996384	Knowledge, beliefs, mental health, substance use, and behaviors related to the COVID-19 pandemic among US adults: a national online survey., DiClemente,R.J.; Capasso,A. et al., (2021), Z Gesundh Wiss
FunctionalAssociation: cognition ---- immune system	33993101	Cyclosporin A impairs neurogenesis and cognitive abilities in brain development via the IFN-γ-Shh-BDNF pathway, Wang,G.; Zhang,H. et al., (2021), International Immunopharmacology
FunctionalAssociation: cognition ---- immune system	33993101	Cyclosporin A impairs neurogenesis and cognitive abilities in brain development via the IFN-γ-Shh-BDNF pathway, Wang,G.; Zhang,H. et al., (2021), International Immunopharmacology
FunctionalAssociation: cognition ---- immune system	33993101	Cyclosporin A impairs neurogenesis and cognitive abilities in brain development via the IFN-γ-Shh-BDNF pathway, Wang,G.; Zhang,H. et al., (2021), International Immunopharmacology
negative StateChange: coronavirus disease 2019 ---| immune system	33992887	COVID-19 as a mediator of interferon deficiency and hyperinflammation: Rationale for the use of JAK1/2 inhibitors in combination with interferon, Hasselbalch,H.C.; Skov,V. et al., (2021), Cytokine and Growth Factor Reviews
negative StateChange: coronavirus disease 2019 ---| central nervous system	33992595	COVID-19 and Catatonia: A Case Series and Systematic Review of Existing Literature, Scheiner,N.S.; Smith,A.K. et al., (2021), Journal of the Academy of Consultation-Liaison Psychiatry
negative StateChange: coronavirus disease 2019 ---| nervous system	33981806	CORE-Myoclonus Syndrome: A Proposed Neurological Initial Manifestation of COVID-19., Zimmermann,K.M.; Harmel,J. et al., (2021), Mov Disord Clin Pract
FunctionalAssociation: anxiety ---- coronavirus disease 2019	33981199	Is COVID-19 Keeping us Up at Night? Stress, Anxiety, and Sleep Among Adult Twins., Tsang,S.; Avery,A.R. et al., (2021), Front Neurosci
FunctionalAssociation: cognition ---- anxiety	33975093	Specialty knowledge and competency standards for pharmacotherapy for adult obsessive-compulsive disorder, Pittenger,C.; Brennan,B.P. et al., (2021), Psychiatry Research
negative StateChange: coronavirus disease 2019 ---| central nervous system	33973221	Health and Art (HEART): Integrating Science and Art to Fight COVID-19., Rezaei,N.; Vahed,A. et al., (2021), Adv Exp Med Biol
negative StateChange: coronavirus disease 2019 ---| nervous system	33973188	Neurologic Manifestations of COVID-19, Delavari,F.; Delavari,F. et al., (2021), Advances in Experimental Medicine and Biology
negative StateChange: coronavirus disease 2019 ---| central nervous system	33973185	How Prevalent Is Cancer in Confirmed Cases with Coronaviruses and Severe Acute Respiratory Syndromes?, Fotouhi,M.; Samami,E. et al., (2021), Advances in Experimental Medicine and Biology
negative StateChange: coronavirus disease 2019 ---| central nervous system	33973169	Introduction on Coronavirus Disease (COVID-19) Pandemic: The Global Challenge, Rezaei,N.; Ashkevarian,S. et al., (2021), Advances in Experimental Medicine and Biology
negative StateChange: coronavirus disease 2019 ---| nervous system	33969672	COVID-19 - neuropathological point of view, pathobiology, and dilemmas after the first year of the pandemic struggle., Sieracka,J.; Sieracki,P. et al., (2021), Folia Neuropathol
negative StateChange: coronavirus disease 2019 ---| nervous system	33969672	Covid-19 - neuropathological point of view, pathobiology, and dilemmas after the first year of the pandemic struggle, Sieracka,J.; Sieracki,P. et al., (2021), Folia Neuropathologica
negative StateChange: coronavirus disease 2019 ---| central nervous system	33969321	Divergent and self-reactive immune responses in the CNS of COVID-19 patients with neurological symptoms, Song,E.; Bartley,C.M. et al., (2021), Cell Reports Medicine
negative StateChange: coronavirus disease 2019 ---| nervous system	33967405	Determination of COVID-19 pneumonia based on generalized convolutional neural network model from chest X-ray images., Alhudhaif,A.; Polat,K. et al., (2021), Expert Syst Appl
FunctionalAssociation: anxiety ---- coronavirus disease 2019	33965835	The comparison of anxiety, depression and stress symptoms levels of healthcare workers between the first and second COVID-19 peaks, Gündoğmuş,; Ünsal,C. et al., (2021), Psychiatry Research
negative StateChange: coronavirus disease 2019 ---| nervous system	33962695	Neurological pathogenesis of SARS-CoV-2 (COVID-19): from virological features to clinical symptoms., Kase,Y.; Okano,H., (2021), Inflamm Regen
negative StateChange: coronavirus disease 2019 ---| nervous system	33959458	Third Cranial Nerve Palsy Due to COVID-19 Infection., Douedi,S.; Naser,H. et al., (2021), Cureus
negative StateChange: coronavirus disease 2019 ---| nervous system	33954931	Neurological diseases and COVID-19: prospective analyses using the UK Biobank., Veronese,N.; Smith,L. et al., (2021), Acta Neurol Belg
FunctionalAssociation: anxiety ---- coronavirus disease 2019	33953567	COVID-19-Related Anxiety and Its Association with Dietary Diversity Score Among Health Care Professionals in Ethiopia: A Web-Based Survey., Alenko,A.; Agenagnew,L. et al., (2021), J Multidiscip Healthc
FunctionalAssociation: anxiety ---- coronavirus disease 2019	33953567	COVID-19-Related Anxiety and Its Association with Dietary Diversity Score Among Health Care Professionals in Ethiopia: A Web-Based Survey., Alenko,A.; Agenagnew,L. et al., (2021), J Multidiscip Healthc
FunctionalAssociation: anxiety ---- coronavirus disease 2019	33953567	COVID-19-Related Anxiety and Its Association with Dietary Diversity Score Among Health Care Professionals in Ethiopia: A Web-Based Survey., Alenko,A.; Agenagnew,L. et al., (2021), J Multidiscip Healthc
FunctionalAssociation: anxiety ---- coronavirus disease 2019	33953567	COVID-19-Related Anxiety and Its Association with Dietary Diversity Score Among Health Care Professionals in Ethiopia: A Web-Based Survey., Alenko,A.; Agenagnew,L. et al., (2021), J Multidiscip Healthc
FunctionalAssociation: anxiety ---- coronavirus disease 2019	33953567	COVID-19-Related Anxiety and Its Association with Dietary Diversity Score Among Health Care Professionals in Ethiopia: A Web-Based Survey., Alenko,A.; Agenagnew,L. et al., (2021), J Multidiscip Healthc
negative StateChange: coronavirus disease 2019 ---| immune system	33951560	Immunological and inflammatory profiles during acute and convalescent phases of severe/ critically ill COVID-19 patients., Chen,Q.; Yu,B. et al., (2021), Int Immunopharmacol
FunctionalAssociation: anxiety ---- coronavirus disease 2019	33951558	COVID-19 vaccine hesitancy and related fears and anxiety, Bendau,A.; Plag,J. et al., (2021), International Immunopharmacology
FunctionalAssociation: anxiety ---- coronavirus disease 2019	33951558	COVID-19 vaccine hesitancy and related fears and anxiety, Bendau,A.; Plag,J. et al., (2021), International Immunopharmacology
FunctionalAssociation: anxiety ---- coronavirus disease 2019	33951558	COVID-19 vaccine hesitancy and related fears and anxiety., Bendau,A.; Plag,J. et al., (2021), Int Immunopharmacol
FunctionalAssociation: anxiety ---- coronavirus disease 2019	33951558	COVID-19 vaccine hesitancy and related fears and anxiety., Bendau,A.; Plag,J. et al., (2021), Int Immunopharmacol
FunctionalAssociation: anxiety ---- coronavirus disease 2019	33940097	Post-infection depressive, anxiety and post-traumatic stress symptoms: A prospective cohort study in patients with mild COVID-19., Ismael,F.; Bizario,J.C.S. et al., (2021), Prog Neuropsychopharmacol Biol Psychiatry
FunctionalAssociation: anxiety ---- coronavirus disease 2019	33940011	Current controversies in medical cannabis: Recent developments in human clinical applications and potential therapeutics, Schlag,A.K.; O'Sullivan,S.E. et al., (2021), Neuropharmacology
FunctionalAssociation: anxiety ---- coronavirus disease 2019	33938566	The effect of anxiety on nicotine dependence among university students during the COVID-19 pandemic., Ayran,G.; Köse,S. et al., (2022), Perspect Psychiatr Care
negative StateChange: coronavirus disease 2019 ---| nervous system	33935377	Medical image-based detection of COVID-19 using Deep Convolution Neural Networks., Gaur,L.; Bhatia,U. et al., (2021), Multimed Syst
negative StateChange: coronavirus disease 2019 ---| immune system	33910207	SARS-CoV-2 Infection in Pregnant Women: Neuroimmune-Endocrine Changes at the Maternal-Fetal Interface, Granja,M.G.; Granja,M.G. et al., (2021), NeuroImmunoModulation
FunctionalAssociation: cognition ---- orbital cortex	33910011	An orbitofrontal cortex to midbrain projection modulates hypersensitivity after peripheral nerve injury, Huang,J.; Zhang,Z. et al., (2021), Cell Reports
FunctionalAssociation: cognition ---- nervous system	33906429	Cognitive Outcomes in Children with Mild Traumatic Brain Injury: An Examination Using the National Institutes of Health Toolbox Cognition Battery, Chadwick,L.; Yeates,K.O. et al., (2021), Journal of Neurotrauma
negative StateChange: coronavirus disease 2019 ---| nervous system	33904890	SARS-CoV-2-related MIS-C: A key to the viral and genetic causes of Kawasaki disease?, Sancho-Shimizu,V.; Levin,M. et al., (2021), Journal of Experimental Medicine
FunctionalAssociation: anxiety ---- coronavirus disease 2019	33897277	Daily Positive Support and Perceived Stress During COVID-19 Outbreak: The Role of Daily Gratitude Within Couples., Jiang,D.; Chiu,M.M. et al., (2021), J Happiness Stud
FunctionalAssociation: anxiety ---- coronavirus disease 2019	33897249	Fear and Anxiety in COVID-19: Preexisting Anxiety Disorders, Shafran,R., (2021), Cognitive and Behavioral Practice
FunctionalAssociation: anxiety ---- coronavirus disease 2019	33897225	The predictors of COVID-19 anxiety and helping behaviour during the pandemic: An investigation within the framework of individual and national level resources., Ünal,Ö.; Cesur-Atintaş,M. et al., (2022), Curr Psychol
FunctionalAssociation: cognition ---- nervous system	33895272	rTMS alleviates cognitive and neural oscillatory deficits induced by hindlimb unloading in mice via maintaining balance between glutamatergic and GABAergic systems., Xu,X.; Xiang,S. et al., (2021), Brain Res Bull
FunctionalAssociation: anxiety ---- coronavirus disease 2019	33894561	Mental disorder prevalence among populations impacted by coronavirus pandemics: A multilevel meta-analytic study of COVID-19, MERS & SARS, Boden,M.; Cohen,N. et al., (2021), General Hospital Psychiatry
FunctionalAssociation: cognition ---- nervous system	33887251	Targeting neural oscillations with transcranial alternating current stimulation., Riddle,J.; Frohlich,F., (2021), Brain Res
FunctionalAssociation: cognition ---- nervous system	33886793	Cognition and chronic pain: An analysis on community-dwelling elderly caregivers and non-caregivers, Terassi,M.; Ottaviani,A.C. et al., (2021), Arquivos de Neuro-Psiquiatria
FunctionalAssociation: anxiety ---- coronavirus disease 2019	33878634	The cost of living with cancer during the second wave of COVID-19: A mixed methods study of Danish cancer patients' perspectives, Dieperink,K.B.; Ikander,T. et al., (2021), European Journal of Oncology Nursing
negative StateChange: coronavirus disease 2019 ---| central nervous system	33876411	Central nervous system vasculopathy associated with severe acute respiratory syndrome coronavirus 2 (SARS-CoV-2): a novel case report from Iran, Hosseini,M.J.; Ranjbar,R. et al., (2021), Journal of NeuroVirology
negative StateChange: coronavirus disease 2019 ---| central nervous system	33876411	Central nervous system vasculopathy associated with severe acute respiratory syndrome coronavirus 2 (SARS-CoV-2): a novel case report from Iran, Hosseini,M.J.; Ranjbar,R. et al., (2021), Journal of NeuroVirology
FunctionalAssociation: anxiety ---- coronavirus disease 2019	33872852	OCD during COVID-19: Understanding clinical and non-clinical anxiety in the community, Acenowr,C.P.; Coles,M.E., (2021), Psychiatry Research
FunctionalAssociation: anxiety ---- coronavirus disease 2019	33872852	OCD during COVID-19: Understanding clinical and non-clinical anxiety in the community, Acenowr,C.P.; Coles,M.E., (2021), Psychiatry Research
FunctionalAssociation: anxiety ---- coronavirus disease 2019	33872852	OCD during COVID-19: Understanding clinical and non-clinical anxiety in the community, Acenowr,C.P.; Coles,M.E., (2021), Psychiatry Research
FunctionalAssociation: anxiety ---- coronavirus disease 2019	33872852	OCD during COVID-19: Understanding clinical and non-clinical anxiety in the community, Acenowr,C.P.; Coles,M.E., (2021), Psychiatry Research
FunctionalAssociation: anxiety ---- coronavirus disease 2019	33871361	Psoriasis care during the time of COVID-19: real-world data on changes in treatments and appointments from a German university hospital, Ninosu,N.; Roehrich,F. et al., (2021), European Journal of Dermatology
FunctionalAssociation: anxiety ---- coronavirus disease 2019	33866282	Self-help cognitive behavioral therapy application for COVID-19-related mental health problems: A longitudinal trial, Song,J.; Jiang,R. et al., (2021), Asian Journal of Psychiatry
negative StateChange: coronavirus disease 2019 ---| immune system	33865882	Risk factors for adverse outcomes of COVID-19 patients: Possible basis for diverse responses to the novel coronavirus SARS-CoV-2, Ghaebi,M.; Tahmasebi,S. et al., (2021), Life Sciences
negative StateChange: coronavirus disease 2019 ---| immune system	33865882	Risk factors for adverse outcomes of COVID-19 patients: Possible basis for diverse responses to the novel coronavirus SARS-CoV-2, Ghaebi,M.; Tahmasebi,S. et al., (2021), Life Sciences
negative StateChange: coronavirus disease 2019 ---| nervous system	33859908	Neurological Manifestations of COVID-19 Within the Intensive Care Unit During a Military Deployment for the Early Pandemic Surge in New York City., Menger,R.P.; Valerio,I.L., (2021), Cureus
FunctionalAssociation: cognition ---- nervous system	33859408	Two views on the cognitive brain, Barack,D.L.; Barack,D.L. et al., (2021), Nature Reviews Neuroscience
FunctionalAssociation: anxiety ---- coronavirus disease 2019	33856322	The Psychological Impact of COVID-19 on Hospital Staff., Hassamal,S.; Dong,F. et al., (2021), West J Emerg Med
negative StateChange: coronavirus disease 2019 ---| nervous system	33854850	Association of Guillain-Barre Syndrome With COVID-19: A Case Report and Literature Review., Singh,R.; Shiza,S.T. et al., (2021), Cureus
FunctionalAssociation: cognition ---- nervous system	33854049	Toward integrative approaches to study the causal role of neural oscillations via transcranial electrical stimulation, Beliaeva,V.; Savvateev,I. et al., (2021), Nature Communications
negative StateChange: coronavirus disease 2019 ---| central nervous system	33853062	Hyposmia is associated with reduced cognitive function in COVID-19: First preliminary results, Pirker-Kees,A.; Platho-Elwischger,K. et al., (2021), Dementia and Geriatric Cognitive Disorders
negative StateChange: coronavirus disease 2019 ---| central nervous system	33853062	Hyposmia is associated with reduced cognitive function in COVID-19: First preliminary results, Pirker-Kees,A.; Platho-Elwischger,K. et al., (2021), Dementia and Geriatric Cognitive Disorders
FunctionalAssociation: anxiety ---- coronavirus disease 2019	33848964	Optimism, mindfulness, and resilience as potential protective factors for the mental health consequences of fear of the coronavirus, Vos,L.M.W.; Habibović,M. et al., (2021), Psychiatry Research
FunctionalAssociation: anxiety ---- coronavirus disease 2019	33848964	Optimism, mindfulness, and resilience as potential protective factors for the mental health consequences of fear of the coronavirus, Vos,L.M.W.; Habibović,M. et al., (2021), Psychiatry Research
negative StateChange: coronavirus disease 2019 ---| central nervous system	33846880	Cognitive and behavioral manifestations in SARS-CoV-2 infection: not specific or distinctive features?, Stracciari,A.; Stracciari,A. et al., (2021), Neurological Sciences
FunctionalAssociation: cognition ---- nervous system	33845079	Age-related disintegration in functional connectivity: Evidence from Reference Ability Neural Network (RANN) Cohort., Argiris,G.; Stern,Y. et al., (2021), Neuropsychologia
negative StateChange: coronavirus disease 2019 ---| nervous system	33842082	Potential Neurologic Manifestations of COVID-19., Nordvig,A.S.; Fong,K.T. et al., (2021), Neurol Clin Pract
negative StateChange: coronavirus disease 2019 ---| nervous system	33842018	Reducing SARS-CoV-2 pathological protein activity with small molecules, Pluskota-Karwatka,D.; Hoffmann,M. et al., (2021), Journal of Pharmaceutical Analysis
FunctionalAssociation: cognition ---- nervous system	33838545	The impact of mild-to-severe hearing loss on the neural dynamics serving verbal working memory processing in children., Heinrichs-Graham,E.; Walker,E.A. et al., (2021), Neuroimage Clin
FunctionalAssociation: cognition ---- nervous system	33834396	Development of Neuroimaging-Based Biomarkers in Major Depression, Han,K.-M.; Ham,B.-J. et al., (2021), Advances in Experimental Medicine and Biology
FunctionalAssociation: anxiety ---- coronavirus disease 2019	33834363	Evaluation of the effects of the COVID-19 pandemic on children with cerebral palsy, caregivers’ quality of life, and caregivers' fear of COVID-19 with telemedicine, Cankurtaran,D.; Tezel,N. et al., (2021), Irish Journal of Medical Science
negative StateChange: coronavirus disease 2019 ---| nervous system	33829974	C-Phycocyanin-derived Phycocyanobilin as a Potential Nutraceutical Approach for Major Neurodegenerative Disorders and COVID-19-induced Damage to the Nervous System., Pentón-Rol,G.; Marín-Prida,J. et al., (2021), Curr Neuropharmacol
negative StateChange: coronavirus disease 2019 ---| nervous system	33827790	Covid-19: One in three has neurological or psychiatric condition diagnosed after covid infection, study finds., Mahase,E., (2021), BMJ
FunctionalAssociation: cognition ---- nervous system	33825852	Distinct Regionalization Patterns of Cortical Morphology are Associated with Cognitive Performance Across Different Domains., Palmer,C.E.; Zhao,W. et al., (2021), Cereb Cortex
FunctionalAssociation: cognition ---- nervous system	33824156	Cognitive dysfunction and gait abnormalities in CKD, Koren,M.J.; Blumen,H.M. et al., (2021), Clinical Journal of the American Society of Nephrology
negative StateChange: coronavirus disease 2019 ---| central nervous system	33822324	Neuropathophysiology of coronavirus disease 2019: neuroinflammation and blood brain barrier disruption are critical pathophysiological processes that contribute to the clinical symptoms of SARS-CoV-2 infection, Welcome,M.O.; Mastorakis,N.E., (2021), Inflammopharmacology
negative StateChange: coronavirus disease 2019 ---| central nervous system	33822324	Neuropathophysiology of coronavirus disease 2019: neuroinflammation and blood brain barrier disruption are critical pathophysiological processes that contribute to the clinical symptoms of SARS-CoV-2 infection, Welcome,M.O.; Mastorakis,N.E., (2021), Inflammopharmacology
negative StateChange: coronavirus disease 2019 ---| central nervous system	33822324	Neuropathophysiology of coronavirus disease 2019: neuroinflammation and blood brain barrier disruption are critical pathophysiological processes that contribute to the clinical symptoms of SARS-CoV-2 infection, Welcome,M.O.; Mastorakis,N.E., (2021), Inflammopharmacology
negative StateChange: anxiety ---| orbital cortex	33821882	Disrupted topological organization of the brain structural network in patients with thyroid-associated ophthalmopathy, Wu,Q.; Hu,H. et al., (2021), Investigative Ophthalmology and Visual Science
negative StateChange: coronavirus disease 2019 ---| nervous system	33821095	Convolutional capsule network for COVID-19 detection using radiography images., Tiwari,S.; Jain,A., (2021), Int J Imaging Syst Technol
negative StateChange: coronavirus disease 2019 ---| nervous system	33821095	Convolutional capsule network for COVID-19 detection using radiography images., Tiwari,S.; Jain,A., (2021), Int J Imaging Syst Technol
FunctionalAssociation: cognition ---- central nervous system	33817752	Deep and ongoing response of castrate-resistant prostate cancer on very low-dose enzalutamide in an elderly chemotherapy–naïve patient: a case report, Boerrigter,E.; van Erp,N.P. et al., (2021), Cancer Chemotherapy and Pharmacology
FunctionalAssociation: anxiety ---- coronavirus disease 2019	33813239	Analyzing Indian general public's perspective on anxiety, stress and trauma during Covid-19 - A machine learning study of 840,000 tweets, Praveen,S.V.; Ittamalla,R. et al., (2021), Diabetes & Metabolic Syndrome: Clinical Research & Reviews
FunctionalAssociation: anxiety ---- coronavirus disease 2019	33813239	Analyzing Indian general public's perspective on anxiety, stress and trauma during Covid-19 - A machine learning study of 840,000 tweets, Praveen,S.V.; Ittamalla,R. et al., (2021), Diabetes & Metabolic Syndrome: Clinical Research & Reviews
FunctionalAssociation: anxiety ---- coronavirus disease 2019	33813239	Analyzing Indian general public's perspective on anxiety, stress and trauma during Covid-19 - A machine learning study of 840,000 tweets, Praveen,S.V.; Ittamalla,R. et al., (2021), Diabetes & Metabolic Syndrome: Clinical Research & Reviews
FunctionalAssociation: anxiety ---- coronavirus disease 2019	33813239	Analyzing Indian general public's perspective on anxiety, stress and trauma during Covid-19 - A machine learning study of 840,000 tweets, Praveen,S.V.; Ittamalla,R. et al., (2021), Diabetes & Metabolic Syndrome: Clinical Research & Reviews
FunctionalAssociation: anxiety ---- coronavirus disease 2019	33813239	Analyzing Indian general public's perspective on anxiety, stress and trauma during Covid-19 - A machine learning study of 840,000 tweets, Praveen,S.V.; Ittamalla,R. et al., (2021), Diabetes & Metabolic Syndrome: Clinical Research & Reviews
FunctionalAssociation: anxiety ---- coronavirus disease 2019	33813239	Analyzing Indian general public's perspective on anxiety, stress and trauma during Covid-19 - A machine learning study of 840,000 tweets, Praveen,S.V.; Ittamalla,R. et al., (2021), Diabetes & Metabolic Syndrome: Clinical Research & Reviews
FunctionalAssociation: anxiety ---- coronavirus disease 2019	33813239	Analyzing Indian general public's perspective on anxiety, stress and trauma during Covid-19 - A machine learning study of 840,000 tweets, Praveen,S.V.; Ittamalla,R. et al., (2021), Diabetes & Metabolic Syndrome: Clinical Research & Reviews
FunctionalAssociation: anxiety ---- coronavirus disease 2019	33813239	Analyzing Indian general public's perspective on anxiety, stress and trauma during Covid-19 - A machine learning study of 840,000 tweets, Praveen,S.V.; Ittamalla,R. et al., (2021), Diabetes & Metabolic Syndrome: Clinical Research & Reviews
FunctionalAssociation: anxiety ---- coronavirus disease 2019	33813239	Analyzing Indian general public's perspective on anxiety, stress and trauma during Covid-19 - A machine learning study of 840,000 tweets, Praveen,S.V.; Ittamalla,R. et al., (2021), Diabetes & Metabolic Syndrome: Clinical Research & Reviews
FunctionalAssociation: anxiety ---- coronavirus disease 2019	33813239	Analyzing Indian general public's perspective on anxiety, stress and trauma during Covid-19 - A machine learning study of 840,000 tweets, Praveen,S.V.; Ittamalla,R. et al., (2021), Diabetes & Metabolic Syndrome: Clinical Research & Reviews
FunctionalAssociation: anxiety ---- coronavirus disease 2019	33813239	Analyzing Indian general public's perspective on anxiety, stress and trauma during Covid-19 - A machine learning study of 840,000 tweets, Praveen,S.V.; Ittamalla,R. et al., (2021), Diabetes & Metabolic Syndrome: Clinical Research & Reviews
FunctionalAssociation: anxiety ---- coronavirus disease 2019	33813239	Analyzing Indian general public's perspective on anxiety, stress and trauma during Covid-19 - A machine learning study of 840,000 tweets, Praveen,S.V.; Ittamalla,R. et al., (2021), Diabetes & Metabolic Syndrome: Clinical Research & Reviews
FunctionalAssociation: cognition ---- lateral orbitofrontal cortex	33809905	Parental Education and Left Lateral Orbitofrontal Cortical Activity during N-Back Task: An fMRI Study of American Adolescents., Assari,S.; Boyce,S. et al., (2021), Brain Sci
negative StateChange: coronavirus disease 2019 ---| nervous system	33804609	Hyperparameter Optimization for COVID-19 Pneumonia Diagnosis Based on Chest CT., Lacerda,P.; Barros,B. et al., (2021), Sensors (Basel)
negative StateChange: coronavirus disease 2019 ---| nervous system	33803475	Acute and Post-Acute Neurological Complications of COVID-19., Al-Ramadan,A.; Rabab'h,O. et al., (2021), Neurol Int
FunctionalAssociation: anxiety ---- coronavirus disease 2019	33798515	Association between short-term ambient air pollution and outpatient visits of anxiety: A hospital-based study in northwestern China, Zhou,Y.-M.; Fan,Y.-N. et al., (2021), Environmental Research
negative StateChange: coronavirus disease 2019 ---| nervous system	33798078	Quantitative Analysis and Automated Lung Ultrasound Scoring for Evaluating COVID-19 Pneumonia with Neural Networks., Chen,J.; Hef,C. et al., (2021), IEEE Trans Ultrason Ferroelectr Freq Control
FunctionalAssociation: anxiety ---- coronavirus disease 2019	33798027	Covid19 impact screening of patients undergoing medication treatment for opioid use disorder., Manzardo,A.M.; Sethi,R., (2021), Subst Abus
FunctionalAssociation: cognition ---- central nervous system	33796012	Editorial: Zebrafish Cognition and Behavior, Luchiari,A.C.; Málaga-Trillo,E. et al., (2021), Frontiers in Behavioral Neuroscience
negative StateChange: coronavirus disease 2019 ---| nervous system	33793650	Semi-supervised learning for an improved diagnosis of COVID-19 in CT images., Han,C.H.; Kim,M. et al., (2021), PLoS One
FunctionalAssociation: anxiety ---- coronavirus disease 2019	33786183	Psychological impact of COVID-19 on health workers in Ghana: A multicentre, cross-sectional study., Ofori,A.A.; Osarfo,J. et al., (2021), SAGE Open Med
FunctionalAssociation: cognition ---- nervous system	33783749	β-Cryptoxanthin from Satsuma Mandarin and Its Multiple Functions, Mukai,K., (2021), Advances in Experimental Medicine and Biology
FunctionalAssociation: cognition ---- nervous system	33780873	Tumor attention networks: Better feature selection, better tumor segmentation., Pang,S.; Du,A. et al., (2021), Neural Netw
FunctionalAssociation: anxiety ---- medial orbitofrontal cortex	33774123	Structural Brain Correlates of the Externalizing Spectrum in Young Adults, Delfin,C.; Andiné,P. et al., (2021), Neuroscience
FunctionalAssociation: anxiety ---- medial orbitofrontal cortex	33774123	Structural Brain Correlates of the Externalizing Spectrum in Young Adults, Delfin,C.; Andiné,P. et al., (2021), Neuroscience
FunctionalAssociation: anxiety ---- medial orbitofrontal cortex	33774123	Structural Brain Correlates of the Externalizing Spectrum in Young Adults, Delfin,C.; Andiné,P. et al., (2021), Neuroscience
FunctionalAssociation: cognition ---- nervous system	33769884	A narrative review of preventive measures for postoperative delirium in older adults., Shaji,P.; McCabe,C., (2021), Br J Nurs
FunctionalAssociation: cognition ---- nervous system	33767378	Relationship between post-traumatic amnesia and white matter integrity in traumatic brain injury using tract-based spatial statistics., Cho,M.J.; Jang,S.H., (2021), Sci Rep
FunctionalAssociation: anxiety ---- coronavirus disease 2019	33765600	Obesity pandemic during COVID-19 outbreak: Narrative review and future considerations, Cava,E.; Neri,B. et al., (2021), Clinical Nutrition
negative StateChange: coronavirus disease 2019 ---| central nervous system	33765290	Nervous System Involvement in COVID-19: a Review of the Current Knowledge, Norouzi,M.; Miar,P. et al., (2021), Molecular Neurobiology
negative StateChange: coronavirus disease 2019 ---| central nervous system	33765290	Nervous System Involvement in COVID-19: a Review of the Current Knowledge, Norouzi,M.; Miar,P. et al., (2021), Molecular Neurobiology
negative StateChange: coronavirus disease 2019 ---| nervous system	33765290	Nervous System Involvement in COVID-19: a Review of the Current Knowledge., Norouzi,M.; Miar,P. et al., (2021), Mol Neurobiol
negative StateChange: coronavirus disease 2019 ---| nervous system	33765290	Nervous System Involvement in COVID-19: a Review of the Current Knowledge., Norouzi,M.; Miar,P. et al., (2021), Mol Neurobiol
FunctionalAssociation: cognition ---- orbital cortex	33764079	The stressed orbitofrontal cortex., Sequeira,M.K.; Gourley,S.L., (2021), Behav Neurosci
FunctionalAssociation: cognition ---- hippocampal gyrus	33761425	Right parahippocampal volume deficit in an older population with posttraumatic stress disorder, Basavaraju,R.; France,J. et al., (2021), Journal of Psychiatric Research
FunctionalAssociation: anxiety ---- coronavirus disease 2019	33758560	Depression, Anxiety, and Stress Symptoms and Its Associated Factors Among Residents of Gondar Town During the Early Stage of COVID-19 Pandemic., Akalu,T.Y.; Gelaye,K.A. et al., (2021), Risk Manag Healthc Policy
FunctionalAssociation: cognition ---- central nervous system	33755743	Enzymology of extracellular NAD metabolism, Gasparrini,M.; Raffaelli,N. et al., (2021), Cellular and Molecular Life Sciences
negative StateChange: coronavirus disease 2019 ---| central nervous system	33745038	Neuralgic amyotrophy associated with COVID-19 infection: a case report and review of the literature, Ismail,I.I.; Al-Hashel,J.Y. et al., (2021), Neurological Sciences
negative StateChange: coronavirus disease 2019 ---| nervous system	33745038	Neuralgic amyotrophy associated with COVID-19 infection: a case report and review of the literature, Ismail,I.I.; Al-Hashel,J.Y. et al., (2021), Neurological Sciences
FunctionalAssociation: cognition ---- anxiety	33743493	Metacognitions as a predictor of online gaming in adolescents: Psychometric properties of the metacognitions about online gaming scale among Iranian adolescents., Akbari,M.; Bahadori,M.H. et al., (2021), Addict Behav
FunctionalAssociation: cognition ---- nervous system	33741933	Dynamics of fMRI patterns reflect sub-second activation sequences and reveal replay in human visual cortex, Wittkuhn,L.; Schuck,N.W. et al., (2021), Nature Communications
FunctionalAssociation: cognition ---- nervous system	33735893	Cognitive Performance in Relapsing-Remitting Multiple Sclerosis: At Risk or Impaired?, Altieri,M.; Fratino,M. et al., (2021), Dementia and Geriatric Cognitive Disorders
FunctionalAssociation: cognition ---- nervous system	33732115	A Comprehensive Analysis of Multilayer Community Detection Algorithms for Application to EEG-Based Brain Networks., Puxeddu,M.G.; Petti,M. et al., (2021), Front Syst Neurosci
negative StateChange: coronavirus disease 2019 ---| nervous system	33729497	Brain angiotensin system: A new promise in the management of epilepsy?, Ramos,A.J.; Ramos,A.J., (2021), Clinical Science
FunctionalAssociation: anxiety ---- coronavirus disease 2019	33728257	COVID-19-related risk perception, anxiety and protective behaviours among Nigerian adults: a cross-sectional study., Oyetunji,T.P.; Ogunmola,O.A. et al., (2021), Z Gesundh Wiss
negative StateChange: coronavirus disease 2019 ---| immune system	33726658	The Biochemical Parameters and Vitamin D Levels in ICU Patients with Covid-19: A Cross-Sectional Study, Abdollahi,H.; Salehinia,F. et al., (2021), Endocrine, Metabolic and Immune Disorders - Drug Targets
StateChange: anxiety ---> nervous system	33725661	Neural activation of anxiety and depression in children and young people: A systematic meta-analysis of fMRI studies., Ashworth,E.; Brooks,S.J. et al., (2021), Psychiatry Res Neuroimaging
FunctionalAssociation: anxiety ---- coronavirus disease 2019	33722686	Prevalence of SARS-CoV-2 antibodies in pediatric healthcare workers, Morris,C.R.; Sullivan,P. et al., (2021), International Journal of Infectious Diseases
FunctionalAssociation: anxiety ---- coronavirus disease 2019	33721788	Psychiatric impacts of the COVID-19 global pandemic on U.S. sexual and gender minority young adults, Kamal,K.; Li,J.J. et al., (2021), Psychiatry Research
negative StateChange: coronavirus disease 2019 ---| central nervous system	33720371	Association of Clinical, Biological, and Brain Magnetic Resonance Imaging Findings With Electroencephalographic Findings for Patients With COVID-19., Lambrecq,V.; Hanin,A. et al., (2021), JAMA Netw Open
FunctionalAssociation: anxiety ---- coronavirus disease 2019	33714167	Addressing the mental health impact of COVID-19 through population health, Boden,M.; Zimmerman,L. et al., (2021), Clinical Psychology Review
negative StateChange: coronavirus disease 2019 ---| central nervous system	33710424	Neurological and psychiatric presentations associated with COVID-19., He,X.; Zhang,D. et al., (2021), Eur Arch Psychiatry Clin Neurosci
negative StateChange: coronavirus disease 2019 ---| nervous system	33710424	Neurological and psychiatric presentations associated with COVID-19., He,X.; Zhang,D. et al., (2021), Eur Arch Psychiatry Clin Neurosci
negative StateChange: coronavirus disease 2019 ---| nervous system	33710424	Neurological and psychiatric presentations associated with COVID-19., He,X.; Zhang,D. et al., (2021), Eur Arch Psychiatry Clin Neurosci
FunctionalAssociation: anxiety ---- coronavirus disease 2019	33706844	Systematic review of the effects of pandemic confinements on body weight and their determinants, Khan,M.A.B.; Govender,R. et al., (2022), British Journal of Nutrition
FunctionalAssociation: anxiety ---- coronavirus disease 2019	33704626	Increased incidence of acute calculous cholecystitis observed during COVID-19 social restrictions, Murphy,M.C.; Dempsey,P.J. et al., (2022), Irish Journal of Medical Science
FunctionalAssociation: anxiety ---- coronavirus disease 2019	33691610	DSM-5 pathological personality domains as vulnerability factors in predicting COVID-19-related anxiety symptoms., Zemestani,M.; Babamiri,M. et al., (2021), J Addict Dis
FunctionalAssociation: anxiety ---- coronavirus disease 2019	33691610	DSM-5 pathological personality domains as vulnerability factors in predicting COVID-19-related anxiety symptoms., Zemestani,M.; Babamiri,M. et al., (2021), J Addict Dis
FunctionalAssociation: anxiety ---- coronavirus disease 2019	33691610	DSM-5 pathological personality domains as vulnerability factors in predicting COVID-19-related anxiety symptoms., Zemestani,M.; Babamiri,M. et al., (2021), J Addict Dis
FunctionalAssociation: anxiety ---- coronavirus disease 2019	33691610	DSM-5 pathological personality domains as vulnerability factors in predicting COVID-19-related anxiety symptoms., Zemestani,M.; Babamiri,M. et al., (2021), J Addict Dis
FunctionalAssociation: anxiety ---- coronavirus disease 2019	33691610	DSM-5 pathological personality domains as vulnerability factors in predicting COVID-19-related anxiety symptoms., Zemestani,M.; Babamiri,M. et al., (2021), J Addict Dis
negative StateChange: coronavirus disease 2019 ---| immune system	33688686	IL-13 is a driver of COVID-19 severity., Donlan,A.N.; Sutherland,T.E. et al., (2021), medRxiv
FunctionalAssociation: cognition ---- nervous system	33685490	Thyroid hormone: sex-dependent role in nervous system regulation and disease., Baksi,S.; Pradhan,A., (2021), Biol Sex Differ
FunctionalAssociation: cognition ---- nervous system	33684545	Biomaterials in treatment of Alzheimer's disease, Agrawal,M.; Prathyusha,E. et al., (2021), Neurochemistry International
negative StateChange: coronavirus disease 2019 ---| nervous system	33681827	Spectrum of neurologic & neuroimaging manifestation in COVID-19., Rehmani,R.; Segan,S. et al., (2021), Brain Behav Immun Health
negative StateChange: coronavirus disease 2019 ---| nervous system	33681827	Spectrum of neurologic & neuroimaging manifestation in COVID-19., Rehmani,R.; Segan,S. et al., (2021), Brain Behav Immun Health
negative StateChange: coronavirus disease 2019 ---| nervous system	33681805	Neurological implications of COVID-19: a review of the science and clinical guidance., Tan,L.; Lin,Z.C. et al., (2020), BMJ Neurol Open
FunctionalAssociation: cognition ---- nervous system	33678414	Mastering Stress: Mental Skills and Emotional Regulation for Surgical Performance and Life, Anton,N.E.; Lebares,C.C. et al., (2021), Journal of Surgical Research
FunctionalAssociation: anxiety ---- coronavirus disease 2019	33677216	Impact of the COVID-19 pandemic on mental health, access to care, and health disparities in the perinatal period, Masters,G.A.; Asipenko,E. et al., (2021), Journal of Psychiatric Research
FunctionalAssociation: anxiety ---- coronavirus disease 2019	33677216	Impact of the COVID-19 pandemic on mental health, access to care, and health disparities in the perinatal period, Masters,G.A.; Asipenko,E. et al., (2021), Journal of Psychiatric Research
negative StateChange: coronavirus disease 2019 ---| immune system	33674950	Characteristics of COVID-19 patients with preexisting CKD history, Xu,C.; Zhang,T. et al., (2021), International Urology and Nephrology
FunctionalAssociation: anxiety ---- coronavirus disease 2019	33662840	Increases in distress during stay-at-home mandates During the COVID-19 pandemic: A longitudinal study, Buckner,J.D.; Abarno,C.N. et al., (2021), Psychiatry Research
FunctionalAssociation: cognition ---- anxiety	33662272	PQBP1 promotes translational elongation and regulates hippocampal mGluR-LTD by suppressing eEF2 phosphorylation, Shen,Y.; Zhang,Z.C. et al., (2021), Molecular Cell
StateChange: anxiety ---> nervous system	33660202	Intermittent Hypoxia Activates N-Methyl-D-Aspartate Receptors to Induce Anxiety Behaviors in a Mouse Model of Sleep-Associated Apnea, Fan,Y.; Chen,C.-H. et al., (2021), Molecular Neurobiology
FunctionalAssociation: cognition ---- nervous system	33659785	Longitudinal genetic studies of cognitive characteristics., Mustafin,R.N.; Kazantseva,A.V. et al., (2020), Vavilovskii Zhurnal Genet Selektsii
FunctionalAssociation: anxiety ---- coronavirus disease 2019	33658871	Effects of Bicultural Identity Integration and National Identity on COVID-19-Related Anxiety Among Ethnic Minority College Students: The Mediation Role of Power Values., Long,Y.; Quan,F. et al., (2021), Psychol Res Behav Manag
FunctionalAssociation: anxiety ---- coronavirus disease 2019	33658871	Effects of Bicultural Identity Integration and National Identity on COVID-19-Related Anxiety Among Ethnic Minority College Students: The Mediation Role of Power Values., Long,Y.; Quan,F. et al., (2021), Psychol Res Behav Manag
FunctionalAssociation: anxiety ---- coronavirus disease 2019	33658871	Effects of Bicultural Identity Integration and National Identity on COVID-19-Related Anxiety Among Ethnic Minority College Students: The Mediation Role of Power Values., Long,Y.; Quan,F. et al., (2021), Psychol Res Behav Manag
FunctionalAssociation: anxiety ---- coronavirus disease 2019	33658871	Effects of Bicultural Identity Integration and National Identity on COVID-19-Related Anxiety Among Ethnic Minority College Students: The Mediation Role of Power Values., Long,Y.; Quan,F. et al., (2021), Psychol Res Behav Manag
FunctionalAssociation: anxiety ---- coronavirus disease 2019	33658871	Effects of Bicultural Identity Integration and National Identity on COVID-19-Related Anxiety Among Ethnic Minority College Students: The Mediation Role of Power Values., Long,Y.; Quan,F. et al., (2021), Psychol Res Behav Manag
FunctionalAssociation: anxiety ---- coronavirus disease 2019	33658871	Effects of Bicultural Identity Integration and National Identity on COVID-19-Related Anxiety Among Ethnic Minority College Students: The Mediation Role of Power Values., Long,Y.; Quan,F. et al., (2021), Psychol Res Behav Manag
FunctionalAssociation: anxiety ---- coronavirus disease 2019	33658871	Effects of Bicultural Identity Integration and National Identity on COVID-19-Related Anxiety Among Ethnic Minority College Students: The Mediation Role of Power Values., Long,Y.; Quan,F. et al., (2021), Psychol Res Behav Manag
FunctionalAssociation: anxiety ---- coronavirus disease 2019	33654058	Depression, anxiety and associated factors among Chinese adolescents during the COVID-19 outbreak: a comparison of two cross-sectional studies., Chen,X.; Qi,H. et al., (2021), Transl Psychiatry
negative StateChange: coronavirus disease 2019 ---| nervous system	33647062	Convolutional neural network model based on radiological images to support COVID-19 diagnosis: Evaluating database biases., Maior,C.B.S.; Santana,J.M.M. et al., (2021), PLoS One
negative StateChange: coronavirus disease 2019 ---| nervous system	33646438	Anti-HMGCR myopathy misdiagnosed as motor neuron disease and complicated with COVID-19 infection, Barp,A.; Sansone,V.A. et al., (2021), Neurological Sciences
negative StateChange: coronavirus disease 2019 ---| nervous system	33642663	XCOVNet: Chest X-ray Image Classification for COVID-19 Early Detection Using Convolutional Neural Networks., Madaan,V.; Roy,A. et al., (2021), New Gener Comput
FunctionalAssociation: cognition ---- nervous system	33640394	Microglia and modifiable life factors: Potential contributions to cognitive resilience in aging, Duggan,M.R.; Parikh,V., (2021), Behavioural Brain Research
FunctionalAssociation: anxiety ---- coronavirus disease 2019	33640363	Novel and Evolving Therapies for COVID-19 Related Pulmonary Complications,, Mehta,P.P.; Dhapte-Pawar,V.S., (2021), The American Journal of the Medical Sciences
FunctionalAssociation: cognition ---- nervous system	33640202	Genome-wide association study identifies susceptibility loci of brain atrophy to NFIA and ST18 in Alzheimer's disease, Kim,B.-H.; Nho,K. et al., (2021), Neurobiology of Aging
FunctionalAssociation: anxiety ---- coronavirus disease 2019	33639239	Persistent psychopathology and neurocognitive impairment in COVID-19 survivors: Effect of inflammatory biomarkers at three-month follow-up, Mazza,M.G.; Palladini,M. et al., (2021), Brain Behavior and Immunity
FunctionalAssociation: anxiety ---- coronavirus disease 2019	33631655	Behavioural responses and anxiety symptoms during the coronavirus disease 2019 (COVID-19) pandemic in Japan: A large scale cross-sectional study, Cai,G.; Lin,Y. et al., (2021), Journal of Psychiatric Research
FunctionalAssociation: cognition ---- nervous system	33631315	Bilingualism and domain-general cognitive functions from a neural perspective: A systematic review, Tao,L.; Wang,G. et al., (2021), Neuroscience and Biobehavioral Reviews
FunctionalAssociation: cognition ---- nervous system	33631315	Bilingualism and domain-general cognitive functions from a neural perspective: A systematic review, Tao,L.; Wang,G. et al., (2021), Neuroscience and Biobehavioral Reviews
FunctionalAssociation: cognition ---- nervous system	33631315	Bilingualism and domain-general cognitive functions from a neural perspective: A systematic review., Tao,L.; Wang,G. et al., (2021), Neurosci Biobehav Rev
negative StateChange: coronavirus disease 2019 ---| nervous system	33631123	Neurotropic Effects of SARS-CoV-2 Modeled by the Human Brain Organoids, Ramani,A.; Pranty,A.-I. et al., (2021), Stem Cell Reports
negative StateChange: coronavirus disease 2019 ---| nervous system	33619413	The Novel Coronavirus Infection (COVID-19) and Nervous System Involvement: Mechanisms of Neurological Disorders, Clinical Manifestations, and the Organization of Neurological Care, Gusev,E.I.; Martynov,M.Y. et al., (2021), Neuroscience and Behavioral Physiology
negative StateChange: coronavirus disease 2019 ---| nervous system	33619413	The Novel Coronavirus Infection (COVID-19) and Nervous System Involvement: Mechanisms of Neurological Disorders, Clinical Manifestations, and the Organization of Neurological Care, Gusev,E.I.; Martynov,M.Y. et al., (2021), Neuroscience and Behavioral Physiology
negative StateChange: coronavirus disease 2019 ---| central nervous system	33618441	COVID-19 associated central nervous system manifestations, mental and neurological symptoms: A systematic review and meta-analysis, Soltani,S.; Latifi,T. et al., (2021), Reviews in the Neurosciences
negative StateChange: coronavirus disease 2019 ---| central nervous system	33618441	COVID-19 associated central nervous system manifestations, mental and neurological symptoms: A systematic review and meta-analysis, Soltani,S.; Latifi,T. et al., (2021), Reviews in the Neurosciences
negative StateChange: coronavirus disease 2019 ---| central nervous system	33618441	COVID-19 associated central nervous system manifestations, mental and neurological symptoms: A systematic review and meta-analysis, Soltani,S.; Latifi,T. et al., (2021), Reviews in the Neurosciences
negative StateChange: coronavirus disease 2019 ---| central nervous system	33618441	COVID-19 associated central nervous system manifestations, mental and neurological symptoms: A systematic review and meta-analysis, Soltani,S.; Latifi,T. et al., (2021), Reviews in the Neurosciences
negative StateChange: coronavirus disease 2019 ---| central nervous system	33618441	COVID-19 associated central nervous system manifestations, mental and neurological symptoms: A systematic review and meta-analysis, Soltani,S.; Latifi,T. et al., (2021), Reviews in the Neurosciences
negative StateChange: coronavirus disease 2019 ---| nervous system	33616696	How the COVID-19 pandemic will change the future of critical care, Arabi,Y.M.; Al-Dorzi,H.M. et al., (2021), Intensive Care Medicine
FunctionalAssociation: anxiety ---- coronavirus disease 2019	33614948	Could Cannabidiol Be a Treatment for Coronavirus Disease-19-Related Anxiety Disorders?, O'Sullivan,S.E.; Stevenson,C.W. et al., (2021), Cannabis Cannabinoid Res
FunctionalAssociation: anxiety ---- coronavirus disease 2019	33614948	Could Cannabidiol Be a Treatment for Coronavirus Disease-19-Related Anxiety Disorders?, O'Sullivan,S.E.; Stevenson,C.W. et al., (2021), Cannabis Cannabinoid Res
FunctionalAssociation: anxiety ---- coronavirus disease 2019	33611957	The psychological effects of COVID-19 spread in young Canadian adults., Gill,P.K.; Du,C. et al., (2022), Int J Soc Psychiatry
FunctionalAssociation: cognition ---- central nervous system	33611310	P2Y12 receptor-mediated microglia activation involved in delayed encephalopathy after acute carbon monoxide poisoning, Xiang,W.; Xue,H. et al., (2021), Aging
negative StateChange: coronavirus disease 2019 ---| central nervous system	33610511	Younger adults with mild-to-moderate COVID-19 exhibited more prevalent olfactory dysfunction in Taiwan, Cheng,M.-Y.; Hsih,W.-H. et al., (2021), Journal of Microbiology, Immunology and Infection
FunctionalAssociation: cognition ---- anxiety	33609810	Treatment completion and anxiety sensitivity effects on smoking cessation outcomes, Martínez-Vispo,C.; López-Durán,A. et al., (2021), Addictive Behaviors
negative StateChange: coronavirus disease 2019 ---| nervous system	33609782	Inflammation control and improvement of cognitive function in COVID-19 infections: is there a role for kynurenine 3-monooxygenase inhibition?, Collier,M.E.; Zhang,S. et al., (2021), Drug Discov Today
negative StateChange: coronavirus disease 2019 ---| nervous system	33605367	Neurobiology of COVID-19: how can the virus affect the brain?, Generoso,J.S.; Barichello de Quevedo,J.L. et al., (2021), Braz J Psychiatry
FunctionalAssociation: anxiety ---- coronavirus disease 2019	33603511	COVID-19-Induced Anxiety and Associated Factors Among Urban Residents in West Shewa Zone, Central Ethiopia, 2020., Birhanu,A.; Tiki,T. et al., (2021), Psychol Res Behav Manag
FunctionalAssociation: anxiety ---- coronavirus disease 2019	33603511	COVID-19-Induced Anxiety and Associated Factors Among Urban Residents in West Shewa Zone, Central Ethiopia, 2020., Birhanu,A.; Tiki,T. et al., (2021), Psychol Res Behav Manag
FunctionalAssociation: anxiety ---- coronavirus disease 2019	33603511	COVID-19-Induced Anxiety and Associated Factors Among Urban Residents in West Shewa Zone, Central Ethiopia, 2020., Birhanu,A.; Tiki,T. et al., (2021), Psychol Res Behav Manag
FunctionalAssociation: cognition ---- nervous system	33597841	Searchlight Classification Informative Region Mixture Model (SCIM): Identification of Cortical Regions Showing Discriminable BOLD Patterns in Event-Related Auditory fMRI Data., Urbschat,A.; Uppenkamp,S. et al., (2020), Front Neurosci
FunctionalAssociation: cognition ---- nervous system	33596935	Proteomic insights into synaptic signaling in the brain: the past, present and future, Xu,Y.; Song,X. et al., (2021), Molecular Brain
FunctionalAssociation: anxiety ---- coronavirus disease 2019	33596857	Evaluating the effect of infographics on public recall, sentiment and willingness to use face masks during the COVID-19 pandemic: a randomised internet-based questionnaire study., Egan,M.; Acharya,A. et al., (2021), BMC Public Health
FunctionalAssociation: cognition ---- nervous system	33591546	Regional Differences in S-Nitrosylation in the Cortex, Striatum, and Hippocampus of Juvenile Male Mice, Hamoudi,W.; von Lendenfeld,F. et al., (2021), Journal of Molecular Neuroscience
negative StateChange: coronavirus disease 2019 ---| nervous system	33589862	Coronavirus (COVID-19) detection from chest radiology images using convolutional neural networks., Gilanie,G.; Bajwa,U.I. et al., (2021), Biomed Signal Process Control
FunctionalAssociation: anxiety ---- coronavirus disease 2019	33586546	Psychological responses to COVID-19 in a Mexican population: an exploratory study during second and third phases., Meda-Lara,R.M.; Muñoz-Valle,J.F. et al., (2022), Psychol Health Med
FunctionalAssociation: cognition ---- nervous system	33583379	Alcohol Use Disorder and Dementia: Critical Mechanisms for Cognitive Loss, Maiese,K., (2021), Current Neurovascular Research
FunctionalAssociation: cognition ---- central nervous system	33583373	Xanthone: Potential acetylcholinesterase inhibitor for alzheimer's disease treatment, Vanessa,V.V.; Mah,S.H. et al., (2021), Mini-Reviews in Medicinal Chemistry
negative StateChange: coronavirus disease 2019 ---| nervous system	33582654	Neurological involvement in the respiratory manifestations of COVID-19 patients., Tan,B.H.; Liu,J.M. et al., (2021), Aging (Albany NY)
negative StateChange: coronavirus disease 2019 ---| nervous system	33582654	Neurological involvement in the respiratory manifestations of COVID-19 patients, Tan,B.-H.; Liu,J.-M. et al., (2021), Aging
FunctionalAssociation: cognition ---- nervous system	33582252	Hippocampal transcriptome deconvolution reveals differences in cell architecture of not demented elderly subjects underwent late-life physical activity., Sanfilippo,C.; Musumeci,G. et al., (2021), J Chem Neuroanat
FunctionalAssociation: cognition ---- nervous system	33582230	Mental health during the COVID-19 pandemic and beyond: The importance of the vagus nerve for biopsychosocial resilience, Dedoncker,J.; Vanderhasselt,M.-A. et al., (2021), Neuroscience and Biobehavioral Reviews
FunctionalAssociation: cognition ---- anxiety	33581801	Anxiety disorders, Penninx,B.W.J.H.; Pine,D.S. et al., (2020), The Lancet
FunctionalAssociation: anxiety ---- coronavirus disease 2019	33577893	Sleep during COVID-19 lockdown: A cross-cultural study investigating job system relevance, Florea,C.; Topalidis,P. et al., (2021), Biochemical Pharmacology
negative StateChange: coronavirus disease 2019 ---| nervous system	33577841	Hydroelectrolytic Disorder in COVID-19 patients: Evidence Supporting the Involvement of Subfornical Organ and Paraventricular Nucleus of the Hypothalamus., de Melo,I.S.; Sabino-Silva,R. et al., (2021), Neurosci Biobehav Rev
FunctionalAssociation: cognition ---- orbital cortex	33571575	Effects of orbitofrontal cortex and ventral hippocampus disconnection on spatial reversal learning, Thonnard,D.; Callaerts-Vegh,Z. et al., (2021), Neuroscience Letters
FunctionalAssociation: cognition ---- nervous system	33564906	Brain connectomics applied to oncological neuroscience: from a traditional surgical strategy focusing on glioma topography to a meta-network approach., Duffau,H., (2021), Acta Neurochir (Wien)
FunctionalAssociation: cognition ---- coronavirus disease 2019	33564278	The Mediating Effects of Fear of COVID-19 and Depression on the Association Between Intolerance of Uncertainty and Emotional Eating During the COVID-19 Pandemic in Turkey., Pak,H.; Süsen,Y. et al., (2021), Int J Ment Health Addict
FunctionalAssociation: anxiety ---- coronavirus disease 2019	33564222	Treating Social Anxiety in an Era of Social Distancing: Adapting Exposure Therapy for Youth During COVID-19, Khan,A.N., (2021), Cognitive and Behavioral Practice
FunctionalAssociation: anxiety ---- coronavirus disease 2019	33564222	Treating Social Anxiety in an Era of Social Distancing: Adapting Exposure Therapy for Youth During COVID-19, Khan,A.N., (2021), Cognitive and Behavioral Practice
FunctionalAssociation: cognition ---- nervous system	33563989	Reward-related choices determine information timing and flow across macaque lateral prefrontal cortex, Tang,H.; Bartolo,R. et al., (2021), Nature Communications
StateChange: anxiety ---> central nervous system	33561969	Impact of Fibromyalgia in the Hippocampal Subfields Volumes of Women-An MRI Study., Leon-Llamas,J.L.; Villafaina,S. et al., (2021), Int J Environ Res Public Health
FunctionalAssociation: cognition ---- nervous system	33561959	The effect of lead exposure on autism development, Goel,A.; Aschner,M., (2021), International Journal of Molecular Sciences
FunctionalAssociation: anxiety ---- coronavirus disease 2019	33558171	Suspension of fertility treatment during the COVID-19 pandemic: views, emotional reactions and psychological distress among women undergoing fertility treatment, Marom Haham,L.; Youngster,M. et al., (2021), Reproductive BioMedicine Online
FunctionalAssociation: anxiety ---- coronavirus disease 2019	33558171	Suspension of fertility treatment during the COVID-19 pandemic: views, emotional reactions and psychological distress among women undergoing fertility treatment, Marom Haham,L.; Youngster,M. et al., (2021), Reproductive BioMedicine Online
FunctionalAssociation: anxiety ---- coronavirus disease 2019	33558171	Suspension of fertility treatment during the COVID-19 pandemic: views, emotional reactions and psychological distress among women undergoing fertility treatment, Marom Haham,L.; Youngster,M. et al., (2021), Reproductive BioMedicine Online
FunctionalAssociation: anxiety ---- coronavirus disease 2019	33558171	Suspension of fertility treatment during the COVID-19 pandemic: views, emotional reactions and psychological distress among women undergoing fertility treatment, Marom Haham,L.; Youngster,M. et al., (2021), Reproductive BioMedicine Online
FunctionalAssociation: anxiety ---- coronavirus disease 2019	33558171	Suspension of fertility treatment during the COVID-19 pandemic: views, emotional reactions and psychological distress among women undergoing fertility treatment, Marom Haham,L.; Youngster,M. et al., (2021), Reproductive BioMedicine Online
FunctionalAssociation: anxiety ---- coronavirus disease 2019	33556494	Witnesses and Victims Both: Healthcare Workers and Grief in the Time of COVID-19, Rabow,M.W.; Huang,C.-H.S. et al., (2021), Journal of Pain and Symptom Management
negative StateChange: coronavirus disease 2019 ---| nervous system	33550780	Neurological involvement of COVID-19: from neuroinvasion and neuroimmune crosstalk to long-term consequences., Septyaningtrias,D.E.; Susilowati,R., (2021), Rev Neurosci
negative StateChange: coronavirus disease 2019 ---| nervous system	33550780	Neurological involvement of COVID-19: From neuroinvasion and neuroimmune crosstalk to long-term consequences, Septyaningtrias,D.E.; Susilowati,R., (2021), Reviews in the Neurosciences
FunctionalAssociation: anxiety ---- coronavirus disease 2019	33548660	The immediate psychological response of the general population in Saudi Arabia during COVID-19 pandemic: A cross-sectional study, Joseph,R.; Lucca,J.M. et al., (2021), Journal of Infection and Public Health
FunctionalAssociation: anxiety ---- coronavirus disease 2019	33548496	The three frontlines against COVID-19: Brain, Behavior, and Immunity, Wang,S.-C.; Su,K.-P. et al., (2021), Brain Behavior and Immunity
FunctionalAssociation: anxiety ---- coronavirus disease 2019	33548496	The three frontlines against COVID-19: Brain, Behavior, and Immunity, Wang,S.-C.; Su,K.-P. et al., (2021), Brain Behavior and Immunity
negative StateChange: coronavirus disease 2019 ---| central nervous system	33547593	Murine-β-coronavirus-induced neuropathogenesis sheds light on CNS pathobiology of SARS-CoV2, Chakravarty,D.; Das Sarma,J. et al., (2021), Journal of NeuroVirology
negative StateChange: coronavirus disease 2019 ---| central nervous system	33547593	Murine-β-coronavirus-induced neuropathogenesis sheds light on CNS pathobiology of SARS-CoV2, Chakravarty,D.; Das Sarma,J. et al., (2021), Journal of NeuroVirology
FunctionalAssociation: cognition ---- anxiety	33545650	Cognition in adult patients with newly diagnosed non-lesional temporal lobe epilepsy, Bjørke,A.B.; Østby,Y. et al., (2021), Epilepsy & Behavior
FunctionalAssociation: anxiety ---- coronavirus disease 2019	33541805	Relationships between the changes in sleep patterns and sleep quality among Chinese people during the 2019 coronavirus disease outbreak., Lin,Y.; Liu,S. et al., (2022), Sleep Med
FunctionalAssociation: cognition ---- nervous system	33539799	Central nervous activity during implicit processing of emotional face expressions in fibromyalgia syndrome, Fischer-Jbali,L.R.; Montoro,C.I. et al., (2021), Brain Research
FunctionalAssociation: cognition ---- nervous system	33539799	Central nervous activity during implicit processing of emotional face expressions in fibromyalgia syndrome, Fischer-Jbali,L.R.; Montoro,C.I. et al., (2021), Brain Research
FunctionalAssociation: cognition ---- nervous system	33526825	Polygenic burden has broader impact on health, cognition, and socioeconomic outcomes than most rare and high-risk copy number variants., Saarentaus,E.C.; Havulinna,A.S. et al., (2021), Mol Psychiatry
negative StateChange: coronavirus disease 2019 ---| nervous system	33521692	Neurological involvement in SARS-CoV-2 infection: A clinical systematic review., Scoppettuolo,P.; Borrelli,S. et al., (2020), Brain Behav Immun Health
negative StateChange: coronavirus disease 2019 ---| nervous system	33521690	Acute haemorrhagic leukoencephalitis (Hurst disease) in severe COVID- 19 infection., Haqiqi,A.; Samuels,T.L. et al., (2021), Brain Behav Immun Health
FunctionalAssociation: anxiety ---- coronavirus disease 2019	33519638	The Psychological Impacts of COVID-19 Home Confinement and Physical Activity: A Structural Equation Model Analysis., Sang,X.; Menhas,R. et al., (2020), Front Psychol
negative StateChange: coronavirus disease 2019 ---| nervous system	33519327	Automated medical diagnosis of COVID-19 through EfficientNet convolutional neural network., Marques,G.; Agarwal,D. et al., (2020), Appl Soft Comput
FunctionalAssociation: anxiety ---- coronavirus disease 2019	33518879	Putative impact of the COVID-19 pandemic on anxiety, depression, insomnia and stress, Lippi,G., (2020), The European Journal of Psychiatry
StateChange: anxiety ---> nervous system	33518264	Emerging Evidence for Putative Neural Networks and Antecedents of Pediatric Anxiety in the Fetal, Neonatal, and Infant Periods, Doyle,C.M.; Lasch,C. et al., (2020), Biological Psychiatry
FunctionalAssociation: cognition ---- nervous system	33517893	Clusterin secreted from astrocyte promotes excitatory synaptic transmission and ameliorates Alzheimer’s disease neuropathology, Chen,F.; Swartzlander,D.B. et al., (2021), Molecular Neurodegeneration
FunctionalAssociation: anxiety ---- coronavirus disease 2019	33517132	Fear and anxiety among COVID-19 Screening Clinic Beneficiaries of a tertiary care hospital of Eastern India, Sahu,D.P.; Pradhan,S.K. et al., (2021), Asian Journal of Psychiatry
FunctionalAssociation: anxiety ---- coronavirus disease 2019	33517132	Fear and anxiety among COVID-19 Screening Clinic Beneficiaries of a tertiary care hospital of Eastern India, Sahu,D.P.; Pradhan,S.K. et al., (2021), Asian Journal of Psychiatry
FunctionalAssociation: cognition ---- nervous system	33515859	Up-regulation of proactive control is associated with beneficial effects of a childhood gymnastics program on response preparation and working memory, Lin,C.-C.; Hsieh,S.-S. et al., (2021), Brain and Cognition
negative StateChange: coronavirus disease 2019 ---| nervous system	33512126	Clinical and anatomical features of SARS-CoV-2 with acute hemorrhagic necrotizing encephalopathy, Ermilov,V.V.; Barkanov,V.B. et al., (2021), Arkhiv Patologii
StateChange: coronavirus disease 2019 ---> orbital cortex	33509374	Coronavirus Disease 2019 (COVID-19) in Molecular Imaging: A Systematic Review of Incidental Detection of SARS-CoV-2 Pneumonia on PET Studies, Rafiee,F.; Keshavarz,P. et al., (2021), Seminars in Nuclear Medicine
negative StateChange: coronavirus disease 2019 ---| nervous system	33507660	[Recent Advances in Neurology]., Anichini,A.; Salvioni Chiabotti,P. et al., (2021), Rev Med Suisse
negative StateChange: coronavirus disease 2019 ---| nervous system	33501460	Severity Prediction for COVID-19 Patients via Recurrent Neural Networks., Lee,J.; Ta,C. et al., (2021), medRxiv
FunctionalAssociation: anxiety ---- coronavirus disease 2019	33494769	Psychiatric symptoms, risk, and protective factors among university students in quarantine during the COVID-19 pandemic in China., Sun,S.; Goldberg,S.B. et al., (2021), Global Health
FunctionalAssociation: cognition ---- nervous system	33488474	The Effect of Reviewers' Self-Disclosure of Personal Review Record on Consumer Purchase Decisions: An ERPs Investigation., Liu,J.; Mo,Z. et al., (2020), Front Psychol
FunctionalAssociation: cognition ---- nervous system	33486194	EEG, MEG and neuromodulatory approaches to explore cognition: Current status and future directions, Beppi,C.; Ribeiro Violante,I. et al., (2021), Brain and Cognition
negative StateChange: coronavirus disease 2019 ---| nervous system	33483885	Neuropathologic findings of patients with COVID-19: a systematic review, Pajo,A.T.; Espiritu,A.I. et al., (2021), Neurological Sciences
FunctionalAssociation: cognition ---- orbital cortex	33482646	Endoscopic transorbital approach to the insular region: Cadaveric feasibility study and clinical application (SevEN-005), Kim,E.H.; Yoo,J. et al., (2021), Journal of Neurosurgery
negative StateChange: coronavirus disease 2019 ---| nervous system	33470362	Cerebral hemorrhage during the active phase of SARS-CoV-2 infection in a patient with amyloid angiopathy: case report., Ordinola,A.A.M.; Osmar,S.S. et al., (2020), Rev Bras Ter Intensiva
negative StateChange: coronavirus disease 2019 ---| immune system	33468263	Vitamin A in resistance to and recovery from infection: Relevance to SARS-CoV2, Stephensen,C.B.; Lietz,G., (2021), British Journal of Nutrition
negative StateChange: coronavirus disease 2019 ---| immune system	33464637	Genome-wide DNA methylation profiling of peripheral blood reveals an epigenetic signature associated with severe COVID-19, Corley,M.J.; Pang,A.P.S. et al., (2021), Journal of Leukocyte Biology
FunctionalAssociation: cognition ---- anxiety	33461914	Links between parent-reported measures of poor sleep and executive function in childhood autism and attention deficit hyperactivity disorder, Holingue,C.; Volk,H. et al., (2020), Sleep Health: Journal of the National Sleep Foundation
FunctionalAssociation: anxiety ---- coronavirus disease 2019	33456406	The Effect of COVID-19 Anxiety on General Health: the Role of COVID-19 Coping., Yıldırım,M.; Akgül,Ö. et al., (2022), Int J Ment Health Addict
FunctionalAssociation: cognition ---- medial orbitofrontal cortex	33452435	Medial orbitofrontal cortex dopamine D1/D2 receptors differentially modulate distinct forms of probabilistic decision-making, Jenni,N.L.; Li,Y.T. et al., (2021), Neuropsychopharmacology
FunctionalAssociation: cognition ---- coronavirus disease 2019	33445967	A Mixed Methods Inquiry into the Role of Tom Hanks' COVID-19 Social Media Disclosure in Shaping Willingness to Engage in Prevention Behaviors., Myrick,J.G.; Willoughby,J.F., (2022), Health Commun
negative StateChange: coronavirus disease 2019 ---| nervous system	33441073	Crosstalk Between Covid-19 And Associated Neurological Disorders: A Review., Anu K RDas,S.; Joseph,A., (2021), Curr Neuropharmacol
negative StateChange: coronavirus disease 2019 ---| nervous system	33441073	Crosstalk between covid-19 and associated neurological disorders: A review, Ramachandran,A.K.; Das,S. et al., (2021), Current Neuropharmacology
negative StateChange: coronavirus disease 2019 ---| nervous system	33437392	A disease progression prediction model and nervous system symptoms in coronavirus disease 2019 patients., Zhao,Y.; Wang,F. et al., (2020), Am J Transl Res
negative StateChange: coronavirus disease 2019 ---| nervous system	33428055	Neurological manifestations of coronavirus disease 2019: exploring past to understand present, Desai,I.; Manchanda,R. et al., (2021), Neurological Sciences
negative StateChange: coronavirus disease 2019 ---| nervous system	33425684	Nicotinic cholinergic system and COVID-19: In silico evaluation of nicotinic acetylcholine receptor agonists as potential therapeutic interventions., Alexandris,N.; Lagoumintzis,G. et al., (2021), Toxicol Rep
negative StateChange: coronavirus disease 2019 ---| nervous system	33425275	Neurologic manifestations in patients with COVID-19: A case report., Ebrahimpour,S.; Mohseni Afshar,Z. et al., (2020), Caspian J Intern Med
negative StateChange: coronavirus disease 2019 ---| nervous system	33425051	E-DiCoNet: Extreme learning machine based classifier for diagnosis of COVID-19 using deep convolutional network., Murugan,R.; Goel,T., (2021), J Ambient Intell Humaniz Comput
negative StateChange: coronavirus disease 2019 ---| nervous system	33422806	Could COVID-19 anosmia and olfactory dysfunction trigger an increased risk of future dementia in patients with ApoE4?, Manzo,C.; Serra-Mestres,J. et al., (2021), Med Hypotheses
negative StateChange: coronavirus disease 2019 ---| nervous system	33420641	Chest X-ray image phase features for improved diagnosis of COVID-19 using convolutional neural network., Qi,X.; Brown,L.G. et al., (2021), Int J Comput Assist Radiol Surg
negative StateChange: coronavirus disease 2019 ---| nervous system	33417193	Neurological features and outcome in COVID-19: dementia can predict severe disease, Ghaffari,M.; Beladimoghadam,N. et al., (2021), Journal of NeuroVirology
negative StateChange: coronavirus disease 2019 ---| nervous system	33415647	Testicular Atrophy and Hypothalamic Pathology in COVID-19: Possibility of the Incidence of Male Infertility and HPG Axis Abnormalities, Selvaraj,K.; Ravichandran,S. et al., (2021), Reproductive Sciences
negative StateChange: coronavirus disease 2019 ---| nervous system	33415126	SARS CoV-2 Organotropism Associated Pathogenic Relationship of Gut-Brain Axis and Illness., Shinu,P.; Morsy,M.A. et al., (2020), Front Mol Biosci
FunctionalAssociation: anxiety ---- coronavirus disease 2019	33404815	Screening supportive care needs, compliance with exercise program, quality of life, and anxiety level during the COVID-19 pandemic in individuals treated with hematopoietic stem cell transplantation., Yildiz Kabak,V.; Atasavun Uysal,S. et al., (2021), Support Care Cancer
FunctionalAssociation: cognition ---- nervous system	33398803	VEGF Modulates the Neural Dynamics of Hippocampal Subregions in Chronic Global Cerebral Ischemia Rats, Wang,L.; Yang,J. et al., (2021), NeuroMolecular Medicine
negative StateChange: coronavirus disease 2019 ---| nervous system	33398138	A CNS gateway for SARS-CoV-2, Yates,D., (2021), Nature Reviews Neuroscience
negative StateChange: coronavirus disease 2019 ---| nervous system	33390833	A multiple-hit hypothesis involving reactive oxygen species and myeloperoxidase explains clinical deterioration and fatality in covid-19, Goud,P.T.; Goud,P.T. et al., (2020), International Journal of Biological Sciences
FunctionalAssociation: cognition ---- nervous system	33384293	Glioma-Induced Disruption of Resting-State Functional Connectivity and Amplitude of Low-Frequency Fluctuations in the Salience Network., Yang,J.; Gohel,S. et al., (2020), AJNR Am J Neuroradiol
negative StateChange: coronavirus disease 2019 ---| nervous system	33382973	Neurological Manifestations of COVID-19 Feature T Cell Exhaustion and Dedifferentiated Monocytes in Cerebrospinal Fluid, Heming,M.; Li,X. et al., (2020), Immunity
FunctionalAssociation: cognition ---- hippocampal gyrus	33376500	Scalp Acupuncture Enhances the Functional Connectivity of Visual and Cognitive-Motor Function Network of Patients with Acute Ischemic Stroke, Liu,H.; Chen,L. et al., (2020), Evidence-based Complementary and Alternative Medicine
negative StateChange: coronavirus disease 2019 ---| nervous system	33375558	Challenges in biomaterial-based drug delivery approach for the treatment of neurodegenerative diseases: Opportunities for extracellular vesicles, Kumar,A.; Zhou,L. et al., (2021), International Journal of Molecular Sciences
negative StateChange: coronavirus disease 2019 ---| nervous system	33372243	The usage of deep neural network improves distinguishing COVID-19 from other suspected viral pneumonia by clinicians on chest CT: a real-world study., Xie,Q.; Lu,Y. et al., (2020), Eur Radiol
FunctionalAssociation: anxiety ---- coronavirus disease 2019	33364325	Exploring changes in cigar smoking patterns and motivations to quit cigars among black young adults in the time of COVID-19., Chen-Sankey,J.C.; Broun,A. et al., (2020), Addict Behav Rep
FunctionalAssociation: cognition ---- immune system	33353966	Overexpression of schizophrenia susceptibility factor human complement C4A promotes excessive synaptic loss and behavioral changes in mice, Yilmaz,M.; Yalcin,E. et al., (2021), Nature Neuroscience
FunctionalAssociation: anxiety ---- coronavirus disease 2019	33351674	Electronic Medical Record-Assisted Telephone Follow-Up of Breast Cancer Survivors During the COVID-19 Pandemic: A Single Institution Experience., Merz,V.; Ferro,A. et al., (2021), JCO Oncol Pract
negative StateChange: anxiety ---| orbital cortex	33344723	Severe childhood and adulthood stress associates with neocortical layer-specific reductions of mature spines in psychiatric disorders, Kaul,D.; Smith,C.C. et al., (2020), Neurobiology of Stress
negative StateChange: coronavirus disease 2019 ---| nervous system	33343486	Complications and Pathophysiology of COVID-19 in the Nervous System., Yu,H.; Sun,T. et al., (2020), Front Neurol
negative StateChange: coronavirus disease 2019 ---| nervous system	33343486	Complications and Pathophysiology of COVID-19 in the Nervous System., Yu,H.; Sun,T. et al., (2020), Front Neurol
FunctionalAssociation: anxiety ---- coronavirus disease 2019	33340475	Sleep research in 2020: COVID-19-related sleep disorders, Partinen,M., (2021), The Lancet Neurology
FunctionalAssociation: anxiety ---- coronavirus disease 2019	33340475	Sleep research in 2020: COVID-19-related sleep disorders, Partinen,M., (2021), The Lancet Neurology
FunctionalAssociation: cognition ---- nervous system	33334641	Modeling statistical dependencies in multi-region spike train data., Keeley,S.L.; Zoltowski,D.M. et al., (2020), Curr Opin Neurobiol
negative StateChange: coronavirus disease 2019 ---| nervous system	33330858	Drug Repurposing for COVID-19 using Graph Neural Network with Genetic, Mechanistic, and Epidemiological Validation., Hsieh,K.L.; Wang,Y. et al., (2020), Res Sq
FunctionalAssociation: cognition ---- nervous system	33318073	Spatiotemporal coding in the macaque supplementary eye fields: landmark influence in the target-to-gaze transformation., Bharmauria,V.; Sajad,A. et al., (2020), eNeuro
FunctionalAssociation: cognition ---- nervous system	33306103	Altered heart rate variability during sleep in mild cognitive impairment, Kong,S.D.X.; Hoyos,C.M. et al., (2021), Sleep
FunctionalAssociation: anxiety ---- coronavirus disease 2019	33303253	Leveraging digital tools to support recovery from substance use disorder during the COVID-19 pandemic response, McDonnell,A.; MacNeill,C. et al., (2021), Journal of Substance Abuse Treatment
negative StateChange: coronavirus disease 2019 ---| nervous system	33288215	Imaging of COVID-19: CT, MRI, and PET., Fields,B.K.K.; Demirjian,N.L. et al., (2020), Semin Nucl Med
negative StateChange: coronavirus disease 2019 ---| nervous system	33281325	Pathophysiological Mechanisms and Neurological Manifestations in COVID-19., Zirpe,K.G.; Dixit,S. et al., (2020), Indian J Crit Care Med
negative StateChange: coronavirus disease 2019 ---| immune system	33277150	Potential roles of micronutrient deficiency and immune system dysfunction in the coronavirus disease 2019 (COVID-19) pandemic, Gorji,A.; Khaleghi Ghadiri,M., (2021), Nutrition
FunctionalAssociation: anxiety ---- coronavirus disease 2019	33273872	Mental Health Impact of COVID-19 on Quarantine Hotel Employees in China., Teng,Y.M.; Wu,K.S. et al., (2020), Risk Manag Healthc Policy
negative StateChange: coronavirus disease 2019 ---| nervous system	33268588	Research progress in nervous system damage caused by SARS-CoV-2., Huang,P.; Tang,L. et al., (2020), Zhong Nan Da Xue Xue Bao Yi Xue Ban
FunctionalAssociation: cognition ---- nervous system	33268020	An association between resting state EEG parameters and the severity of topiramate-related cognitive impairment, Barkley,C.M.; Hu,Z. et al., (2020), Epilepsy & Behavior
negative StateChange: coronavirus disease 2019 ---| nervous system	33262805	Neurological Manifestations of COVID-19: A Case Report., Malekmohammad,M.; Hashemian,S.M.R. et al., (2020), Tanaffos
FunctionalAssociation: cognition ---- central nervous system	33260674	E3 ubiquitin ligase apc/ccdh1 regulation of phenylalanine hydroxylase stability and function, Tyagi,A.; Sarodaya,N. et al., (2020), International Journal of Molecular Sciences
negative StateChange: coronavirus disease 2019 ---| nervous system	33257876	Olfactory transmucosal SARS-CoV-2 invasion as a port of central nervous system entry in individuals with COVID-19, Meinhardt,J.; Radke,J. et al., (2021), Nature Neuroscience
negative StateChange: coronavirus disease 2019 ---| nervous system	33257876	Olfactory transmucosal SARS-CoV-2 invasion as a port of central nervous system entry in individuals with COVID-19, Meinhardt,J.; Radke,J. et al., (2021), Nature Neuroscience
FunctionalAssociation: cognition ---- coronavirus disease 2019	33255768	Exploring the Mechanisms of Influence on COVID-19 Preventive Behaviors in China's Social Media Users., Liu,Z.; Geng,H. et al., (2020), Int J Environ Res Public Health
FunctionalAssociation: cognition ---- immune system	33255768	Exploring the Mechanisms of Influence on COVID-19 Preventive Behaviors in China's Social Media Users., Liu,Z.; Geng,H. et al., (2020), Int J Environ Res Public Health
FunctionalAssociation: cognition ---- immune system	33255768	Exploring the Mechanisms of Influence on COVID-19 Preventive Behaviors in China's Social Media Users., Liu,Z.; Geng,H. et al., (2020), Int J Environ Res Public Health
FunctionalAssociation: cognition ---- nervous system	33252087	The Potential Contribution of Chronic Pain and Common Chronic Pain Conditions to Subsequent Cognitive Decline, New Onset Cognitive Impairment, and Incident Dementia: A Systematic Review and Conceptual Model for Future Research, Innes,K.E.; Sambamoorthi,U., (2020), Journal of Alzheimer's Disease
FunctionalAssociation: cognition ---- nervous system	33252087	The Potential Contribution of Chronic Pain and Common Chronic Pain Conditions to Subsequent Cognitive Decline, New Onset Cognitive Impairment, and Incident Dementia: A Systematic Review and Conceptual Model for Future Research, Innes,K.E.; Sambamoorthi,U., (2020), Journal of Alzheimer's Disease
negative StateChange: coronavirus disease 2019 ---| nervous system	33251519	Delirium Incidence, Duration, and Severity in Critically Ill Patients With Coronavirus Disease 2019., Khan,S.H.; Lindroth,H. et al., (2020), Crit Care Explor
FunctionalAssociation: anxiety ---- coronavirus disease 2019	33250270	Caring for women with substance use disorders through pregnancy and postpartum during the COVID-19 pandemic: Lessons learned from psychology trainees in an integrated OBGYN/substance use disorder outpatient treatment program, Sadicario,J.S.; Parlier-Ahmad,A.B. et al., (2021), Journal of Substance Abuse Treatment
FunctionalAssociation: cognition ---- nervous system	33248167	Gut microbiota, immunity and pain., Santoni,M.; Miccini,F. et al., (2020), Immunol Lett
negative StateChange: coronavirus disease 2019 ---| nervous system	33248161	Neuroimaging findings in COVID-19: A narrative review, Katal,S.; Gholamrezanezhad,A., (2020), Neuroscience Letters
FunctionalAssociation: orbital cortex ---- anxiety	33242389	Human Responses to Visually Evoked Threat, Yilmaz Balban,M.; Cafaro,E. et al., (2020), Current Biology
FunctionalAssociation: cognition ---- nervous system	33241479	Altered fronto-occipital connectivity during visual selective attention in regular cannabis users., Rangel-Pacheco,A.; Lew,B.J. et al., (2020), Psychopharmacology (Berl)
FunctionalAssociation: cognition ---- nervous system	33241479	Altered fronto-occipital connectivity during visual selective attention in regular cannabis users, Rangel-Pacheco,A.; Lew,B.J. et al., (2021), Psychopharmacology
FunctionalAssociation: cognition ---- nervous system	33241479	Altered fronto-occipital connectivity during visual selective attention in regular cannabis users, Rangel-Pacheco,A.; Lew,B.J. et al., (2021), Psychopharmacology
FunctionalAssociation: cognition ---- central nervous system	33235342	Retinal and choroidal thickness changes in systemic lupus erythematosus patients: a longitudinal study, Dias-Santos,A.; Tavares Ferreira,J. et al., (2021), Eye (Basingstoke)
negative StateChange: coronavirus disease 2019 ---| nervous system	33231160	Deep Transfer Learning for COVID-19 Prediction: Case Study for Limited Data Problems., Albahli,S.; Albattah,W., (2020), Curr Med Imaging
negative StateChange: coronavirus disease 2019 ---| nervous system	33231160	Deep Transfer Learning for COVID-19 Prediction: Case Study for Limited Data Problems., Albahli,S.; Albattah,W., (2020), Curr Med Imaging
negative StateChange: coronavirus disease 2019 ---| nervous system	33230062	Clinical Manifestation and Disease Progression in COVID-19 Infection., Tsai,P.H.; Lai,W.Y. et al., (2020), J Chin Med Assoc
negative StateChange: coronavirus disease 2019 ---| nervous system	33229976	Coronavirus 2019: clinical and neuropathological aspects., Younger,D.S., (2021), Curr Opin Rheumatol
FunctionalAssociation: anxiety ---- coronavirus disease 2019	33229122	Risk factors for depression, anxiety, and PTSD symptoms in perinatal women during the COVID-19 Pandemic, Liu,C.H.; Erdei,C. et al., (2021), Psychiatry Research
negative StateChange: coronavirus disease 2019 ---| nervous system	33222680	COVID-19 outbreak: Neurological manifestations beyond cough and fever, Kumar,S.; Dwivedi,D. et al., (2021), CNS and Neurological Disorders - Drug Targets
FunctionalAssociation: cognition ---- central nervous system	33217462	Anti-acetylcholinesterase and toxicity against Artemia salina of chitosan microparticles loaded with essential oils of Cymbopogon flexuosus, Pelargonium x ssp and Copaifera officinalis, Lima,L.R.; Andrade,F.K. et al., (2020), International Journal of Biological Macromolecules
FunctionalAssociation: anxiety ---- coronavirus disease 2019	33215247	Previous psychopathology predicted severe COVID-19 concern, anxiety, and PTSD symptoms in pregnant women during "lockdown" in Italy., Ravaldi,C.; Ricca,V. et al., (2020), Arch Womens Ment Health
negative StateChange: coronavirus disease 2019 ---| immune system	33205695	COVID-19 in patients with multiple sclerosis undergoing disease-modifying treatments, Laroni,A.; Uccelli,A. et al., (2021), Multiple Sclerosis Journal
FunctionalAssociation: cognition ---- central nervous system	33205212	Polycystic Ovary Syndrome and Brain: An Update on Structural and Functional Studies, Ozgen Saydam,B.; Yildiz,B.O., (2021), Journal of Clinical Endocrinology and Metabolism
FunctionalAssociation: cognition ---- nervous system	33199567	Improvements in Cognition, Graded Symptom Checklist Score, Balance and Memory Following Neurological Rehabilitation for a 58-year-old Male Patient with Post-Concussion Syndrome: Case Report., Forrester,B.; Kalambaheti,E. et al., (2020), Neurology
FunctionalAssociation: anxiety ---- coronavirus disease 2019	33198840	Assessment of eating habits and lifestyle during the coronavirus 2019 pandemic in the Middle East and North Africa region: A cross-sectional study, Cheikh Ismail,L.; Osaili,T.M. et al., (2021), British Journal of Nutrition
FunctionalAssociation: cognition ---- anxiety	33192366	Three Pillars of Automated Home-Cage Phenotyping of Mice: Novel Findings, Refinement, and Reproducibility Based on Literature and Experience, Voikar,V.; Gaburro,S., (2020), Frontiers in Behavioral Neuroscience
FunctionalAssociation: anxiety ---- coronavirus disease 2019	33191985	Intersecting Vulnerabilities: The Impacts of COVID-19 on the Psycho-emotional Lives of Young People in Low- and Middle-Income Countries., Banati,P.; Jones,N. et al., (2020), Eur J Dev Res
FunctionalAssociation: cognition ---- nervous system	33189781	The thalamus integrates the macrosystems of the brain to facilitate complex, adaptive brain network dynamics, Shine,J.M., (2020), Progress in Neurobiology
FunctionalAssociation: cognition ---- nervous system	33172601	Neurobiological evidence of longer-term physical activity interventions on mental health outcomes and cognition in young people: A systematic review of randomised controlled trials, Heinze,K.; Cumming,J. et al., (2020), Neuroscience and Biobehavioral Reviews
FunctionalAssociation: cognition ---- central nervous system	33171142	How do stupendous cannabinoids modulate memory processing via affecting neurotransmitter systems?, Vaseghi,S.; Nasehi,M. et al., (2021), Neuroscience and Biobehavioral Reviews
FunctionalAssociation: cognition ---- nervous system	33169674	Chronic heroin use disorder and the brain: Current evidence and future implications, Tolomeo,S.; Steele,J.D. et al., (2020), Progress in Neuropsychopharmacology & Biological Psychiatry
FunctionalAssociation: anxiety ---- coronavirus disease 2019	33161046	Physical activity, dietary habits and sleep quality before and during COVID-19 lockdown: A longitudinal study, Martínez-de-Quel,; Suárez-Iglesias,D. et al., (2020), Appetite
FunctionalAssociation: cognition ---- nervous system	33154718	Variational Online Learning of Neural Dynamics., Zhao,Y.; Park,I.M., (2020), Front Comput Neurosci
FunctionalAssociation: cognition ---- anxiety	33147470	Cerebellum-Specific Deletion of the GABAA Receptor δ Subunit Leads to Sex-Specific Disruption of Behavior, Rudolph,S.; Guo,C. et al., (2020), Cell Reports
negative StateChange: coronavirus disease 2019 ---| immune system	33130213	Risk factors for death in adult COVID-19 patients: Frailty predicts fatal outcome in older patients, Tehrani,S.; Killander,A. et al., (2021), International Journal of Infectious Diseases
FunctionalAssociation: cognition ---- anxiety	33126834	Age of First Exposure to Football Is Not Associated with Midlife Brain Health Problems, Iverson,G.L.; Terry,D.P. et al., (2021), Journal of Neurotrauma
FunctionalAssociation: cognition ---- orbital cortex	33122437	Differential functional connectivity underlying asymmetric reward-related activity in human and nonhuman primates., Lopez-Persem,A.; Roumazeilles,L. et al., (2020), Proc Natl Acad Sci U S A
FunctionalAssociation: cognition ---- orbital cortex	33122437	Differential functional connectivity underlying asymmetric reward-related activity in human and nonhuman primates, Lopez-Persem,A.; Roumazeilles,L. et al., (2020), Proceedings of the National Academy of Sciences of the United States of America
StateChange: anxiety ---> immune system	33115312	Efficacy of psychological intervention for patients with psoriasis vulgaris: a prospective study, Li,X.; Zhang,Y. et al., (2020), Journal of International Medical Research
negative StateChange: coronavirus disease 2019 ---| nervous system	33112694	A Comprehensive Review of Neurologic Manifestations of COVID-19 and Management of Pre-existing Neurologic Disorders in Children, Kim,Y.; Walser,S.A. et al., (2021), Journal of Child Neurology
FunctionalAssociation: cognition ---- central nervous system	33106921	Noscapine alleviates cerebral damage in ischemia-reperfusion injury in rats, Kawadkar,M.; Mandloi,A.S. et al., (2021), Naunyn-Schmiedeberg's Archives of Pharmacology
FunctionalAssociation: cognition ---- nervous system	33106112	Mechanisms of Modulation of Automatic Scapulothoracic Muscle Contraction Timings., Contemori,S.; Panichi,R. et al., (2020), J Mot Behav
FunctionalAssociation: anxiety ---- coronavirus disease 2019	33103743	The impact of the COVID-19 pandemic on mental health: early quarantine-related anxiety and its correlates among Jordanians., Massad,I.; Al-Taher,R. et al., (2020), East Mediterr Health J
FunctionalAssociation: cognition ---- nervous system	33100981	Sensory Island Task (SIT): A New Behavioral Paradigm to Study Sensory Perception and Neural Processing in Freely Moving Animals, Ferreiro,D.N.; Amaro,D. et al., (2020), Frontiers in Behavioral Neuroscience
FunctionalAssociation: anxiety ---- coronavirus disease 2019	33100211	Novel coronavirus SARS-CoV-2 (COVID-19) and pregnancy: A hypothetical view, Ahmed,R.G., (2021), Endocrine, Metabolic and Immune Disorders - Drug Targets
FunctionalAssociation: cognition ---- nervous system	33097809	Structural determinants of dynamic fluctuations between segregation and integration on the human connectome., Fukushima,M.; Sporns,O., (2020), Commun Biol
FunctionalAssociation: anxiety ---- coronavirus disease 2019	33097653	Impact of COVID-19 on anxiety levels among patients with cancer actively treated with systemic therapy, Sigorski,D.; Sobczuk,P. et al., (2020), ESMO Open
FunctionalAssociation: anxiety ---- coronavirus disease 2019	33097653	Impact of COVID-19 on anxiety levels among patients with cancer actively treated with systemic therapy, Sigorski,D.; Sobczuk,P. et al., (2020), ESMO Open
FunctionalAssociation: cognition ---- anxiety	33096457	Catastrophising and repetitive negative thinking tendencies in patients with psychogenic non-epileptic seizures or epilepsy, Whitfield,A.; Walsh,S. et al., (2020), Seizure: European Journal of Epilepsy
FunctionalAssociation: cognition ---- nervous system	33096158	fMRI and transcranial electrical stimulation (tES): A systematic review of parameter space and outcomes, Ghobadi-Azbari,P.; Jamil,A. et al., (2020), Progress in Neuropsychopharmacology & Biological Psychiatry
FunctionalAssociation: lateral orbitofrontal cortex ---- anxiety	33093825	Damage to Orbitofrontal Areas 12 and 13, but Not Area 14, Results in Blunted Attention and Arousal to Socioemotional Stimuli in Rhesus Macaques, Murphy,L.E.; Bachevalier,J. et al., (2020), Frontiers in Behavioral Neuroscience
FunctionalAssociation: cognition ---- nervous system	33092191	Saliva microrna biomarkers of cumulative concussion, Hicks,S.D.; Zhen,K.J. et al., (2020), International Journal of Molecular Sciences
FunctionalAssociation: anxiety ---- coronavirus disease 2019	33088628	Impact of COVID-19 outbreak on the mental health status of undergraduate medical students in a COVID-19 treating medical college: a prospective longitudinal study., Saraswathi,I.; Saikarthik,J. et al., (2020), PeerJ
FunctionalAssociation: cognition ---- nervous system	33082227	Conservative and liberal attitudes drive polarized neural responses to political content, Leong,Y.C.; Chen,J. et al., (2020), Proceedings of the National Academy of Sciences of the United States of America
negative StateChange: coronavirus disease 2019 ---| nervous system	33081458	[Clinical and pathogenetic aspects of nervous system impairments in COVID-19]., Kutlubaev,M.A., (2020), Zh Nevrol Psikhiatr Im S S Korsakova
FunctionalAssociation: anxiety ---- coronavirus disease 2019	33078131	Mental well-being and association of the four factors coping structure model: A perspective of people living in lockdown during COVID-19., Agha,S., (2021), Ethics Med Public Health
FunctionalAssociation: cognition ---- anxiety	33077196	Neuropsychologic symptoms of primary hyperparathyroidism: Are we providing enough attention?, Jha,S., (2021), Surgery
FunctionalAssociation: cognition ---- nervous system	33070201	Cognitive function: holarchy or holacracy?, Birle,C.; Slavoaca,D. et al., (2021), Neurological Sciences
FunctionalAssociation: cognition ---- anxiety	33069780	Interplay between state anxiety, heart rate variability, and cognition: An ex-Gaussian analysis of response times., Spangler,D.P.; Cox,K.R. et al., (2021), Int J Psychophysiol
negative StateChange: coronavirus disease 2019 ---| immune system	33065551	CD45: a critical regulator in immune cells to predict severe and non-severe COVID-19 patients, Jin,M.; Wang,M. et al., (2020), Aging
FunctionalAssociation: cognition ---- nervous system	33059054	Probing rapid network reorganization of motor and language functions via neuromodulation and neuroimaging., Hartwigsen,G.; Volz,L.J., (2020), Neuroimage
FunctionalAssociation: cognition ---- nervous system	33057007	ACE2 mouse models: a toolbox for cardiovascular and pulmonary research, Jia,H.; Yue,X. et al., (2020), Nature Communications
FunctionalAssociation: cognition ---- nervous system	33052882	GIRK channels in Alzheimer's disease, Miniaci,M.C.; Lieberman,O.J. et al., (2020), Aging
FunctionalAssociation: cognition ---- nervous system	33051816	On the relationship between trait autobiographical episodic memory and spatial navigation., Fan,C.L.; Abdi,H. et al., (2020), Mem Cognit
FunctionalAssociation: anxiety ---- coronavirus disease 2019	33050941	Sex differences in self-report anxiety and sleep quality during COVID-19 stay-at-home orders., Bigalke,J.A.; Greenlund,I.M. et al., (2020), Biol Sex Differ
FunctionalAssociation: cognition ---- central nervous system	33040862	Toxin-Induced Subacute Encephalopathy, Lerner,D.P.; Tadevosyan,A. et al., (2020), Neurologic Clinics
FunctionalAssociation: anxiety ---- coronavirus disease 2019	33038563	COVID-19 and mental health in Brazil: Psychiatric symptoms in the general population, Goularte,J.F.; Serafim,S.D. et al., (2021), Journal of Psychiatric Research
FunctionalAssociation: anxiety ---- coronavirus disease 2019	33035760	Frequency and correlates of anxiety symptoms during the COVID-19 pandemic in low- and middle-income countries: A multinational study, Cénat,J.M.; Dalexis,R.D. et al., (2021), Journal of Psychiatric Research
FunctionalAssociation: anxiety ---- coronavirus disease 2019	33032969	Prevalence and predictors of anxiety among healthcare workers in Saudi Arabia during the COVID-19 pandemic, Alenazi,T.H.; BinDhim,N.F. et al., (2020), Journal of Infection and Public Health
FunctionalAssociation: cognition ---- nervous system	33031860	Believing is achieving - On the role of treatment expectation in neurofeedback applications, Schönenberg,M.; Weingärtner,A.-L. et al., (2020), Progress in Neuropsychopharmacology & Biological Psychiatry
FunctionalAssociation: cognition ---- nervous system	33031860	Believing is achieving - On the role of treatment expectation in neurofeedback applications., Schönenberg,M.; Weingärtner,A.L. et al., (2020), Prog Neuropsychopharmacol Biol Psychiatry
FunctionalAssociation: cognition ---- central nervous system	33030130	Investigation of low dose cabazitaxel potential as microtubule stabilizer in experimental model of alzheimer's disease: Restoring neuronal cytoskeleton, Duggal,P.; Jadaun,K.S. et al., (2020), Current Alzheimer Research
negative StateChange: coronavirus disease 2019 ---| nervous system	33027622	First case of mild encephalopathy with reversible splenial lesion in SARS-CoV-2 infection, Chauffier,J.; Poey,N. et al., (2021), Infectious Diseases Now
FunctionalAssociation: anxiety ---- coronavirus disease 2019	33016253	Coronavirus-Related Anxiety, Social Isolation, and Loneliness in Older Adults in Northern California during the Stay-at-Home Order., Gaeta,L.; Brydges,C.R., (2021), J Aging Soc Policy
FunctionalAssociation: cognition ---- coronavirus disease 2019	33006279	Correlates of Perceived Physical Activity Transitions during the COVID-19 Pandemic among Canadian Adults., Rhodes,R.E.; Liu,S. et al., (2020), Appl Psychol Health Well Being
FunctionalAssociation: anxiety ---- coronavirus disease 2019	33004173	Elective cardiac surgery during the COVID-19 pandemic: Proceed or postpone?, Shehata,I.M.; Elhassan,A. et al., (2020), Best Practice & Research Clinical Anaesthesiology
FunctionalAssociation: cognition ---- central nervous system	32998022	Treadmill exercise ameliorates memory deficits and hippocampal inflammation in ovalbumin-sensitized juvenile rats, Mokhtari-Zaer,A.; Hosseini,M. et al., (2020), Brain Research Bulletin
FunctionalAssociation: cognition ---- anxiety	32974982	Relationship between psychological pain and death anxiety with comprehensive geriatric assessment in older adults., Cavusoglu,C.; Ileri,I. et al., (2020), Geriatr Gerontol Int
FunctionalAssociation: anxiety ---- coronavirus disease 2019	32973575	Psychological and Behavioral Responses to the COVID-19 Pandemic in Greece., Parlapani,E.; Holeva,V. et al., (2020), Front Psychiatry
FunctionalAssociation: cognition ---- nervous system	32962808	Attentional networks in neurodegenerative diseases: anatomical and functional evidence from the Attention Network Test., Sarrias-Arrabal,E.; Izquierdo-Ayuso,G. et al., (2020), Neurologia
FunctionalAssociation: anxiety ---- coronavirus disease 2019	32958988	Coronavirus disease 2019 (COVID-19) markedly increased mortality in patients with hip fracture - A systematic review and meta-analysis, Lim,M.A.; Pranata,R., (2021), Journal of Clinical Orthopaedics and Trauma
negative StateChange: coronavirus disease 2019 ---| central nervous system	32945352	Transcriptomic analysis of covid-19 lungs and bronchoalveolar lavage fluid samples reveals predominant b cell activation responses to infection, Cavalli,E.; Petralia,M.C. et al., (2020), International Journal of Molecular Medicine
FunctionalAssociation: anxiety ---- coronavirus disease 2019	32943211	Coronavirus and Its Implications for Psychiatry: A Rapid Review of the Early Literature, Cabrera,M.A.; Karamsetty,L. et al., (2020), Psychosomatics
FunctionalAssociation: cognition ---- central nervous system	32942945	Tooth Loss and Dementia: A Critical Examination., Thomson,W.M.; Barak,Y., (2020), J Dent Res
FunctionalAssociation: cognition ---- anxiety	32934512	Powerful substances in tiny amounts: An interview study of psychedelic microdosing., Johnstad,P.G., (2018), Nordisk Alkohol Nark
negative StateChange: coronavirus disease 2019 ---| immune system	32924825	Computational insight of dexamethasone against potential targets of SARS-CoV-2, Fadaka,A.O.; Sibuyi,N.R.S. et al., (2022), Journal of Biomolecular Structure and Dynamics
FunctionalAssociation: anxiety ---- coronavirus disease 2019	32924776	School Nurses on the Front Lines of Healthcare: The Approach to a Student With Anxiety and Posttraumatic Stress Disorder., Chardavoyne,P.; Olympia,R.P., (2021), NASN Sch Nurse
FunctionalAssociation: cognition ---- nervous system	32924383	A bigger brain for a more complex environment, Di Porzio,U., (2020), Reviews in the Neurosciences
FunctionalAssociation: cognition ---- anxiety	32919100	Disentangling the effects of attentional difficulties on fears of social evaluation and social anxiety symptoms: Unique interactions with sluggish cognitive tempo, Fredrick,J.W.; Becker,S.P. et al., (2020), Journal of Psychiatric Research
FunctionalAssociation: cognition ---- anxiety	32917172	A longitudinal cohort study to explore the relationship between depression, anxiety and academic performance among Emirati university students., Awadalla,S.; Davies,E.B. et al., (2020), BMC Psychiatry
negative StateChange: coronavirus disease 2019 ---| immune system	32914732	Oxytocin as a Potential Adjuvant Against COVID-19 Infection., Thakur,P.; Shrivastava,R. et al., (2021), Endocr Metab Immune Disord Drug Targets
negative StateChange: coronavirus disease 2019 ---| nervous system	32910433	Concurrent tonic pupil and trochlear nerve palsy in COVID-19, Ordás,C.M.; Villacieros-Álvarez,J. et al., (2020), Journal of NeuroVirology
negative StateChange: coronavirus disease 2019 ---| central nervous system	32907913	Brain autopsies in fatal COVID-19 and postulated pathophysiology: More puzzling than a Rubik's cube, Mehta,S.; Bhandari,S. et al., (2021), Journal of Clinical Pathology
FunctionalAssociation: anxiety ---- coronavirus disease 2019	32904454	The Impact of Covid-19 Experiences and Associated Stress on Anxiety, Depression, and Functional Impairment in American Adults., Gallagher,M.W.; Zvolensky,M.J. et al., (2020), Cognit Ther Res
FunctionalAssociation: cognition ---- nervous system	32900834	Multiple midfrontal thetas revealed by source separation of simultaneous MEG and EEG., Zuure,M.B.; Hinkley,L.B. et al., (2020), J Neurosci
FunctionalAssociation: cognition ---- nervous system	32898306	A Modular Setup to Run a Large Line of Behavioral Testing in Mice in a Single Space., Manno,R.; Witte,J. et al., (2020), Curr Protoc Neurosci
FunctionalAssociation: cognition ---- anxiety	32890758	Involvement of noradrenergic and serotonergic systems in risk-based decisions between options of equivalent expected value in rats, Cui,R.-; Ruan,H. et al., (2020), Neurobiology of Learning and Memory
FunctionalAssociation: cognition ---- nervous system	32890696	Differential effects of cannabis exposure during early versus later adolescence on the expression of psychosis in homeless and precariously housed adults, Gicas,K.M.; Cheng,A. et al., (2020), Progress in Neuropsychopharmacology & Biological Psychiatry
StateChange: anxiety ---> hippocampal gyrus	32889357	White matter structural network disturbances in first-episode, drug-naïve adolescents with generalized anxiety disorder, Yang,F.; Zhang,J. et al., (2020), Journal of Psychiatric Research
FunctionalAssociation: cognition ---- hippocampal gyrus	32889343	Disrupted pathways from the frontal-parietal cortices to basal nuclei and the cerebellum are a feature of the obsessive-compulsive disorder spectrum and can be used to aid in early differential diagnosis, Liu,W.; Qin,J. et al., (2020), Psychiatry Research
FunctionalAssociation: anxiety ---- coronavirus disease 2019	32889039	Stress and Symptom Burden in Oncology Patients During the COVID-19 Pandemic, Miaskowski,C.; Paul,S.M. et al., (2020), Journal of Pain and Symptom Management
FunctionalAssociation: cognition ---- nervous system	32885377	Cognitive and motor performances in dual task in patients with chronic obstructive pulmonary disease: a comparative study, Ozsoy,I.; Ozsoy,G. et al., (2021), Irish Journal of Medical Science
FunctionalAssociation: anxiety ---- coronavirus disease 2019	32868097	Urban-rural disparities in mental health problems related to COVID-19 in China, Liu,L.; Xue,P. et al., (2021), General Hospital Psychiatry
FunctionalAssociation: anxiety ---- coronavirus disease 2019	32866795	In the middle of the COVID-19 outbreak: Early practical guidelines for psychosocial aspects of COVID-19 in East Java, Indonesia, Windarwati,H.D.; Oktaviana,W. et al., (2020), Psychiatry Research
FunctionalAssociation: cognition ---- central nervous system	32866557	Perinatal exposure to nonylphenol promotes proliferation of granule cell precursors in offspring cerebellum: Involvement of the activation of Notch2 signaling, Fang,Y.; Che,X. et al., (2020), Neurochemistry International
negative StateChange: coronavirus disease 2019 ---| central nervous system	32865638	COVID-19 and its impact on neurological manifestations and mental health: the present scenario, Sultana,S.; Ananthapur,V., (2020), Neurological Sciences
FunctionalAssociation: cognition ---- central nervous system	32862143	A novel potent and selective histamine H3 receptor antagonist enerisant: In vitro profiles, in vivo receptor occupancy, and wake-promoting and procognitive effects in rodents, Hino,N.; Marumo,T. et al., (2020), Journal of Pharmacology and Experimental Therapeutics
FunctionalAssociation: anxiety ---- coronavirus disease 2019	32862107	Effects of general and sexual minority-specific COVID-19-related stressors on the mental health of lesbian, gay, and bisexual people in Hong Kong, Suen,Y.T.; Chan,R.C.H. et al., (2020), Psychiatry Research
FunctionalAssociation: anxiety ---- coronavirus disease 2019	32862107	Effects of general and sexual minority-specific COVID-19-related stressors on the mental health of lesbian, gay, and bisexual people in Hong Kong, Suen,Y.T.; Chan,R.C.H. et al., (2020), Psychiatry Research
FunctionalAssociation: cognition ---- nervous system	32846276	Quality of sleep predicts increased frontoparietal network connectivity in patients with mild cognitive impairment., Pini,L.; Wennberg,A. et al., (2020), Neurobiol Aging
negative StateChange: coronavirus disease 2019 ---| central nervous system	32840686	Guillain–Barré syndrome spectrum associated with COVID-19: an up-to-date systematic review of 73 cases, Abu-Rumeileh,S.; Abdelhak,A. et al., (2021), Journal of Neurology
FunctionalAssociation: anxiety ---- coronavirus disease 2019	32839898	COVID-19-related anxiety and concerns expressed by pregnant and postpartum women-a survey among obstetricians., Nanjundaswamy,M.H.; Shiva,L. et al., (2020), Arch Womens Ment Health
FunctionalAssociation: anxiety ---- coronavirus disease 2019	32837427	Associations Between Fear of COVID-19, Mental Health, and Preventive Behaviours Across Pregnant Women and Husbands: An Actor-Partner Interdependence Modelling., Ahorsu,D.K.; Imani,V. et al., (2022), Int J Ment Health Addict
FunctionalAssociation: cognition ---- nervous system	32817305	Neural compensation in presymptomatic hAPP mouse models of Alzheimer's disease, Ammassari-Teule,M.; Ammassari-Teule,M., (2020), Learning and Memory
FunctionalAssociation: anxiety ---- coronavirus disease 2019	32814649	Supportive Care: An Indispensable Component of Modern Oncology, Berman,R.; Davies,A. et al., (2020), Clinical Oncology
FunctionalAssociation: cognition ---- nervous system	32795229	Binless Kernel Machine: Modeling Spike Train Transformation for Cognitive Neural Prostheses., Qian,C.; Sun,X. et al., (2020), Neural Comput
FunctionalAssociation: cognition ---- anxiety	32781364	Impulsivity and compulsivity in anorexia and bulimia nervosa: A systematic review, Howard,M.; Gregertsen,E.C. et al., (2020), Psychiatry Research
FunctionalAssociation: cognition ---- central nervous system	32781196	Osteocalcin, ovarian senescence, and brain health, Schatz,M.; Saravanan,S. et al., (2020), Frontiers in Neuroendocrinology
FunctionalAssociation: anxiety ---- coronavirus disease 2019	32768893	The possible immunoregulatory and anti-inflammatory effects of selective serotonin reuptake inhibitors in coronavirus disease patients, Hamed,M.G.M.; Hagag,R.S., (2020), Medical Hypotheses
FunctionalAssociation: anxiety ---- coronavirus disease 2019	32768893	The possible immunoregulatory and anti-inflammatory effects of selective serotonin reuptake inhibitors in coronavirus disease patients, Hamed,M.G.M.; Hagag,R.S., (2020), Medical Hypotheses
FunctionalAssociation: anxiety ---- coronavirus disease 2019	32768893	The possible immunoregulatory and anti-inflammatory effects of selective serotonin reuptake inhibitors in coronavirus disease patients, Hamed,M.G.M.; Hagag,R.S., (2020), Medical Hypotheses
FunctionalAssociation: cognition ---- nervous system	32758515	Is there electrophysiological evidence for a bilingual advantage in neural processes related to executive functions?, Cespón,J.; Carreiras,M., (2020), Neuroscience and Biobehavioral Reviews
FunctionalAssociation: cognition ---- nervous system	32740716	Efficacy of exercise rehabilitation program accompanied by experiential music for recovery of aphasia in single cerebrovascular accidents: a randomized controlled trial, Aravantinou-Fatorou,K.; Fotakopoulos,G. et al., (2021), Irish Journal of Medical Science
FunctionalAssociation: anxiety ---- coronavirus disease 2019	32739051	Psychological Influence of Coronovirus Disease 2019 (COVID-19) Pandemic on the General Public, Medical Workers, and Patients With Mental Disorders and its Countermeasures, Wang,S.; Wen,X. et al., (2020), Psychosomatics
FunctionalAssociation: anxiety ---- coronavirus disease 2019	32739051	Psychological Influence of Coronovirus Disease 2019 (COVID-19) Pandemic on the General Public, Medical Workers, and Patients With Mental Disorders and its Countermeasures, Wang,S.; Wen,X. et al., (2020), Psychosomatics
FunctionalAssociation: anxiety ---- coronavirus disease 2019	32736267	The COVID-19 anxiety syndrome scale: Development and psychometric properties, Nikčević,A.V.; Spada,M.M., (2020), Psychiatry Research
FunctionalAssociation: anxiety ---- coronavirus disease 2019	32736267	The COVID-19 anxiety syndrome scale: Development and psychometric properties, Nikčević,A.V.; Spada,M.M., (2020), Psychiatry Research
FunctionalAssociation: anxiety ---- coronavirus disease 2019	32736267	The COVID-19 anxiety syndrome scale: Development and psychometric properties, Nikčević,A.V.; Spada,M.M., (2020), Psychiatry Research
FunctionalAssociation: anxiety ---- coronavirus disease 2019	32736267	The COVID-19 anxiety syndrome scale: Development and psychometric properties, Nikčević,A.V.; Spada,M.M., (2020), Psychiatry Research
FunctionalAssociation: anxiety ---- coronavirus disease 2019	32736267	The COVID-19 anxiety syndrome scale: Development and psychometric properties, Nikčević,A.V.; Spada,M.M., (2020), Psychiatry Research
FunctionalAssociation: anxiety ---- coronavirus disease 2019	32731081	Anxiety, depression and insomnia: A cross-sectional study of frontline staff fighting against COVID-19 in Wenzhou, China, Zhao,K.; Zhang,G. et al., (2020), Psychiatry Research
FunctionalAssociation: anxiety ---- coronavirus disease 2019	32731081	Anxiety, depression and insomnia: A cross-sectional study of frontline staff fighting against COVID-19 in Wenzhou, China, Zhao,K.; Zhang,G. et al., (2020), Psychiatry Research
FunctionalAssociation: cognition ---- nervous system	32727282	The Downsides of Cognitive Enhancement, Colzato,L.S.; Beste,C. et al., (2021), Neuroscientist
FunctionalAssociation: cognition ---- nervous system	32726162	A murine model of pediatric inflammatory bowel disease causes microbiota-gut-brain axis deficits in adulthood, Salvo,E.; Stokes,P. et al., (2020), American Journal of Physiology - Gastrointestinal and Liver Physiology
FunctionalAssociation: cognition ---- central nervous system	32718926	Association between prescribed central nervous system depressant drugs, comorbidity and cognition among hospitalised older patients: a cross-sectional study., Siddiqui,T.G.; Cheng,S. et al., (2020), BMJ Open
negative StateChange: coronavirus disease 2019 ---| nervous system	32718292	Neurological complications in covid-19 patients and its implications for associated mortality, Abotaleb,H.A., (2020), Current Neurovascular Research
negative StateChange: coronavirus disease 2019 ---| immune system	32711241	Coronavirus infection and immune system: An insight of COVID-19 in cancer patients, Indini,A.; Rijavec,E. et al., (2020), Critical Reviews in Oncology / Hematology
FunctionalAssociation: cognition ---- nervous system	32709415	Brain Mechanisms Supporting Flexible Cognition and Behavior in Adolescents With Autism Spectrum Disorder, Uddin,L.Q., (2020), Biological Psychiatry
FunctionalAssociation: anxiety ---- coronavirus disease 2019	32707218	Risk factors associated with mental illness in hospital discharged patients infected with COVID-19 in Wuhan, China, Liu,D.; Baumeister,R.F. et al., (2020), Psychiatry Research
FunctionalAssociation: cognition ---- nervous system	32696315	Associations of plasma brain-derived neurotrophic factor (BDNF) and Val66Met polymorphism (rs6265) with long-term cancer-related cognitive impairment in survivors of breast cancer, Yap,N.Y.; Tan,N.Y.T. et al., (2020), Breast Cancer Research and Treatment
FunctionalAssociation: cognition ---- central nervous system	32682816	Astrocyte-derived exosome-transported microRNA-34c is neuroprotective against cerebral ischemia/reperfusion injury via TLR7 and the NF-κB/MAPK pathways, Wu,W.; Liu,J. et al., (2020), Brain Research Bulletin
FunctionalAssociation: anxiety ---- coronavirus disease 2019	32679530	Perceived stress and anxiety during COVID-19 among psychiatry trainees, Nanjundaswamy,M.H.; Pathak,H. et al., (2020), Asian Journal of Psychiatry
FunctionalAssociation: cognition ---- nervous system	32670035	Patterns of Focal- and Large-Scale Synchronization in Cognitive Control and Inhibition: A Review., Beppi,C.; Violante,I.R. et al., (2020), Front Hum Neurosci
FunctionalAssociation: cognition ---- central nervous system	32669081	Neural receptors associated with depression: A systematic review of the past 10 years, Câmara,A.B.; Brandão,I.A., (2020), CNS and Neurological Disorders - Drug Targets
FunctionalAssociation: cognition ---- nervous system	32667231	Utilizing transcranial alternating current stimulation and functional neuroimaging to investigate human sensory adaptation, Meehan,C.E.; Meehan,C.E. et al., (2020), Journal of Neurophysiology
FunctionalAssociation: orbital cortex ---- anxiety	32666257	Differential effects of GABAA receptor activation in the prelimbic and orbitofrontal cortices on anxiety, Green,T.A.; Baracz,S.J. et al., (2020), Psychopharmacology
FunctionalAssociation: orbital cortex ---- anxiety	32666257	Differential effects of GABAA receptor activation in the prelimbic and orbitofrontal cortices on anxiety, Green,T.A.; Baracz,S.J. et al., (2020), Psychopharmacology
FunctionalAssociation: orbital cortex ---- anxiety	32666257	Differential effects of GABAA receptor activation in the prelimbic and orbitofrontal cortices on anxiety, Green,T.A.; Baracz,S.J. et al., (2020), Psychopharmacology
FunctionalAssociation: anxiety ---- coronavirus disease 2019	32660876	Support Groups and Individual Mental Health Care via Video Conferencing for Frontline Clinicians During the COVID-19 Pandemic, Viswanathan,R.; Myers,M.F. et al., (2020), Psychosomatics
FunctionalAssociation: cognition ---- nervous system	32659242	Adolescent-onset vs. adult-onset cocaine use: Impact on cognitive functioning in animal models and opportunities for translation, Kantak,K.M., (2020), Pharmacology, Biochemistry and Behavior
negative StateChange: coronavirus disease 2019 ---| nervous system	32654063	Frontal encephalopathy related to hyperinflammation in COVID-19, Cani,I.; Barone,V. et al., (2021), Journal of Neurology
FunctionalAssociation: cognition ---- coronavirus disease 2019	32651280	Working memory capacity predicts individual differences in social-distancing compliance during the COVID-19 pandemic in the United States, Xie,W.; Campbell,S. et al., (2020), Proceedings of the National Academy of Sciences of the United States of America
FunctionalAssociation: cognition ---- coronavirus disease 2019	32651280	Working memory capacity predicts individual differences in social-distancing compliance during the COVID-19 pandemic in the United States., Xie,W.; Campbell,S. et al., (2020), Proc Natl Acad Sci U S A
StateChange: anxiety ---> immune system	32648088	Subthalamic Deep Brain Stimulation Affects Plasma Corticosterone Concentration and Peripheral Immunity Changes in Rat Model of Parkinson’s Disease, Grembecka,B.; Glac,W. et al., (2021), Journal of Neuroimmune Pharmacology
FunctionalAssociation: cognition ---- nervous system	32644874	Transcranial Direct Current Stimulation and Cognition in Neuropsychiatric Disorders: Systematic Review of the Evidence and Future Directions, Ciullo,V.; Spalletta,G. et al., (2021), Neuroscientist
FunctionalAssociation: cognition ---- central nervous system	32640964	Radiotherapy and Its Impact on the Nervous System of Cancer Survivors., Kumar,G.; Dutta,P. et al., (2020), CNS Neurol Disord Drug Targets
FunctionalAssociation: anxiety ---- coronavirus disease 2019	32615182	Melatonin is a potential adjuvant to improve clinical outcomes in individuals with obesity and diabetes with coexistence of Covid-19, El-Missiry,M.A.; El-Missiry,Z.M.A. et al., (2020), European Journal of Pharmacology
negative StateChange: coronavirus disease 2019 ---| immune system	32600951	SARS-CoV-2: Virology, epidemiology, immunology and vaccine development, Baay,M.; Lina,B. et al., (2020), Biologicals
FunctionalAssociation: anxiety ---- coronavirus disease 2019	32600843	COVID-19 pandemic and mental health: The surgeon's role in re-engaging patients, Paredes,A.Z., (2020), The American Journal of Surgery
FunctionalAssociation: cognition ---- anxiety	32597001	Self-reported cognitive outcomes among adolescent and young adult patients with noncentral nervous system cancers., Tan,C.J.; Mah,J.J.J. et al., (2020), Psychooncology
FunctionalAssociation: anxiety ---- coronavirus disease 2019	32593121	Demystifying the myths about COVID-19 infection and its societal importance, Sahoo,S., (2020), Asian Journal of Psychiatry
FunctionalAssociation: anxiety ---- coronavirus disease 2019	32574941	Factors associated with COVID-19 outbreak-related suicides in India, Shoib,S., (2020), Asian Journal of Psychiatry
FunctionalAssociation: cognition ---- nervous system	32571942	Lack of awareness despite complex visual processing: Evidence from event-related potentials in a case of selective metamorphopsia, Schubert,T.M.; Rothlein,D. et al., (2020), Proceedings of the National Academy of Sciences of the United States of America
FunctionalAssociation: anxiety ---- coronavirus disease 2019	32563109	COVID 19 draws attention to the adaptive evolutionary perspective of certain personality traits, Sarkar,S., (2020), Asian Journal of Psychiatry
FunctionalAssociation: anxiety ---- coronavirus disease 2019	32556877	Depression and Anxiety Changes Among Sexual and Gender Minority People Coinciding with Onset of COVID-19 Pandemic., Flentje,A.; Obedin-Maliver,J. et al., (2020), J Gen Intern Med
FunctionalAssociation: cognition ---- nervous system	32544600	Neural substrates for late-life depression: A selective review of structural neuroimaging studies, Kim,Y.-K.; Han,K.-M., (2020), Progress in Neuropsychopharmacology & Biological Psychiatry
FunctionalAssociation: anxiety ---- coronavirus disease 2019	32539153	The impact of the COVID-19 pandemic on suicide rates., Sher,L., (2020), QJM
FunctionalAssociation: cognition ---- anxiety	32525067	Inhaled Lavandula angustifolia essential oil enhances extinction learning and inhibits memory updating in mice submitted to the contextual fear conditioning, Manganiello-Terra,F.A.; Correa-Netto,N.F. et al., (2020), Journal of Ethnopharmacology
FunctionalAssociation: cognition ---- nervous system	32525060	Dual-acting agents for improving cognition and real-world function in Alzheimer's disease: Focus on 5-HT6 and D3 receptors as hubs, Millan,M.J.; Dekeyne,A. et al., (2020), Neuropharmacology
negative StateChange: coronavirus disease 2019 ---| immune system	32512493	The effects of allium sativum on immunity within the scope of COVID-19 infection., Donma,M.M.; Donma,O., (2020), Med Hypotheses
FunctionalAssociation: cognition ---- nervous system	32510492	Conducting Concurrent Electroencephalography and Functional Near-Infrared Spectroscopy Recordings with a Flanker Task., Xu,S.Y.; Cheong,L.I. et al., (2020), J Vis Exp
FunctionalAssociation: cognition ---- immune system	32504508	The beneficial effect of physical exercise on inflammatory makers in older individuals, Gómez-Rubio,P.; Trapero,I., (2021), Endocrine, Metabolic and Immune Disorders - Drug Targets
FunctionalAssociation: anxiety ---- coronavirus disease 2019	32503825	Breast Cancer and COVID-19: The Effect of Fear on Patients' Decision-making Process., Vanni,G.; Materazzo,M. et al., (2020), In Vivo
FunctionalAssociation: anxiety ---- coronavirus disease 2019	32497808	COVID-19 outbreak in Malaysia: Actions taken by the Malaysian government, Shah,A.U.M.; Safri,S.N.A. et al., (2020), International Journal of Infectious Diseases
FunctionalAssociation: cognition ---- orbital cortex	32497759	NMDA Receptors in Visual and Olfactory Sensory Integration in Male Long Evans Rats: A Role for the Orbitofrontal Cortex, Sandini,T.M.; Marks,W.N. et al., (2020), Neuroscience
FunctionalAssociation: anxiety ---- coronavirus disease 2019	32496255	Development and Initial Validation of the COVID-19 Anxiety Scale., Chandu,V.C.; Pachava,S. et al., (2020), Indian J Public Health
FunctionalAssociation: anxiety ---- coronavirus disease 2019	32496255	Development and Initial Validation of the COVID-19 Anxiety Scale., Chandu,V.C.; Pachava,S. et al., (2020), Indian J Public Health
FunctionalAssociation: anxiety ---- coronavirus disease 2019	32490730	Measuring anxiety related to COVID-19: A Turkish validation study of the Coronavirus Anxiety Scale., Evren,C.; Evren,B. et al., (2022), Death Stud
FunctionalAssociation: orbital cortex ---- anxiety	32475814	Abnormal fear circuits activities correlated to physical symptoms in somatic anxiety patients., Chen,Y.; Wu,Y. et al., (2020), J Affect Disord
FunctionalAssociation: cognition ---- central nervous system	32474382	Multiple target-based combination therapy of galantamine, memantine and lycopene for the possible treatment of Alzheimer's disease, Vishwas,S.; Awasthi,A. et al., (2020), Medical Hypotheses
FunctionalAssociation: anxiety ---- coronavirus disease 2019	32473781	Optimising Secondary Prevention and Cardiac Rehabilitation for Atherosclerotic Cardiovascular Disease During the COVID-19 Pandemic: A Position Statement From the Cardiac Society of Australia and New Zealand (CSANZ), Nicholls,S.J.; Nelson,M. et al., (2020), Heart, Lung and Circulation
FunctionalAssociation: anxiety ---- coronavirus disease 2019	32458550	COVID-19-related anxiety predicts somatic symptoms in the UK population., Shevlin,M.; Nolan,E. et al., (2020), Br J Health Psychol
FunctionalAssociation: anxiety ---- coronavirus disease 2019	32458550	COVID-19-related anxiety predicts somatic symptoms in the UK population., Shevlin,M.; Nolan,E. et al., (2020), Br J Health Psychol
FunctionalAssociation: anxiety ---- coronavirus disease 2019	32458550	COVID-19-related anxiety predicts somatic symptoms in the UK population., Shevlin,M.; Nolan,E. et al., (2020), Br J Health Psychol
FunctionalAssociation: anxiety ---- coronavirus disease 2019	32458550	COVID-19-related anxiety predicts somatic symptoms in the UK population., Shevlin,M.; Nolan,E. et al., (2020), Br J Health Psychol
FunctionalAssociation: cognition ---- nervous system	32454052	Mitophagy during development and stress in C. elegans, Leboutet,R.; Chen,Y. et al., (2020), Mechanisms of Ageing and Development
FunctionalAssociation: cognition ---- anxiety	32437746	Contribution of CB2 receptors in schizophrenia-related symptoms in various animal models: Short review, Banaszkiewicz,I.; Biala,G. et al., (2020), Neuroscience and Biobehavioral Reviews
FunctionalAssociation: orbital cortex ---- anxiety	32431631	Increased Anxiety After Stimulation of the Right Inferior Parietal Lobe and the Left Orbitofrontal Cortex., Grieder,M.; Homan,P. et al., (2020), Front Psychiatry
FunctionalAssociation: anxiety ---- coronavirus disease 2019	32419776	Changing Oncology Treatment Paradigms in the COVID-19 Pandemic, Lou,E.; Subramanian,S., (2020), Clinical Colorectal Cancer
FunctionalAssociation: cognition ---- orbital cortex	32413670	Methyldopa as an inductor of postpartum depression and maternal blues: A review, Wiciński,M.; Malinowski,B. et al., (2020), Biomedicine & Pharmacotherapy
FunctionalAssociation: anxiety ---- coronavirus disease 2019	32388178	Psychosis in a patient with anxiety related to COVID-19: A case report, Huarcaya-Victoria,J.; Herrera,D. et al., (2020), Psychiatry Research
FunctionalAssociation: anxiety ---- coronavirus disease 2019	32388178	Psychosis in a patient with anxiety related to COVID-19: A case report, Huarcaya-Victoria,J.; Herrera,D. et al., (2020), Psychiatry Research
FunctionalAssociation: anxiety ---- coronavirus disease 2019	32387334	The Forrest Gump approach to preventing severe COVID-19 - reverse the predisposing pro-inflammatory state with exercise, Kenyon,C., (2020), Microbes and Infection
StateChange: coronavirus disease 2019 ---> orbital cortex	32386948	18FDG PET/CT Scan Reveals Hypoactive Orbitofrontal Cortex in Anosmia of COVID-19, Karimi-Galougahi,M.; Yousefi-Koma,A. et al., (2020), Academic Radiology
FunctionalAssociation: cognition ---- nervous system	32383519	Category learning in rodents using touchscreen-based tasks., Broschard,M.B.; Kim,J. et al., (2021), Genes Brain Behav
FunctionalAssociation: anxiety ---- coronavirus disease 2019	32325391	Self-harm and COVID-19 Pandemic: An emerging concern - A report of 2 cases from India, Sahoo,S.; Rani,S. et al., (2020), Asian Journal of Psychiatry
FunctionalAssociation: cognition ---- central nervous system	32319022	The immunopathobiology of T cells in stress condition: a review, Khedri,M.; Samei,A. et al., (2020), Cell Stress and Chaperones
FunctionalAssociation: cognition ---- anxiety	32315728	Neuroprotective effect of 25-Methoxyhispidol A against CCl4-induced behavioral alterations by targeting VEGF/BDNF and caspase-3 in mice, Shal,B.; Khan,A. et al., (2020), Life Sciences
negative StateChange: coronavirus disease 2019 ---| nervous system	32311495	Nervous system damage after COVID-19 infection: Presence or absence?, Wu,Y.; Xu,X. et al., (2020), Brain Behav Immun
FunctionalAssociation: cognition ---- nervous system	32311345	miR-217-regulated MEF2D-HDAC5/ND6 signaling pathway participates in the oxidative stress and inflammatory response after cerebral ischemia, Shi,L.; Tian,Z. et al., (2020), Brain Research
FunctionalAssociation: anxiety ---- coronavirus disease 2019	32302935	COVID-19 and mental health: A review of the existing literature, Rajkumar,R.P., (2020), Asian Journal of Psychiatry
FunctionalAssociation: cognition ---- nervous system	32289574	Influence of plasma cytokine levels on the conversion risk from MCI to dementia in the Alzheimer's disease neuroimaging initiative database, Abe,K.; Chiba,Y. et al., (2020), Journal of the Neurological Sciences
StateChange: anxiety ---> immune system	32270319	The association of chronic spontaneous urticaria (CSU) with anxiety and depression: a nationwide cohort study, Tzur Bitan,D.; Tzur Bitan,D. et al., (2021), Archives of Dermatological Research
FunctionalAssociation: cognition ---- nervous system	32229682	Role of kinaesthetic motor imagery in mirror-induced visual illusion as intervention in post-stroke rehabilitation, Bello,U.M.; Winser,S.J. et al., (2020), Reviews in the Neurosciences
FunctionalAssociation: cognition ---- nervous system	32227230	Slow-wave activity and sigma activities are associated with psychomotor development at 8 months of age, Satomaa,A.-L.; Huupponen,E. et al., (2020), Sleep
FunctionalAssociation: cognition ---- anxiety	32200339	Comparison of BICAMS and ARCS for assessment of cognition in multiple sclerosis and predictive value of employment status, Maltby,V.E.; Lea,R.A. et al., (2020), Multiple Sclerosis and Related Disorders
FunctionalAssociation: cognition ---- nervous system	32169412	Impact of early life adversities on human brain functioning: A coordinate-based meta-analysis., Kraaijenvanger,E.J.; Pollok,T.M. et al., (2020), Neurosci Biobehav Rev
FunctionalAssociation: orbital cortex ---- anxiety	32132323	Imaging brain mechanisms of functional somatic syndromes: Potential as a biomarker?, Kano,M.; Kano,M. et al., (2020), Tohoku Journal of Experimental Medicine
FunctionalAssociation: cognition ---- central nervous system	32109566	Oral biosciences: The annual review 2019, Ohshima,H., (2020), Journal of Oral Biosciences
FunctionalAssociation: cognition ---- central nervous system	32106059	Human secreted protein SLURP-1 abolishes nicotine-induced proliferation, PTEN down-regulation and α7-nAChR expression up-regulation in lung cancer cells, Shulepko,M.A.; Bychkov,M.L. et al., (2020), International Immunopharmacology
FunctionalAssociation: cognition ---- nervous system	32103150	Tet3 ablation in adult brain neurons increases anxiety-like behavior and regulates cognitive function in mice, Antunes,C.; Da Silva,J.D. et al., (2021), Molecular Psychiatry
FunctionalAssociation: cognition ---- anxiety	32097814	Traffic-related particulate matter affects behavior, inflammation, and neural integrity in a developmental rodent model., Nephew,B.C.; Nemeth,A. et al., (2020), Environ Res
FunctionalAssociation: cognition ---- anxiety	32095096	Ginsenoside Rb1 exerts neuroprotective effects through regulation of Lactobacillus helveticus abundance and GABAA receptor expression, Chen,H.; Shen,J. et al., (2020), Journal of Ginseng Research
FunctionalAssociation: cognition ---- orbital cortex	32048995	Inference-Based Decisions in a Hidden State Foraging Task: Differential Contributions of Prefrontal Cortical Areas, Vertechi,P.; Lottem,E. et al., (2020), Neuron
FunctionalAssociation: cognition ---- nervous system	32043043	Questions and controversies in the study of time-varying functional connectivity in resting fMRI., Lurie,D.J.; Kessler,D. et al., (2020), Netw Neurosci
FunctionalAssociation: cognition ---- nervous system	32038340	Executive Impairment in Alcohol Use Disorder Reflects Structural Changes in Large-Scale Brain Networks: A Joint Independent Component Analysis on Gray-Matter and White-Matter Features., Crespi,C.; Galandra,C. et al., (2019), Front Psychol
FunctionalAssociation: cognition ---- nervous system	32032611	Auditory-vocal control system is object for predictive processing within seconds time range, Korzyukov,O.; Lee,Y. et al., (2020), Brain Research
FunctionalAssociation: cognition ---- nervous system	32015467	Sleep duration, brain structure, and psychiatric and cognitive problems in children, Cheng,W.; Rolls,E. et al., (2021), Molecular Psychiatry
FunctionalAssociation: cognition ---- central nervous system	32006566	Physical exercise rectifies CUMS-induced aberrant regional homogeneity in mice accompanied by the adjustment of skeletal muscle PGC-1a/IDO1 signals and hippocampal function, Dong,Z.; Liu,Z. et al., (2020), Behavioural Brain Research
FunctionalAssociation: orbital cortex ---- anxiety	32002922	White Matter-Based Structural Brain Network of Anxiety., Lee,K.S.; Lee,S.H., (2020), Adv Exp Med Biol
FunctionalAssociation: orbital cortex ---- anxiety	32002922	White matter-based structural brain network of anxiety, Lee,K.S.; Lee,S.H., (2020), Advances in Experimental Medicine and Biology
FunctionalAssociation: cognition ---- central nervous system	31998141	Could Heat Therapy Be an Effective Treatment for Alzheimer's and Parkinson's Diseases? A Narrative Review., Hunt,A.P.; Minett,G.M. et al., (2019), Front Physiol
FunctionalAssociation: cognition ---- orbital cortex	31998097	Preservation of Interference Effects in Working Memory After Orbitofrontal Damage., Llorens,A.; Funderud,I. et al., (2019), Front Hum Neurosci
FunctionalAssociation: cognition ---- orbital cortex	31980278	Patterns of olfactory functional networks in Parkinson's disease dementia and Alzheimer's dementia, Lee,Y.H.; Bak,Y. et al., (2020), Neurobiology of Aging
FunctionalAssociation: cognition ---- anxiety	31965830	Multiple psychological factors predict pain and disability among community-dwelling knee osteoarthritis patients: a five-year prospective study., Helminen,E.E.; Arokoski,J.P. et al., (2020), Clin Rehabil
StateChange: anxiety ---> immune system	31948872	Mitochondrial and Purinergic Dysregulation Promote Abnormal Behavior in Mice., Fang,P.; Hsiao,E.Y., (2020), Trends Immunol
FunctionalAssociation: cognition ---- nervous system	31929158	A Narrative Review of Handgrip Strength and Cognitive Functioning: Bringing a New Characteristic to Muscle Memory., Shaughnessy,K.A.; Hackney,K.J. et al., (2020), J Alzheimers Dis
FunctionalAssociation: cognition ---- nervous system	31862211	Endometriosis and pain in the adolescent- striking early to limit suffering: A narrative review, Sieberg,C.B.; Lunde,C.E. et al., (2020), Neuroscience and Biobehavioral Reviews
FunctionalAssociation: cognition ---- nervous system	31857115	Understanding the circuit basis of cognitive functions using mouse models, Nakajima,M.; Schmitt,L.I., (2020), Neuroscience Research
FunctionalAssociation: cognition ---- anxiety	31818543	Assessing analytic and intuitive reasoning using the cognitive reflection test in young patients with schizophrenia, Puveendrakumaran,P.; Fervaha,G. et al., (2020), Psychiatry Research
FunctionalAssociation: cognition ---- nervous system	31778680	Towards a comparative science of emotion: Affect and consciousness in humans and animals, Paul,E.S.; Sher,S. et al., (2020), Neuroscience and Biobehavioral Reviews
FunctionalAssociation: cognition ---- anxiety	31765723	Strain specific stress-modulating effects of candidate probiotics: A systematic screening in a mouse model of chronic restraint stress, Stenman,L.K.; Patterson,E. et al., (2019), Behavioural Brain Research
FunctionalAssociation: cognition ---- anxiety	31759128	Role of hippocampal nitrergic neurotransmission in behavioral and cardiovascular dysfunctions evoked by chronic social stress, Almeida,J.; Oliveira,L.A. et al., (2019), Nitric Oxide
FunctionalAssociation: cognition ---- nervous system	31758353	Response learning confounds assays of inhibitory control on detour tasks., van Horik,J.O.; Beardsworth,C.E. et al., (2020), Anim Cogn
FunctionalAssociation: cognition ---- orbital cortex	31756418	Bipolar disorder with and without a history of psychotic features: fMRI correlates of sustained attention, Sepede,G.; Chiacchiaretta,P. et al., (2019), Progress in Neuropsychopharmacology & Biological Psychiatry
FunctionalAssociation: cognition ---- nervous system	31739167	What electrophysiology tells us about Alzheimer's disease: a window into the synchronization and connectivity of brain neurons, Babiloni,C.; Blinowska,K. et al., (2020), Neurobiology of Aging
FunctionalAssociation: cognition ---- nervous system	31733222	Moral Motivation and the Basal Forebrain, Zahn,R.; de Oliveira-Souza,R. et al., (2020), Neuroscience and Biobehavioral Reviews
FunctionalAssociation: anxiety ---- medial orbitofrontal cortex	31693931	Mapping of c-Fos expression in male tree shrew forebrain, Ni,R.-J.; Wang,J. et al., (2019), Neuroscience Letters
FunctionalAssociation: cognition ---- nervous system	31679598	Cannabis Use and Consequences, Mashhoon,Y.; Sagar,K.A. et al., (2019), The Pediatric Clinics of North America
FunctionalAssociation: cognition ---- immune system	31591195	Divergent roles of astrocytic versus neuronal EAAT2 deficiency on cognition and overlap with aging and Alzheimer’s molecular signatures, Sharma,A.; Kazim,S.F. et al., (2019), Proceedings of the National Academy of Sciences of the United States of America
FunctionalAssociation: cognition ---- immune system	31590005	Serum PGE2, 15d-PGJ, PPARγ and CRP levels in patients with schizophrenia, Yüksel,R.N.; Titiz,A.P. et al., (2019), Asian Journal of Psychiatry
StateChange: anxiety ---> hippocampal gyrus	31558911	Preclinical and Clinical Evidence Supporting Use of Cannabidiol in Psychiatry, Calapai,G.; Mannucci,C. et al., (2019), Evidence-based Complementary and Alternative Medicine
negative StateChange: anxiety ---| orbital cortex	31542287	Anxiety in transition: Neuroendocrine mechanisms supporting the development of anxiety pathology in adolescence and young adulthood, Spielberg,J.M.; Schwarz,J.M. et al., (2019), Frontiers in Neuroendocrinology
FunctionalAssociation: cognition ---- anxiety	31497664	The effect of anxiety on cognition in older adult inpatients with depression: results from a multicenter observational study, Martinussen,L.J.; Šaltytė Benth,J. et al., (2019), Heliyon
FunctionalAssociation: cognition ---- anxiety	31497664	The effect of anxiety on cognition in older adult inpatients with depression: results from a multicenter observational study, Martinussen,L.J.; Šaltytė Benth,J. et al., (2019), Heliyon
FunctionalAssociation: cognition ---- central nervous system	31494104	Midbrain and cerebral inflammatory and glutamatergic adaptations during chronic hypercapnia in goats, Burgraff,N.J.; Neumueller,S.E. et al., (2019), Brain Research
FunctionalAssociation: cognition ---- anxiety	31474807	Relationship Between Anxiety and Cognition in Multiple Sclerosis: Implications for Treatment., Vissicchio,N.A.; Altaras,C. et al., (2019), Int J MS Care
FunctionalAssociation: cognition ---- central nervous system	31470022	The effects of the prodrug Vyvanse on spatial working memory and adiposity in rats, Ekstrand,E.; Murphy,H.M. et al., (2019), Pharmacology, Biochemistry and Behavior
FunctionalAssociation: cognition ---- central nervous system	31454513	Gut microbiome: An intermediary to neurotoxicity, Dempsey,J.L.; Little,M. et al., (2019), Neurotoxicology
FunctionalAssociation: cognition ---- anxiety	31421141	Taking neurogenesis out of the lab and into the world with MAP Train My Brain™, Millon,E.M.; Shors,T.J., (2019), Behavioural Brain Research
FunctionalAssociation: cognition ---- central nervous system	31404862	Imidazopyridine-based selective and multifunctional ligands of biological targets associated with psychiatric and neurodegenerative diseases, Vanda,D.; Zajdel,P. et al., (2019), European Journal of Medicinal Chemistry
StateChange: anxiety ---> hippocampal gyrus	31340207	Brain Structure and Subclinical Symptoms: A Dimensional Perspective of Psychopathology in the Depression and Anxiety Spectrum, Besteher,B.; Gaser,C. et al., (2020), Neuropsychobiology
FunctionalAssociation: cognition ---- nervous system	31325516	Head over heels but I forget why: Disruptive functional connectivity in older adult fallers with mild cognitive impairment, Crockett,R.A.; Hsu,C.L. et al., (2019), Behavioural Brain Research
StateChange: anxiety ---> nervous system	31276701	Cocaine treatment before pregnancy differentially affects the anxiety and brain glucose metabolism of lactating rats if performed during adulthood or adolescence, Delgado,H.; Agrati,D. et al., (2019), Behavioural Brain Research
FunctionalAssociation: cognition ---- nervous system	31276692	The reliability and psychometric structure of Multi-Scale Entropy measured from EEG signals at rest and during face and object recognition tasks, Kaur,Y.; Ouyang,G. et al., (2019), Journal of Neuroscience Methods
StateChange: anxiety ---> immune system	31275120	Prophylactic effects of Bifidobacterium adolescentis on anxiety and depression-like phenotypes after chronic stress: A role of the gut microbiota-inflammation axis, Guo,Y.; Deng,K. et al., (2019), Frontiers in Behavioral Neuroscience
FunctionalAssociation: cognition ---- orbital cortex	31231180	Continuous Theta Burst Stimulation Over the Right Orbitofrontal Cortex Impairs Conscious Olfactory Perception., Villafuerte,G.; Miguel-Puga,A. et al., (2019), Front Neurosci
FunctionalAssociation: cognition ---- nervous system	31201831	A meta-analytic evaluation of the N2 component as an endophenotype of response inhibition and externalizing psychopathology in childhood, Hoyniak,C.P.; Petersen,I.T., (2019), Neuroscience and Biobehavioral Reviews
FunctionalAssociation: orbital cortex ---- anxiety	31200165	Anxiety symptoms are associated with smaller insular and orbitofrontal cortex volumes in late-life depression., Laird,K.T.; Siddarth,P. et al., (2019), J Affect Disord
FunctionalAssociation: orbital cortex ---- anxiety	31200165	Anxiety symptoms are associated with smaller insular and orbitofrontal cortex volumes in late-life depression., Laird,K.T.; Siddarth,P. et al., (2019), J Affect Disord
FunctionalAssociation: cognition ---- immune system	31092898	Mid-life microbiota crises: middle age is associated with pervasive neuroimmune alterations that are reversed by targeting the gut microbiome, Boehme,M.; van de Wouw,M. et al., (2020), Molecular Psychiatry
FunctionalAssociation: orbital cortex ---- anxiety	31073964	Fronto-limbic white matter microstructure, behavior, and emotion regulation in survivors of pediatric brain tumor, Wier,R.; Aleksonis,H.A. et al., (2019), Journal of Neuro-Oncology
FunctionalAssociation: cognition ---- hippocampal gyrus	31069705	Alterations in Cognition-Related Cerebello-Cerebral Networks in Multiple System Atrophy, Kawabata,K.; Hara,K. et al., (2019), Cerebellum
FunctionalAssociation: cognition ---- nervous system	31059966	A neurobehavioral account for decentering as the salve for the distressed mind., King,A.P.; Fresco,D.M., (2019), Curr Opin Psychol
FunctionalAssociation: cognition ---- nervous system	31031607	Trait Mindfulness and Functional Connectivity in Cognitive and Attentional Resting State Networks., Parkinson,T.D.; Kornelsen,J. et al., (2019), Front Hum Neurosci
FunctionalAssociation: cognition ---- nervous system	30990954	Regulation of gamma-frequency oscillation by feedforward inhibition: A computational modeling study., Rennó-Costa,C.; Teixeira,D.G. et al., (2019), Hippocampus
FunctionalAssociation: cognition ---- central nervous system	30929802	Role of nicotinic acetylcholine receptors for modulation of microcircuits in the agranular insular cortex, Toyoda,H., (2019), Journal of Oral Biosciences
FunctionalAssociation: cognition ---- nervous system	30926150	Neurobiological approaches to the study of clinical and genetic high risk for developing psychosis, Niznikiewicz,M.A., (2019), Psychiatry Research
FunctionalAssociation: cognition ---- nervous system	30914915	Cerebellar Transcranial Direct Current Stimulation (tDCS), Leaves Virtual Navigation Performance Unchanged., Ferrucci,R.; Serino,S. et al., (2019), Front Neurosci
FunctionalAssociation: cognition ---- nervous system	30910629	Functional parcellation of the hippocampus from resting-state dynamic functional connectivity, Zhong,Q.; Xu,H. et al., (2019), Brain Research
FunctionalAssociation: cognition ---- anxiety	30904514	Enhanced Neural Reinstatement for Evoked Facial Pain Compared With Evoked Hand Pain, Schmidt,K.; Forkmann,K. et al., (2019), The Journal of Pain
FunctionalAssociation: cognition ---- immune system	30902137	Helminth therapy for autism under gut-brain axis- hypothesis, Arroyo-López,C., (2019), Medical Hypotheses
FunctionalAssociation: cognition ---- anxiety	30897366	Gut Microbe to Brain Signaling: What Happens in Vagus…, Fülling,C.; Dinan,T.G. et al., (2019), Neuron
FunctionalAssociation: cognition ---- central nervous system	30885653	Outcomes and clinical implications of intranasal insulin administration to the central nervous system, Santiago,J.C.P.; Hallschmid,M., (2019), Experimental Neurology
FunctionalAssociation: cognition ---- nervous system	30862816	Maternal Gastrointestinal Nematode Infection Up-regulates Expression of Genes Associated with Long-Term Potentiation in Perinatal Brains of Uninfected Developing Pups., Haque,M.; Koski,K.G. et al., (2019), Sci Rep
FunctionalAssociation: cognition ---- nervous system	30853906	Causally Investigating Cortical Dynamics and Signal Processing by Targeting Natural System Attractors With Precisely Timed (Electrical) Stimulation., Lisitsyn,D.; Ernst,U.A., (2019), Front Comput Neurosci
FunctionalAssociation: cognition ---- nervous system	30849423	Energy-information coupling during integrative cognitive processes, Kuzma,S., (2019), Journal of Theoretical Biology
FunctionalAssociation: cognition ---- anxiety	30703399	Influence of sex and hormonal status on initial impact and neurocognitive outcome after subarachnoid haemorrhage in rats, Kagerbauer,S.M.; Kadera,V. et al., (2019), Behavioural Brain Research
FunctionalAssociation: cognition ---- nervous system	30639671	Sensory Processing Sensitivity in the context of Environmental Sensitivity: A critical review and development of research agenda, Greven,C.U.; Lionetti,F. et al., (2019), Neuroscience and Biobehavioral Reviews
FunctionalAssociation: cognition ---- nervous system	30631268	Disrupted Brain Network Efficiency and Decreased Functional Connectivity in Multi-sensory Modality Regions in Male Patients With Alcohol Use Disorder., Wang,Y.; Zhao,Y. et al., (2018), Front Hum Neurosci
FunctionalAssociation: cognition ---- nervous system	30621863	Neurobiological mechanisms underlying the sleep-pain relationship in adolescence: A review, Christensen,J.; Noel,M. et al., (2019), Neuroscience and Biobehavioral Reviews
FunctionalAssociation: cognition ---- nervous system	30612699	Common Dysfunction of Large-Scale Neurocognitive Networks Across Psychiatric Disorders, Sha,Z.; Wager,T.D. et al., (2018), Biological Psychiatry
FunctionalAssociation: cognition ---- nervous system	30612699	Common Dysfunction of Large-Scale Neurocognitive Networks Across Psychiatric Disorders, Sha,Z.; Wager,T.D. et al., (2018), Biological Psychiatry
FunctionalAssociation: cognition ---- nervous system	30611756	The effect of expectation on transcranial direct current stimulation (tDCS) to suppress food craving and eating in individuals with overweight and obesity, Ray,M.K.; Sylvester,M.D. et al., (2019), Appetite
FunctionalAssociation: cognition ---- anxiety	30605625	Differential roles of hippocampal nNOS and iNOS in the control of baroreflex function in conscious rats, Almeida,J.; Oliveira,L.A. et al., (2018), Brain Research
FunctionalAssociation: cognition ---- central nervous system	30557653	The Acute Influence of Acid Suppression with Esomeprazole on Gastrointestinal Microbiota and Brain Gene Expression Profiles in a Murine Model of Restraint Stress, MacLaren,R.; Radcliffe,R.A. et al., (2018), Neuroscience
FunctionalAssociation: cognition ---- nervous system	30521928	Enhanced anxiety-like behavior emerges with weight gain in male and female obesity-susceptible rats, Alonso-Caraballo,Y.; Hodgson,K.J. et al., (2018), Behavioural Brain Research
FunctionalAssociation: cognition ---- nervous system	30443203	Network Brain-Computer Interface (nBCI): An Alternative Approach for Cognitive Prosthetics., Buch,V.P.; Richardson,A.G. et al., (2018), Front Neurosci
StateChange: anxiety ---> hippocampal gyrus	30439681	The relationship of anxious and depressive symptoms in Parkinson's disease with voxel-based neuroanatomical and functional connectivity measures., Zhang,H.; Qiu,Y. et al., (2019), J Affect Disord
StateChange: anxiety ---> hippocampal gyrus	30408512	Neural bases underlying the association between balanced time perspective and trait anxiety., Wu,H.; Zhou,R. et al., (2019), Behav Brain Res
FunctionalAssociation: cognition ---- immune system	30394314	Young and aged TLR4 deficient mice show sex-dependent enhancements in spatial memory and alterations in interleukin-1 related genes, Potter,O.V.; Giedraitis,M.E. et al., (2019), Brain Behavior and Immunity
FunctionalAssociation: cognition ---- anxiety	30384203	Diabetes and anxiety adversely affect cognition in multiple sclerosis, Marrie,R.A.; Patel,R. et al., (2019), Multiple Sclerosis and Related Disorders
FunctionalAssociation: cognition ---- anxiety	30384203	Diabetes and anxiety adversely affect cognition in multiple sclerosis, Marrie,R.A.; Patel,R. et al., (2019), Multiple Sclerosis and Related Disorders
FunctionalAssociation: cognition ---- nervous system	30344485	Task-Related Synaptic Changes Localized to Small Neuronal Population in Recurrent Neural Network Cortical Models., Kuroki,S.; Isomura,T., (2018), Front Comput Neurosci
FunctionalAssociation: cognition ---- central nervous system	30342196	Memory enhancing, anticholinesterase and antimicrobial activities of β-phenylnitroethane and essential oil of Dennettia tripetala Baker f, Oyemitan,I.A.; Elusiyan,C.A. et al., (2018), Journal of Ethnopharmacology
FunctionalAssociation: cognition ---- anxiety	30341023	Effectiveness of two different acupuncture strategies in patients with vulvodynia: Study protocol for a pilot pragmatic controlled trial, Fan,A.Y.; Alemi,S.F. et al., (2018), Journal of Integrative Medicine
FunctionalAssociation: cognition ---- medial orbitofrontal cortex	30321505	Understanding disease progression and improving Alzheimer's disease clinical trials: Recent highlights from the Alzheimer's Disease Neuroimaging Initiative, Veitch,D.P.; Weiner,M.W. et al., (2018), Alzheimer's & Dementia: The Journal of the Alzheimer's Association
StateChange: anxiety ---> nervous system	30278195	Meta-analyses of the neural mechanisms and predictors of response to psychotherapy in depression and anxiety, Marwood,L.; Wise,T. et al., (2018), Neuroscience and Biobehavioral Reviews
FunctionalAssociation: cognition ---- nervous system	30267791	MIA-QSAR based model for bioactivity prediction of flavonoid derivatives as acetylcholinesterase inhibitors, Muthukumaran,P.; Rajiniraja,M., (2018), Journal of Theoretical Biology
FunctionalAssociation: cognition ---- anxiety	30217534	Chronic interleukin-1β in the dorsal hippocampus impairs behavioural pattern separation, Hueston,C.M.; O'Leary,J.D. et al., (2018), Brain Behavior and Immunity
FunctionalAssociation: cognition ---- nervous system	30201219	The role of inflammation in core features of depression: Insights from paradigms using exogenously-induced inflammation, Dooley,L.N.; Kuhlman,K.R. et al., (2018), Neuroscience and Biobehavioral Reviews
FunctionalAssociation: cognition ---- orbital cortex	30189325	Association between resting-state brain functional connectivity and cortisol levels in unmedicated major depressive disorder, Wang,Y.; Chen,G. et al., (2018), Journal of Psychiatric Research
FunctionalAssociation: cognition ---- orbital cortex	30173040	Sex differences in hedonic judgement of odors in schizophrenia cases and healthy controls, Walsh-Messinger,J.; Wong,P.S. et al., (2018), Psychiatry Research
FunctionalAssociation: cognition ---- nervous system	30147145	Model-based cognitive neuroscience., Palmeri,T.J.; Love,B.C. et al., (2017), J Math Psychol
StateChange: anxiety ---> central nervous system	30144453	Serotonin receptors in depression and anxiety: Insights from animal studies, Żmudzka,E.; Sałaciak,K. et al., (2018), Life Sciences
FunctionalAssociation: cognition ---- nervous system	30087607	Population Dynamics and Long-Term Trajectory of Dendritic Spines., Ozcan,A.S.; Ozcan,M.S., (2018), Front Synaptic Neurosci
FunctionalAssociation: cognition ---- anxiety	30086270	Exposure to ayahuasca induces developmental and behavioral alterations on early life stages of zebrafish, Andrade,T.S.; de Oliveira,R. et al., (2018), Chemico-Biological Interactions
FunctionalAssociation: anxiety ---- medial orbitofrontal cortex	30070087	Spontaneous activity in medial orbitofrontal cortex correlates with trait anxiety in healthy male adults., Xue,S.W.; Lee,T.W. et al., (2018), J Zhejiang Univ Sci B
FunctionalAssociation: anxiety ---- medial orbitofrontal cortex	30070087	Spontaneous activity in medial orbitofrontal cortex correlates with trait anxiety in healthy male adults., Xue,S.W.; Lee,T.W. et al., (2018), J Zhejiang Univ Sci B
FunctionalAssociation: anxiety ---- medial orbitofrontal cortex	30070087	Spontaneous activity in medial orbitofrontal cortex correlates with trait anxiety in healthy male adults., Xue,S.W.; Lee,T.W. et al., (2018), J Zhejiang Univ Sci B
FunctionalAssociation: anxiety ---- medial orbitofrontal cortex	30070087	Spontaneous activity in medial orbitofrontal cortex correlates with trait anxiety in healthy male adults., Xue,S.W.; Lee,T.W. et al., (2018), J Zhejiang Univ Sci B
FunctionalAssociation: cognition ---- orbital cortex	30036663	Cattle Encephalon Glycoside and Ignotin Reduce Early Brain Injury and Cognitive Dysfunction after Subarachnoid Hemorrhage in Rats, Ma,K.; Li,R. et al., (2018), Neuroscience
FunctionalAssociation: cognition ---- nervous system	30035206	Interactions of Motivation and Cognitive Control., Yee,D.M.; Braver,T.S., (2018), Curr Opin Behav Sci
FunctionalAssociation: cognition ---- anxiety	30012500	Persistent therapeutic effect of a novel α5-GABAA receptor antagonist in rodent preclinical models of vascular cognitive impairment, Gacsályi,I.; Móricz,K. et al., (2018), European Journal of Pharmacology
FunctionalAssociation: cognition ---- nervous system	30006294	The recovery from transient cognitive dysfunction induced by propofol was associated with enhanced autophagic flux in normal healthy adult mice, Cho,S.; Jung,Y.J. et al., (2018), Brain Research
FunctionalAssociation: anxiety ---- medial orbitofrontal cortex	29969580	Brain correlates of adult attachment style: A voxel-based morphometry study, Zhang,X.; Deng,M. et al., (2018), Brain Research
FunctionalAssociation: cognition ---- nervous system	29944961	Meta-analytic evidence for a core problem solving network across multiple representational domains, Bartley,J.E.; Boeving,E.R. et al., (2018), Neuroscience and Biobehavioral Reviews
FunctionalAssociation: cognition ---- central nervous system	29894724	Pharmacological rescue of mutated Kv3.1 ion-channel linked to progressive myoclonus epilepsies, Munch,A.S.; Saljic,A. et al., (2018), European Journal of Pharmacology
FunctionalAssociation: cognition ---- nervous system	29887799	Non-invasive Brain Stimulation: A Paradigm Shift in Understanding Brain Oscillations., Vosskuhl,J.; Strüber,D. et al., (2018), Front Hum Neurosci
FunctionalAssociation: cognition ---- anxiety	29775777	Antidepressant potential of novel flavonoids derivatives from sweet violet (Viola odorata L): Pharmacological, biochemical and computational evidences for possible involvement of serotonergic mechanism, Karim,N.; Khan,I. et al., (2018), Fitoterapia
FunctionalAssociation: cognition ---- central nervous system	29759140	The involvement of neuroinflammation and necroptosis in the hippocampus during vascular dementia, Belkhelfa,M.; Beder,N. et al., (2018), Journal of Neuroimmunology
FunctionalAssociation: cognition ---- nervous system	29759139	Identifying cytokine predictors of cognitive functioning in breast cancer survivors up to 10 years post chemotherapy using machine learning., Henneghan,A.M.; Palesh,O. et al., (2018), J Neuroimmunol
FunctionalAssociation: cognition ---- orbital cortex	29747856	Paradoxical Decision-Making: A Framework for Understanding Cognition in Parkinson's Disease, Perugini,A.; Ditterich,J. et al., (2018), Trends in Neurosciences
FunctionalAssociation: cognition ---- orbital cortex	29747856	Paradoxical Decision-Making: A Framework for Understanding Cognition in Parkinson's Disease, Perugini,A.; Ditterich,J. et al., (2018), Trends in Neurosciences
FunctionalAssociation: cognition ---- immune system	29746298	Perinatally acquired HIV infection accelerates epigenetic aging in South African adolescents, Horvath,S.; Horvath,S. et al., (2018), AIDS
FunctionalAssociation: cognition ---- orbital cortex	29739891	Quantitative assessment of prefrontal cortex in humans relative to nonhuman primates, Donahue,C.J.; Glasser,M.F. et al., (2018), Proceedings of the National Academy of Sciences of the United States of America
FunctionalAssociation: cognition ---- central nervous system	29704723	Identification of novel β-lactams and pyrrolidinone derivatives as selective Histamine-3 receptor (H3R) modulators as possible anti-obesity agents, Ghoshal,A.; Kumar,A. et al., (2018), European Journal of Medicinal Chemistry
FunctionalAssociation: cognition ---- anxiety	29689518	Characterizing anxiety subtypes and the relationship to behavioral phenotyping in major depression: Results from the EMBARC study, Trombello,J.M.; Pizzagalli,D.A. et al., (2018), Journal of Psychiatric Research
FunctionalAssociation: cognition ---- central nervous system	29678259	Newborn Screening for Lysosomal Storage Disorders, Anderson,S., (2018), Journal of Pediatric Health Care
FunctionalAssociation: cognition ---- anxiety	29677626	Positive alcohol use expectancies moderate the association between anxiety sensitivity and alcohol use across adolescence, Borges,A.M.; Lejuez,C.W. et al., (2018), Drug and Alcohol Dependence
FunctionalAssociation: cognition ---- central nervous system	29628432	Cognitive and psychological issues in postural tachycardia syndrome, Raj,V.; Opie,M. et al., (2018), Autonomic Neuroscience: Basic and Clinical
FunctionalAssociation: cognition ---- central nervous system	29626486	Diverse actions of estradiol on anorexigenic and orexigenic hypothalamic arcuate neurons, Stincic,T.L.; Rønnekleiv,O.K. et al., (2018), Hormones and Behavior
FunctionalAssociation: cognition ---- nervous system	29608999	Experimental effects of acute exercise and music listening on cognitive creativity, Frith,E.; Loprinzi,P.D., (2018), Physiology & Behavior
FunctionalAssociation: cognition ---- nervous system	29604366	Differential recruitment of theory of mind brain network across three tasks: An independent component analysis, Thye,M.D.; Ammons,C.J. et al., (2018), Behavioural Brain Research
FunctionalAssociation: cognition ---- central nervous system	29551693	The dopamine transporter: An unrecognized nexus for dysfunctional peripheral immunity and signaling in Parkinson's Disease, Mackie,P.; Lebowitz,J. et al., (2018), Brain Behavior and Immunity
FunctionalAssociation: cognition ---- immune system	29520368	Glial and tissue-specific regulation of Kynurenine Pathway dioxygenases by acute stress of mice., Dostal,C.R.; Carson Sulzer,M. et al., (2017), Neurobiol Stress
StateChange: anxiety ---> immune system	29520368	Glial and tissue-specific regulation of Kynurenine Pathway dioxygenases by acute stress of mice., Dostal,C.R.; Carson Sulzer,M. et al., (2017), Neurobiol Stress
FunctionalAssociation: cognition ---- nervous system	29487500	The Effects of 10 Hz Transcranial Alternating Current Stimulation on Audiovisual Task Switching., Clayton,M.S.; Yeung,N. et al., (2018), Front Neurosci
FunctionalAssociation: cognition ---- anxiety	29486268	Effects of n-3 polyunsaturated fatty acid supplementation on cognitive functions, electrocortical activity and neurogenesis in a non-human primate, the grey mouse lemur (Microcebus murinus), Royo,J.; Villain,N. et al., (2018), Behavioural Brain Research
FunctionalAssociation: cognition ---- central nervous system	29481915	Cognitive dysfunction and metabolic comorbidities in mood disorders: A repurposing opportunity for glucagon-like peptide 1 receptor agonists?, Mansur,R.B.; Lee,Y. et al., (2018), Neuropharmacology
FunctionalAssociation: cognition ---- anxiety	29475102	Predictors of benzodiazepine use in a transdiagnostic sample of panic disorder, social anxiety disorder, and obsessive-compulsive disorder patients, Laurito,L.D.; Loureiro,C.P. et al., (2018), Psychiatry Research
FunctionalAssociation: cognition ---- nervous system	29435090	Investigating neural efficiency of elite karate athletes during a mental arithmetic task using EEG., Duru,A.D.; Assem,M., (2018), Cogn Neurodyn
StateChange: anxiety ---> nervous system	29410078	A common brain network among state, trait, and pathological anxiety from whole-brain functional connectivity., Takagi,Y.; Sakai,Y. et al., (2018), Neuroimage
FunctionalAssociation: cognition ---- central nervous system	29407944	Alkylated resveratrol prodrugs and metabolites as potential therapeutics for neurodegenerative diseases, Peñalver,P.; Belmonte-Reche,E. et al., (2018), European Journal of Medicinal Chemistry
FunctionalAssociation: cognition ---- anxiety	29398206	Paranoia and anxiety: A cluster analysis in a non-clinical sample and the relationship with worry processes, Sun,X.; So,S.H.- et al., (2018), Schizophrenia Research
StateChange: anxiety ---> central nervous system	29374516	The vicious cycle of itch and anxiety, Sanders,K.M.; Akiyama,T., (2018), Neuroscience and Biobehavioral Reviews
FunctionalAssociation: cognition ---- orbital cortex	29355587	The role of the orbitofrontal cortex in alcohol use, abuse, and dependence, Moorman,D.E., (2018), Progress in Neuropsychopharmacology & Biological Psychiatry
FunctionalAssociation: cognition ---- orbital cortex	29355587	The role of the orbitofrontal cortex in alcohol use, abuse, and dependence, Moorman,D.E., (2018), Progress in Neuropsychopharmacology & Biological Psychiatry
FunctionalAssociation: cognition ---- nervous system	29351872	Low cortical iron and high entorhinal cortex volume promote cognitive functioning in the oldest-old, van Bergen,J.M.G.; Li,X. et al., (2018), Neurobiology of Aging
FunctionalAssociation: cognition ---- nervous system	29328916	The Neuronal Gene Arc Encodes a Repurposed Retrotransposon Gag Protein that Mediates Intercellular RNA Transfer, Pastuzyn,E.D.; Day,C.E. et al., (2017), Cell
FunctionalAssociation: cognition ---- nervous system	29317247	Development of stereotaxic recording system for awake marmosets (Callithrix jacchus), Wakabayashi,M.; Koketsu,D. et al., (2018), Neuroscience Research
StateChange: anxiety ---> nervous system	29309855	Alterations of the amplitude of low-frequency fluctuations in anxiety in Parkinson's disease, Wang,X.; Li,J. et al., (2018), Neuroscience Letters
FunctionalAssociation: cognition ---- nervous system	29226270	Insights into the role of somatic mosaicism in the brain., Paquola,A.C.M.; Erwin,J.A. et al., (2017), Curr Opin Syst Biol
FunctionalAssociation: cognition ---- hippocampal gyrus	29170094	The Choline Acetyltransferase (CHAT) Gene is Associated with Parahippocampal and Hippocampal Structure and Short-term Memory Span, Zhu,B.; Chen,C. et al., (2017), Neuroscience
FunctionalAssociation: cognition ---- nervous system	29118459	Model-based functional neuroimaging using dynamic neural fields: An integrative cognitive neuroscience approach., Wijeakumar,S.; Ambrose,J.P. et al., (2017), J Math Psychol
StateChange: anxiety ---> central nervous system	29054731	The impact of obesity and hypercaloric diet consumption on anxiety and emotional behavior across the lifespan, Baker,K.D.; Loughman,A. et al., (2017), Neuroscience and Biobehavioral Reviews
FunctionalAssociation: cognition ---- nervous system	29051085	40Hz auditory steady-state response in schizophrenia: Sensitivity to stimulation type (clicks versus flutter amplitude-modulated tones), Griskova-Bulanova,I.; Dapsys,K. et al., (2017), Neuroscience Letters
FunctionalAssociation: cognition ---- immune system	29020639	Associations between immunological function and memory recall in healthy adults, Wang,G.Y.; Taylor,T. et al., (2017), Brain and Cognition
FunctionalAssociation: cognition ---- nervous system	28992858	Cognitive Changes Related to Cancer Therapy, Vannorsdall,T.D., (2017), Medical Clinics of North America
FunctionalAssociation: cognition ---- anxiety	28974404	Influence of Venus and Mars in the cognitive sky of schizophrenia. Results from the first-step national FACE-SZ cohort, Fond,G.; Boyer,L. et al., (2018), Schizophrenia Research
FunctionalAssociation: cognition ---- nervous system	28955705	Heart-Rate Variability-More than Heart Beats?, Ernst,G., (2017), Front Public Health
FunctionalAssociation: cognition ---- central nervous system	28947388	The brain-gut axis of fish: Rainbow trout with low and high cortisol response show innate differences in intestinal integrity and brain gene expression, Rosengren,M.; Thörnqvist,P.-O. et al., (2017), General and Comparative Endocrinology
FunctionalAssociation: cognition ---- nervous system	28919535	Altered gray matter volume, cerebral blood flow and functional connectivity in chronic stroke patients, Miao,P.; Wang,C. et al., (2017), Neuroscience Letters
FunctionalAssociation: cognition ---- anxiety	28918360	Do bacteria shape our development? Crosstalk between intestinal microbiota and HPA axis, de Weerth,C., (2017), Neuroscience and Biobehavioral Reviews
FunctionalAssociation: orbital cortex ---- anxiety	28899821	Correlation between brain circuit segregation and obesity, Chao,S.-H.; Liao,Y.-T. et al., (2017), Behavioural Brain Research
FunctionalAssociation: cognition ---- nervous system	28882471	Arginine vasopressin improves the memory deficits in Han Chinese patients with first-episode schizophrenia, Geng,C.-H.; Wang,C. et al., (2017), Peptides
FunctionalAssociation: cognition ---- nervous system	28867652	The neuropsychology and neurobiology of late-onset schizophrenia and very-late-onset schizophrenia-like psychosis: A critical review, Van Assche,L.; Morrens,M. et al., (2017), Neuroscience and Biobehavioral Reviews
FunctionalAssociation: cognition ---- anxiety	28826050	Avoiding math on a rapid timescale: Emotional responsivity and anxious attention in math anxiety, Pizzie,R.G.; Kraemer,D.J.M., (2017), Brain and Cognition
FunctionalAssociation: cognition ---- central nervous system	28824416	Effects of Lutein/Zeaxanthin Supplementation on the Cognitive Function of Community Dwelling Older Adults: A Randomized, Double-Masked, Placebo-Controlled Trial., Hammond,B.R.; Miller,L.S. et al., (2017), Front Aging Neurosci
FunctionalAssociation: cognition ---- nervous system	28811178	Acute Δ-9-tetrahydrocannabinol administration in female rats attenuates immediate responses following losses but not multi-trial reinforcement learning from wins, Wong,S.A.; Randolph,S.H. et al., (2017), Behavioural Brain Research
FunctionalAssociation: cognition ---- anxiety	28757456	Prenatal developmental origins of behavior and mental health: The influence of maternal stress in pregnancy, Van den Bergh,B.R.H.; van den Heuvel,M.I. et al., (2020), Neuroscience and Biobehavioral Reviews
FunctionalAssociation: cognition ---- anxiety	28710918	Intolerance of Uncertainty in eating disorders: An update on the field, Kesby,A.; Maguire,S. et al., (2017), Clinical Psychology Review
FunctionalAssociation: cognition ---- nervous system	28687473	Brain functional alterations in Type 2 Diabetes - A systematic review of fMRI studies, Macpherson,H.; Formica,M. et al., (2017), Frontiers in Neuroendocrinology
FunctionalAssociation: cognition ---- central nervous system	28663092	Nicotinic activity depresses synaptic potentiation in layer V pyramidal neurons of mouse insular cortex, Sato,H.; Kawano,T. et al., (2017), Neuroscience
FunctionalAssociation: cognition ---- central nervous system	28587973	Role of centrally active cardiovascular agents in cognitive disorders, Theobald,R.J., (2017), Current Opinion in Pharmacology
FunctionalAssociation: cognition ---- nervous system	28555099	Load-Dependent Increases in Delay-Period Alpha-Band Power Track the Gating of Task-Irrelevant Inputs to Working Memory., Heinz,A.J.; Johnson,J.S., (2017), Front Hum Neurosci
FunctionalAssociation: cognition ---- nervous system	28511981	Role of cholinergic receptors in memory retrieval depends on gender and age of memory, Rashid,H.; Mahboob,A. et al., (2017), Behavioural Brain Research
FunctionalAssociation: cognition ---- nervous system	28487218	Neural implementation of operations used in quantum cognition, Busemeyer,J.R.; Fakhari,P. et al., (2017), Progress in Biophysics and Molecular Biology
FunctionalAssociation: cognition ---- nervous system	28472447	Actigraphic sleep duration and fragmentation in older women: Associations with performance across cognitive domains, Spira,A.P.; Stone,K.L. et al., (2017), Sleep
FunctionalAssociation: cognition ---- nervous system	28438556	The brain and the subjective experience of time. A voxel based symptom-lesion mapping study, Trojano,L.; Caccavale,M. et al., (2017), Behavioural Brain Research
StateChange: anxiety ---> central nervous system	28411112	Morphine Use in the ED and Outcomes of Patients With Acute Heart Failure, Miró,; Gil,V. et al., (2017), Chest
FunctionalAssociation: cognition ---- nervous system	28389343	Small-world human brain networks: Perspectives and challenges, Liao,X.; Vasilakos,A.V. et al., (2017), Neuroscience and Biobehavioral Reviews
FunctionalAssociation: cognition ---- anxiety	28372937	Effects of Aversive Classical Conditioning on Sexual Response in Women With Dyspareunia and Sexually Functional Controls, Both,S.; Brauer,M. et al., (2017), The Journal of Sexual Medicine
FunctionalAssociation: cognition ---- anxiety	28372937	Effects of Aversive Classical Conditioning on Sexual Response in Women With Dyspareunia and Sexually Functional Controls, Both,S.; Brauer,M. et al., (2017), The Journal of Sexual Medicine
FunctionalAssociation: cognition ---- nervous system	28342945	Cognitive impairment in first-episode drug-naïve patients with schizophrenia: Relationships with serum concentrations of brain-derived neurotrophic factor and glial cell line-derived neurotrophic factor, Xiao,W.; Ye,F. et al., (2017), Progress in Neuropsychopharmacology & Biological Psychiatry
FunctionalAssociation: cognition ---- nervous system	28336358	Assessing hemispheric specialization for processing arithmetic skills in adults: A functional transcranial doppler ultrasonography (fTCD) study, Connaughton,V.M.; Amiruddin,A. et al., (2017), Journal of Neuroscience Methods
StateChange: anxiety ---> central nervous system	28302570	Hippocampal Endothelin-1 decreases excitability of pyramidal neurons and produces anxiolytic effects, Chen,M.; Shu,S. et al., (2017), Neuropharmacology
FunctionalAssociation: cognition ---- orbital cortex	28284394	Impaired Neurotransmission in Early-treated Phenylketonuria Patients, González,M.J.; Gassió,R. et al., (2016), Seminars in Pediatric Neurology
FunctionalAssociation: cognition ---- nervous system	28263831	Involvement of serotonin 2A receptor activation in modulating medial prefrontal cortex and amygdala neuronal activation during novelty-exposure, Hervig,M.E.-S.; Jensen,N.C.H. et al., (2017), Behavioural Brain Research
FunctionalAssociation: cognition ---- nervous system	28238944	Brain correlates of hypnosis: A systematic review and meta-analytic exploration, Landry,M.; Lifshitz,M. et al., (2017), Neuroscience and Biobehavioral Reviews
FunctionalAssociation: cognition ---- central nervous system	28149044	In vitro anti-acetylcholinesterase activity of an aqueous extract of Unicaria tomentosa and in silico study of its active constituents., Chowdhury,S.; ShivaniKumar,S., (2016), Bioinformation
FunctionalAssociation: cognition ---- anxiety	28131211	Potential pathophysiological pathways that can explain the positive effects of exercise on fatigue in multiple sclerosis: A scoping review, Langeskov-Christensen,M.; Bisson,E.J. et al., (2017), Journal of the Neurological Sciences
FunctionalAssociation: cognition ---- anxiety	28108263	Anxiety is associated with cognitive impairment in newly-diagnosed Parkinson's disease, Dissanayaka,N.N.W.; Lawson,R.A. et al., (2017), Parkinsonism and Related Disorders
FunctionalAssociation: cognition ---- anxiety	28108209	The Impact of Cognitive Impairment on Efficacy of Pulmonary Rehabilitation in Patients With COPD, Cleutjens,F.A.H.M.; Spruit,M.A. et al., (2016), Journal of the American Medical Directors Association
FunctionalAssociation: cognition ---- hippocampal gyrus	28027953	Neurophysiological assessment of neural network plasticity and connectivity: Progress towards early functional biomarkers for disease interception therapies in Alzheimer's disease, Walsh,C.; Drinkenburg,W.H.I.M. et al., (2017), Neuroscience and Biobehavioral Reviews
FunctionalAssociation: cognition ---- nervous system	27978457	Neural activations are related to body-shape, anxiety, and outcomes in adolescent anorexia nervosa, Xu,J.; Harper,J.A. et al., (2017), Journal of Psychiatric Research
FunctionalAssociation: cognition ---- nervous system	27939981	5-HT7 receptor-mediated fear conditioning and possible involvement of extracellular signal-regulated kinase, Takeda,K.; Tsuji,M. et al., (2016), Neuroscience Letters
FunctionalAssociation: cognition ---- nervous system	27810345	Classical hallucinogens and neuroimaging: A systematic review of human studies, dos Santos,R.G.; Osório,F.L. et al., (2016), Neuroscience and Biobehavioral Reviews
FunctionalAssociation: cognition ---- orbital cortex	27807165	Rule encoding in orbitofrontal cortex and striatum guides selection, Sleezer,B.J.; Castagno,M.D. et al., (2016), Journal of Neuroscience
FunctionalAssociation: cognition ---- central nervous system	27790611	Mass Spectrometry-Based Approaches to Understand the Molecular Basis of Memory., Pontes,A.H.; de Sousa,M.V., (2016), Front Chem
FunctionalAssociation: cognition ---- central nervous system	27725240	Evaluation of anti-amnesic effect of extracts of selected Ocimum species using in-vitro and in-vivo models, Singh,V.; Kahol,A. et al., (2016), Journal of Ethnopharmacology
FunctionalAssociation: cognition ---- central nervous system	27656397	Insulin in the nervous system and the mind: Functions in metabolism, memory, and mood, Lee,S.-H.; Zabolotny,J.M. et al., (2016), Molecular Metabolism
FunctionalAssociation: cognition ---- central nervous system	27637392	Pathophysiology of Traumatic Brain Injury, McGinn,M.J.; Povlishock,J.T., (2016), Neurosurgery Clinics of North America
FunctionalAssociation: cognition ---- nervous system	27616337	Activation and blockade of serotonin6 receptors in the dorsal hippocampus enhance T maze and hole-board performance in a unilateral 6-hydroxydopamine rat model of Parkinson's disease, Liu,K.C.; Li,J.Y. et al., (2016), Brain Research
FunctionalAssociation: cognition ---- nervous system	27566290	Sex differences in chronic stress effects on cognition in rodents, Luine,V.; Gomez,J. et al., (2017), Pharmacology, Biochemistry and Behavior
FunctionalAssociation: cognition ---- nervous system	27511294	The need for calcium imaging in nonhuman primates: New motor neuroscience and brain-machine interfaces, O'Shea,D.J.; Trautmann,E. et al., (2017), Experimental Neurology
FunctionalAssociation: cognition ---- nervous system	27484631	Cognitive performance, fatigue and event-related potentials in patients with clinically isolated syndrome, Pokryszko-Dragan,A.; Dziadkowiak,E. et al., (2016), Clinical Neurology and Neurosurgery
FunctionalAssociation: cognition ---- nervous system	27478138	Differential activation and tyrosine hydroxylase distribution in the hippocampal, pallial and midbrain brain regions in response to cognitive performance in Indian house crows exposed to abrupt light environment, Taufique,S.K.T.; Kumar,V., (2016), Behavioural Brain Research
FunctionalAssociation: cognition ---- orbital cortex	27450743	Reducing smoking reduces suicidality among individuals with psychosis: Complementary outcomes from a Healthy Lifestyles intervention study, Sankaranarayanan,A.; Clark,V. et al., (2016), Psychiatry Research
FunctionalAssociation: cognition ---- immune system	27395435	Inflammation in Alzheimer's disease: Lessons learned from microglia-depletion models, Spangenberg,E.E.; Green,K.N., (2016), Brain Behavior and Immunity
StateChange: anxiety ---> nervous system	27329685	Paradoxical prefrontal-amygdala recruitment to angry and happy expressions in pediatric posttraumatic stress disorder, Keding,T.J.; Herringa,R.J., (2016), Neuropsychopharmacology
StateChange: anxiety ---> nervous system	27329685	Paradoxical Prefrontal-Amygdala Recruitment to Angry and Happy Expressions in Pediatric Posttraumatic Stress Disorder., Keding,T.J.; Herringa,R.J., (2016), Neuropsychopharmacology
FunctionalAssociation: cognition ---- nervous system	27303286	The Auditory-Brainstem Response to Continuous, Non-repetitive Speech Is Modulated by the Speech Envelope and Reflects Speech Processing., Reichenbach,C.S.; Braiman,C. et al., (2016), Front Comput Neurosci
FunctionalAssociation: cognition ---- orbital cortex	27303281	Lateral-Medial Dissociation in Orbitofrontal Cortex-Hypothalamus Connectivity., Hirose,S.; Osada,T. et al., (2016), Front Hum Neurosci
StateChange: anxiety ---> hippocampal gyrus	27298146	Neuroimaging findings related to behavioral disturbances in alzheimer’s disease: A systematic review, Alves,G.S.; Pantel,J. et al., (2017), Current Alzheimer Research
FunctionalAssociation: cognition ---- orbital cortex	27256552	Over the river, through the woods: Cognitive maps in the hippocampus and orbitofrontal cortex, Wikenheiser,A.M.; Schoenbaum,G. et al., (2016), Nature Reviews Neuroscience
FunctionalAssociation: cognition ---- orbital cortex	27256552	Over the river, through the woods: Cognitive maps in the hippocampus and orbitofrontal cortex, Wikenheiser,A.M.; Schoenbaum,G. et al., (2016), Nature Reviews Neuroscience
FunctionalAssociation: cognition ---- anxiety	27108599	Not all anxious individuals get lost: Trait anxiety and mental rotation ability interact to explain performance in map-based route learning in men, Thoresen,J.C.; Francelet,R. et al., (2016), Neurobiology of Learning and Memory
FunctionalAssociation: orbital cortex ---- anxiety	27063101	Neural correlates of success and failure signals during neurofeedback learning, Radua,J.; Stoica,T. et al., (2016), Neuroscience
FunctionalAssociation: orbital cortex ---- anxiety	27063101	Neural correlates of success and failure signals during neurofeedback learning, Radua,J.; Stoica,T. et al., (2016), Neuroscience
StateChange: anxiety ---> central nervous system	27060334	CRF receptor type 1 (but not type 2) located within the amygdala plays a role in the modulation of anxiety in mice exposed to the elevated plus maze, Cipriano,A.C.; Gomes,K.S. et al., (2016), Hormones and Behavior
FunctionalAssociation: cognition ---- immune system	27055816	B cell and/or autoantibody deficiency do not prevent neuropsychiatric disease in murine systemic lupus erythematosus, Wen,J.; Doerner,J. et al., (2016), Journal of Neuroinflammation
FunctionalAssociation: cognition ---- central nervous system	27032544	Modulatory Effects of Gut Microbiota on the Central Nervous System: How Gut Could Play a Role in Neuropsychiatric Health and Diseases., Yarandi,S.S.; Peterson,D.A. et al., (2016), J Neurogastroenterol Motil
FunctionalAssociation: cognition ---- nervous system	26973116	Impact of lifestyle dimensions on brain pathology and cognition, Schreiber,S.; Vogel,J. et al., (2016), Neurobiology of Aging
FunctionalAssociation: cognition ---- nervous system	26973114	Object individuation and compensation in healthy aging, Pagano,S.; Fait,E. et al., (2016), Neurobiology of Aging
FunctionalAssociation: cognition ---- orbital cortex	26912278	Inactivation of the orbitofrontal cortex reduces irrational choice on a rodent Betting Task, Barrus,M.M.; Hosking,J.G. et al., (2016), Neuroscience
FunctionalAssociation: cognition ---- anxiety	26878750	Neural Mechanisms Underlying Anxiety-Chronic Pain Interactions, Zhuo,M., (2016), Trends in Neurosciences
FunctionalAssociation: orbital cortex ---- anxiety	26872350	Cortical gyrification patterns associated with trait anxiety, Miskovich,T.A.; Pedersen,W.S. et al., (2016), PLoS ONE
FunctionalAssociation: cognition ---- immune system	26827643	Multiplex analyte assays to characterize different dementias: brain inflammatory cytokines in poststroke and other dementias, Chen,A.; Oakley,A.E. et al., (2016), Neurobiology of Aging
FunctionalAssociation: cognition ---- nervous system	26820217	Body representation in the brain, Naito,E., (2016), Neuroscience Research
FunctionalAssociation: anxiety ---- medial orbitofrontal cortex	26802808	Looking at the self in front of others: Neural correlates of attentional bias in social anxiety, Choi,S.-H.; Shin,J.-E. et al., (2016), Journal of Psychiatric Research
FunctionalAssociation: lateral orbitofrontal cortex ---- anxiety	26802808	Looking at the self in front of others: Neural correlates of attentional bias in social anxiety, Choi,S.-H.; Shin,J.-E. et al., (2016), Journal of Psychiatric Research
FunctionalAssociation: cognition ---- lateral orbitofrontal cortex	26802808	Looking at the self in front of others: Neural correlates of attentional bias in social anxiety, Choi,S.-H.; Shin,J.-E. et al., (2016), Journal of Psychiatric Research
FunctionalAssociation: cognition ---- nervous system	26801827	Modulatory effects of dopamine receptors on associative learning performance in zebrafish (Danio rerio), Naderi,M.; Jamwal,A. et al., (2016), Behavioural Brain Research
FunctionalAssociation: cognition ---- nervous system	26773722	Gait in Parkinson's disease: A visuo-cognitive challenge, Stuart,S.; Lord,S. et al., (2016), Neuroscience and Biobehavioral Reviews
FunctionalAssociation: cognition ---- anxiety	26765997	Suppressor of cytokine signaling 2 modulates the immune response profile and development of experimental cerebral malaria, Brant,F.; Miranda,A.S. et al., (2016), Brain Behavior and Immunity
FunctionalAssociation: cognition ---- nervous system	26733864	Age-Related Changes in Inter-Network Connectivity by Component Analysis., La,C.; Mossahebi,P. et al., (2015), Front Aging Neurosci
FunctionalAssociation: cognition ---- immune system	26731444	Absence of IFNγ promotes hippocampal plasticity and enhances cognitive performance., Monteiro,S.; Ferreira,F.M. et al., (2016), Transl Psychiatry
FunctionalAssociation: cognition ---- central nervous system	26724993	The Structure of the Mouse Serotonin 5-HT3 Receptor in Lipid Vesicles, Kudryashev,M.; Castaño-Díez,D. et al., (2016), Structure
FunctionalAssociation: cognition ---- central nervous system	26686188	Postnatal exposure to PFOS, but not PBDE 99, disturb dopaminergic gene transcription in the mouse CNS, Hallgren,S.; Viberg,H., (2016), Environmental Toxicology and Pharmacology
FunctionalAssociation: orbital cortex ---- anxiety	26667072	Cortico-Basal Ganglia Circuit Function in Psychiatric Disease, Gunaydin,L.A.; Kreitzer,A.C. et al., (2016), Annual Review of Physiology
FunctionalAssociation: cognition ---- anxiety	26655466	Threat visibility modulates the defensive brain circuit underlying fear and anxiety, Rigoli,F.; Ewbank,M. et al., (2015), Neuroscience Letters
FunctionalAssociation: cognition ---- hippocampal gyrus	26599055	Impaired parahippocampus connectivity in mild cognitive impairment and Alzheimer's disease, Liu,J.; Zhang,X. et al., (2015), Journal of Alzheimer's Disease
FunctionalAssociation: cognition ---- central nervous system	26500553	The role of serotonin 5-HT2A receptors in memory and cognition., Zhang,G.; Stackman,R.W., (2015), Front Pharmacol
FunctionalAssociation: cognition ---- immune system	26481913	Lupus brain fog: a biologic perspective on cognitive impairment, depression, and fatigue in systemic lupus erythematosus., Mackay,M., (2015), Immunol Res
FunctionalAssociation: orbital cortex ---- anxiety	26481907	Resting state connectivity in alcohol dependent patients and the effect of repetitive transcranial magnetic stimulation, Jansen,J.M.; van Wingen,G. et al., (2015), European Neuropsychopharmacology
FunctionalAssociation: cognition ---- immune system	26467407	The involvement of TNF-α in cognitive dysfunction associated with major depressive disorder: An opportunity for domain specific treatments, Bortolato,B.; Carvalho,A.F. et al., (2015), Current Neuropharmacology
StateChange: anxiety ---> central nervous system	26365557	Loss of neurosteroid-mediated protection following stress during fetal life, Hirst,J.J.; Cumberland,A.L. et al., (2015), Journal of Steroid Biochemistry and Molecular Biology
FunctionalAssociation: cognition ---- central nervous system	26344666	Thyroid hormone signaling: Contribution to neural function, cognition, and relationship to nicotine, Leach,P.T.; Gould,T.J., (2015), Neuroscience and Biobehavioral Reviews
FunctionalAssociation: cognition ---- immune system	26189694	Immune mediators in the brain and peripheral tissues in autism spectrum disorder, Estes,M.L.; McAllister,A.K., (2015), Nature Reviews Neuroscience
FunctionalAssociation: cognition ---- immune system	26174330	The neuropathology and cerebrovascular mechanisms of dementia, Raz,L.; Knoefel,J. et al., (2016), Journal of Cerebral Blood Flow and Metabolism
FunctionalAssociation: cognition ---- nervous system	26166188	Theory of mind in Parkinson's disease: A meta-analysis, Bora,E.; Walterfang,M. et al., (2015), Behavioural Brain Research
FunctionalAssociation: cognition ---- nervous system	26079768	Behavioral and cognitive changes after early postnatal lesions of the rat mediodorsal thalamus, Ouhaz,Z.; Ba-M’hamed,S. et al., (2015), Behavioural Brain Research
FunctionalAssociation: cognition ---- central nervous system	26042530	Discovery of isoalloxazine derivatives as a new class of potential anti-Alzheimer agents and their synthesis, Kanhed,A.M.; Sinha,A. et al., (2015), Bioorganic Chemistry
StateChange: anxiety ---> central nervous system	25974300	An Integrative View of Microbiome-Host Interactions in Inflammatory Bowel Diseases, Wlodarska,M.; Kostic,A.D. et al., (2015), Cell Host & Microbe
FunctionalAssociation: cognition ---- orbital cortex	25959618	Integrating frequency and magnitude information in decision-making in schizophrenia: An account of patient performance on the Iowa Gambling Task, Brown,E.C.; Hack,S.M. et al., (2015), Journal of Psychiatric Research
FunctionalAssociation: cognition ---- orbital cortex	25937503	Reduced paralimbic system gray matter volume in schizophrenia: Correlations with clinical variables, symptomatology and cognitive function, Liao,J.; Yan,H. et al., (2015), Journal of Psychiatric Research
StateChange: anxiety ---> nervous system	25910426	Maternally responsive neurons in the bed nucleus of the stria terminalis and medial preoptic area: Putative circuits for regulating anxiety and reward, McHenry,J.A.; Rubinow,D.R. et al., (2015), Frontiers in Neuroendocrinology
FunctionalAssociation: cognition ---- hippocampal gyrus	25907751	State-based functional connectivity changes associate with cognitive decline in amnestic mild cognitive impairment subjects, Yue,C.; Wu,D. et al., (2015), Behavioural Brain Research
FunctionalAssociation: cognition ---- hippocampal gyrus	25907751	State-based functional connectivity changes associate with cognitive decline in amnestic mild cognitive impairment subjects, Yue,C.; Wu,D. et al., (2015), Behavioural Brain Research
FunctionalAssociation: cognition ---- immune system	25905581	Peripheral leukocyte populations and oxidative stress biomarkers in aged dogs showing impaired cognitive abilities, Mongillo,P.; Bertotto,D. et al., (2015), Age
FunctionalAssociation: cognition ---- central nervous system	25835640	Cannabis: The never-ending, nefarious nepenthe of the 21st century: What should the clinician know?, Greydanus,D.E.; Kaplan,G. et al., (2015), Disease-a-Month
FunctionalAssociation: cognition ---- orbital cortex	25825285	Gray matter atrophy in narcolepsy: An activation likelihood estimation meta-analysis, Weng,H.-H.; Chen,C.-F. et al., (2015), Neuroscience and Biobehavioral Reviews
FunctionalAssociation: cognition ---- nervous system	25788881	Impairments in cognition and neural precursor cell proliferation in mice expressing constitutively active glycogen synthase kinase-3., Pardo,M.; King,M.K. et al., (2015), Front Behav Neurosci
StateChange: anxiety ---> nervous system	25774979	The neuroanatomical basis of panic disorder and social phobia in schizophrenia: A voxel based morphometric study, Picado,M.; Carmona,S. et al., (2015), PLoS ONE
StateChange: anxiety ---> nervous system	25774979	The neuroanatomical basis of panic disorder and social phobia in schizophrenia: a voxel based morphometric study., Picado,M.; Carmona,S. et al., (2015), PLoS One
FunctionalAssociation: cognition ---- anxiety	25774129	The neurobiology of emotion-cognition interactions: fundamental questions and strategies for future research., Okon-Singer,H.; Hendler,T. et al., (2015), Front Hum Neurosci
FunctionalAssociation: cognition ---- central nervous system	25752422	Synthesis and evaluation of tetrahydroindazole derivatives as sigma-2 receptor ligands, Wu,Z.-W.; Song,S.-Y. et al., (2015), Bioorganic & Medicinal Chemistry
StateChange: anxiety ---> nervous system	25698745	Anticipatory anxiety disrupts neural valuation during risky choice, Engelmann,J.B.; Meyer,F. et al., (2015), Journal of Neuroscience
FunctionalAssociation: cognition ---- orbital cortex	25683388	Orbitofrontal cortex dysfunction in psychogenic non-epileptic seizures. A proposal for a two-factor model, Pillai,J.A.; Haut,S.R. et al., (2015), Medical Hypotheses
FunctionalAssociation: cognition ---- orbital cortex	25683388	Orbitofrontal cortex dysfunction in psychogenic non-epileptic seizures. A proposal for a two-factor model, Pillai,J.A.; Haut,S.R. et al., (2015), Medical Hypotheses
FunctionalAssociation: cognition ---- hippocampal gyrus	25632120	The effects of an APOE promoter polymorphism on human cortical morphology during nondemented aging, Chen,Y.; Gu,B. et al., (2015), Journal of Neuroscience
StateChange: anxiety ---> hippocampal gyrus	25595976	Structural changes in the CNS of patients with hemifacial spasm, Bao,F.; Wang,Y. et al., (2015), Neuroscience
FunctionalAssociation: orbital cortex ---- anxiety	25573717	Positron emission tomography imaging of the social brain of common marmosets, Yokoyama,C.; Onoe,H., (2015), Neuroscience Research
FunctionalAssociation: cognition ---- anxiety	25467189	Complementary and Alternative Medical Therapies in Multiple Sclerosis-The American Academy of Neurology Guidelines: A Commentary, Yadav,V.; Narayanaswami,P., (2014), Clinical Therapeutics
FunctionalAssociation: orbital cortex ---- anxiety	25455062	Stress and Anxiety, Bystritsky,A.; Kronemyer,D., (2014), Psychiatric Clinics of North America
negative StateChange: anxiety ---| orbital cortex	25455062	Stress and Anxiety, Bystritsky,A.; Kronemyer,D., (2014), Psychiatric Clinics of North America
FunctionalAssociation: cognition ---- immune system	25451614	Differential activation of immune factors in neurons and glia contribute to individual differences in resilience/vulnerability to sleep disruption, Dissel,S.; Seugnet,L. et al., (2015), Brain Behavior and Immunity
StateChange: anxiety ---> hippocampal gyrus	25446948	Molecular imaging of neuropsychiatric symptoms in Alzheimer's and Parkinson's disease, Hirao,K.; Pontone,G.M. et al., (2014), Neuroscience and Biobehavioral Reviews
FunctionalAssociation: cognition ---- central nervous system	25445486	IL-6 regulation of synaptic function in the CNS, Gruol,D.L., (2015), Neuropharmacology
FunctionalAssociation: cognition ---- hippocampal gyrus	25435315	Environmental heat stress enhances mental fatigue during sustained attention task performing: Evidence from an ASL perfusion study, Qian,S.; Li,M. et al., (2014), Behavioural Brain Research
FunctionalAssociation: cognition ---- nervous system	25400612	Hunting for right and left parietal hot spots using single-pulse TMS: modulation of visuospatial perception during line bisection judgment in the healthy brain., Salatino,A.; Poncini,M. et al., (2014), Front Psychol
FunctionalAssociation: cognition ---- nervous system	25346882	Fetal Alcohol Spectrum Disorders: Recent Neuroimaging Findings., Moore,E.M.; Migliorini,R. et al., (2014), Curr Dev Disord Rep
FunctionalAssociation: cognition ---- anxiety	25115688	Predictors of hoarding severity in older adults with hoarding disorder., Ayers,C.R.; Dozier,M.E., (2015), Int Psychogeriatr
FunctionalAssociation: cognition ---- central nervous system	25057049	A role for picomolar concentrations of pregnenolone sulfate in synaptic activity-dependent Ca2+ signaling and CREB activation., Smith,C.C.; Martin,S.C. et al., (2014), Mol Pharmacol
FunctionalAssociation: cognition ---- hippocampal gyrus	25012096	Hemodynamic response in a geographical word naming verbal fluency test., Marino,J.; Redondo,S. et al., (2014), Span J Psychol
FunctionalAssociation: orbital cortex ---- anxiety	24903650	Prenatal cocaine exposure and adolescent neural responses to appetitive and stressful stimuli, Yip,S.W.; Balodis,I.M. et al., (2014), Neuropsychopharmacology
FunctionalAssociation: cognition ---- lateral orbitofrontal cortex	24899706	Lasting impact of regret and gratification on resting brain activity and its relation to depressive traits, Eryilmaz,H.; Schwartz,S. et al., (2014), Journal of Neuroscience
FunctionalAssociation: orbital cortex ---- anxiety	24882566	Amygdala-Prefrontal Cortex Functional Connectivity During Threat-Induced Anxiety and Goal Distraction, Gold,A.L.; Morey,R.A. et al., (2014), Biological Psychiatry
negative StateChange: anxiety ---| orbital cortex	24882566	Amygdala-prefrontal cortex functional connectivity during threat-induced anxiety and goal distraction., Gold,A.L.; Morey,R.A. et al., (2015), Biol Psychiatry
FunctionalAssociation: cognition ---- central nervous system	24853933	Blood-Brain Barrier: A Dual Life of MFSD2A?, Zhao,Z.; Zlokovic,B.V., (2014), Neuron
FunctionalAssociation: orbital cortex ---- anxiety	24844926	Provocation of symmetry/ordering symptoms in Anorexia nervosa: A functional neuroimaging study, Suda,M.; Uher,R. et al., (2014), PLoS ONE
FunctionalAssociation: cognition ---- nervous system	24817853	From the heart to the mind: cardiac vagal tone modulates top-down and bottom-up visual perception and attention to emotional stimuli., Park,G.; Thayer,J.F., (2014), Front Psychol
FunctionalAssociation: cognition ---- immune system	24751698	Premature immunosenescence is associated with memory dysfunction in rheumatoid arthritis, Petersen,L.E.; Grassi-Oliveira,R. et al., (2014), NeuroImmunoModulation
FunctionalAssociation: cognition ---- orbital cortex	24747486	Specificity of performance monitoring changes in obsessive-compulsive disorder, Endrass,T.; Ullsperger,M., (2014), Neuroscience and Biobehavioral Reviews
FunctionalAssociation: cognition ---- nervous system	24742205	Neural correlates of moral judgments in first- and third-person perspectives: implications for neuroethics and beyond., Avram,M.; Hennig-Fast,K. et al., (2014), BMC Neurosci
FunctionalAssociation: cognition ---- nervous system	24734016	A review of neuroimaging studies of race-related prejudice: does amygdala response reflect threat?, Chekroud,A.M.; Everett,J.A. et al., (2014), Front Hum Neurosci
FunctionalAssociation: cognition ---- nervous system	24592242	Targeting Neural Synchrony Deficits is Sufficient to Improve Cognition in a Schizophrenia-Related Neurodevelopmental Model., Lee,H.; Dvorak,D. et al., (2014), Front Psychiatry
StateChange: anxiety ---> central nervous system	24565792	Effect of recurrent yohimbine on immediate and post-hoc behaviors, stress hormones, and energy homeostatic parameters., Figlewicz,D.P.; Hill,S.R. et al., (2014), Physiol Behav
FunctionalAssociation: cognition ---- hippocampal gyrus	24551159	Relationship between personality and gray matter volume in healthy young adults: a voxel-based morphometric study., Lu,F.; Huo,Y. et al., (2014), PLoS One
FunctionalAssociation: cognition ---- medial orbitofrontal cortex	24449854	Functional changes of the reward system underlie blunted response to social gaze in cocaine users, Preller,K.H.; Herdener,M. et al., (2014), Proceedings of the National Academy of Sciences of the United States of America
FunctionalAssociation: cognition ---- orbital cortex	24444545	Decision-making under risk is improved by both dopaminergic medication and subthalamic stimulation in Parkinson's disease, Boller,J.K.; Barbe,M.T. et al., (2014), Experimental Neurology
FunctionalAssociation: cognition ---- orbital cortex	24444545	Decision-making under risk is improved by both dopaminergic medication and subthalamic stimulation in Parkinson's disease, Boller,J.K.; Barbe,M.T. et al., (2014), Experimental Neurology
FunctionalAssociation: cognition ---- hippocampal gyrus	24439000	Hippocampal and orbital inferior frontal gray matter volume abnormalities and cognitive deficit in treatment-naive, first-episode patients with schizophrenia, Guo,X.; Li,J. et al., (2014), Schizophrenia Research
FunctionalAssociation: cognition ---- central nervous system	24416384	n-butylidenephthalide protects against dopaminergic neuron degeneration and α-synuclein accumulation in Caenorhabditis elegans models of Parkinson's disease., Fu,R.H.; Harn,H.J. et al., (2014), PLoS One
FunctionalAssociation: cognition ---- anxiety	24384981	Perioperative cognitive trajectory in adults, Nadelson,M.R.; Sanders,R.D. et al., (2014), British Journal of Anaesthesia
FunctionalAssociation: anxiety ---- medial orbitofrontal cortex	24355523	Disruption of fetal hormonal programming (prenatal stress) implicates shared risk for sex differences in depression and cardiovascular disease, Goldstein,J.M.; Handa,R.J. et al., (2014), Frontiers in Neuroendocrinology
StateChange: anxiety ---> nervous system	24321404	mRNA distribution of CGRP and its receptor components in the trigeminovascular system and other pain related structures in rat brain, and effect of intracerebroventricular administration of CGRP on Fos expression in the TNC, Bhatt,D.K.; Gupta,S. et al., (2013), Neuroscience Letters
FunctionalAssociation: cognition ---- nervous system	24298421	Combining independent component analysis and Granger causality to investigate brain network dynamics with fNIRS measurements., Yuan,Z., (2013), Biomed Opt Express
FunctionalAssociation: cognition ---- central nervous system	24126149	Chemotherapy-induced cognitive deficits, white matter pathologies and cytokines, Johnston,I.N., (2013), Brain Behavior and Immunity
FunctionalAssociation: cognition ---- central nervous system	24099860	Diurnal profiles of salivary cortisol and alpha-amylase change across the adult lifespan: Evidence from repeated daily life assessments, Nater,U.M.; Hoppmann,C.A. et al., (2013), Psychoneuroendocrinology
FunctionalAssociation: cognition ---- central nervous system	24058873	Ancient neuromodulation by vasopressin/oxytocin-related peptides., Beets,I.; Temmerman,L. et al., (2013), Worm
StateChange: anxiety ---> central nervous system	23994152	A stress steroid triggers anxiety via increased expression of α4βδ GABAA receptors in methamphetamine dependence., Shen,H.; Mohammad,A. et al., (2013), Neuroscience
FunctionalAssociation: cognition ---- central nervous system	23988450	A compound CP-31398 suppresses excitotoxicity-induced neurodegeneration, Fujiwara,T.; Morimoto,K., (2013), Biochemical and Biophysical Research Communications
FunctionalAssociation: cognition ---- orbital cortex	23932190	Characterization of electrically evoked field potentials in the medial prefrontal cortex and orbitofrontal cortex of the rat: Modulation by monoamines, Wallace,J.; Jackson,R.K. et al., (2013), European Neuropsychopharmacology
FunctionalAssociation: cognition ---- orbital cortex	23932190	Characterization of electrically evoked field potentials in the medial prefrontal cortex and orbitofrontal cortex of the rat: modulation by monoamines., Wallace,J.; Jackson,R.K. et al., (2014), Eur Neuropsychopharmacol
FunctionalAssociation: cognition ---- central nervous system	23919196	Can Chronoscopic Reading in Whole Body Reaction Time be a Tool in Detecting Cognitive Dysfunction in Hypertensives? Findings from a Case Control Study., Khode,V.; Rajoor,U. et al., (2013), Ann Med Health Sci Res
FunctionalAssociation: cognition ---- anxiety	23884421	Restoration of Glutamatergic Transmission by Dopamine D4 Receptors in Stressed Animals, Yuen,E.Y.; Zhong,P. et al., (2013), Journal of Biological Chemistry
FunctionalAssociation: cognition ---- orbital cortex	23870490	Olfactory identification deficits and associated response inhibition in obsessive-compulsive disorder: On the scent of the orbitofronto-striatal model, Bersani,G.; Quartini,A. et al., (2013), Psychiatry Research
FunctionalAssociation: cognition ---- orbital cortex	23831354	White-matter density abnormalities in depressive patients with and without childhood neglect: A voxel-based morphometry (VBM) analysis, Peng,H.; Ning,Y. et al., (2013), Neuroscience Letters
FunctionalAssociation: cognition ---- central nervous system	23827881	Modification of neurobehavioral effects of mercury by genetic polymorphisms of metallothionein in children, Woods,J.S.; Heyer,N.J. et al., (2013), Neurotoxicology and Teratology
FunctionalAssociation: cognition ---- central nervous system	23768661	Design, synthesis and neuroprotective evaluation of novel tacrine-benzothiazole hybrids as multi-targeted compounds against Alzheimer's disease, Keri,R.S.; Quintanova,C. et al., (2013), Bioorganic & Medicinal Chemistry
StateChange: anxiety ---> immune system	23640451	Anxiety and adverse health outcomes among cardiac patients: a biobehavioral model., Abed,M.A.; Kloub,M.I. et al., (2014), J Cardiovasc Nurs
FunctionalAssociation: cognition ---- central nervous system	23639207	Cerebrospinal fluid norepinephrine and cognition in subjects across the adult age span., Wang,L.Y.; Murphy,R.R. et al., (2013), Neurobiol Aging
negative StateChange: anxiety ---| orbital cortex	23632454	Orbitofrontal cortex neurofeedback produces lasting changes in contamination anxiety and resting-state connectivity., Scheinost,D.; Stoica,T. et al., (2013), Transl Psychiatry
FunctionalAssociation: anxiety ---- medial orbitofrontal cortex	23628432	Decreased Gray Matter Volume of the Medial Orbitofrontal Cortex in Panic Disorder with Agoraphobia: A Preliminary Study, Na,K.S.; Ham,B.J. et al., (2013), Progress in Neuropsychopharmacology & Biological Psychiatry
FunctionalAssociation: anxiety ---- medial orbitofrontal cortex	23628432	Decreased gray matter volume of the medial orbitofrontal cortex in panic disorder with agoraphobia: A preliminary study, Na,K.S.; Ham,B.J. et al., (2013), Progress in Neuropsychopharmacology & Biological Psychiatry
FunctionalAssociation: cognition ---- anxiety	23611069	The Science of Cognitive Therapy, Hofmann,S.G.; Asmundson,G.J.G. et al., (2011), Behavior Therapy
FunctionalAssociation: cognition ---- anxiety	23611069	The Science of Cognitive Therapy, Hofmann,S.G.; Asmundson,G.J.G. et al., (2011), Behavior Therapy
FunctionalAssociation: cognition ---- anxiety	23611069	The Science of Cognitive Therapy, Hofmann,S.G.; Asmundson,G.J.G. et al., (2011), Behavior Therapy
FunctionalAssociation: cognition ---- central nervous system	23597431	CNS-specific T cells shape brain function via the choroid plexus, Baruch,K.; Schwartz,M., (2013), Brain Behavior and Immunity
StateChange: anxiety ---> nervous system	23415952	In vitro and in vivo models for the study of oral delivery of nanoparticles, Gamboa,J.M.; Leong,K.W., (2013), Advanced Drug Delivery Reviews
FunctionalAssociation: cognition ---- orbital cortex	23396148	Deep brain stimulation in the lateral orbitofrontal cortex impairs spatial reversal learning, Klanker,M.; Post,G. et al., (2013), Behavioural Brain Research
StateChange: anxiety ---> central nervous system	23274765	Superior working memory and behavioural habituation but diminished psychomotor coordination in mice lacking the ecto-5'-nucleotidase (CD73) gene., Zlomuzica,A.; Burghoff,S. et al., (2013), Purinergic Signal
FunctionalAssociation: cognition ---- nervous system	23261871	Sex-based fMRI differences in obese humans in response to high vs. low energy food cues., Geliebter,A.; Pantazatos,S.P. et al., (2013), Behav Brain Res
StateChange: anxiety ---> central nervous system	23224747	Late anxiety-like behavior and neuroinflammation in mice subjected to sublethal polymicrobial sepsis., Calsavara,A.C.; Rodrigues,D.H. et al., (2013), Neurotox Res
FunctionalAssociation: cognition ---- central nervous system	23100411	Loss of NGF-TrkA signaling from the CNS is not sufficient to induce cognitive impairments in young adult or intermediate-aged mice., Müller,M.; Triaca,V. et al., (2012), J Neurosci
FunctionalAssociation: cognition ---- nervous system	23046981	Good practice for conducting and reporting MEG research., Gross,J.; Baillet,S. et al., (2013), Neuroimage
FunctionalAssociation: cognition ---- nervous system	23012427	NMDA receptor function in large-scale anticorrelated neural systems with implications for cognition and schizophrenia., Anticevic,A.; Gancsos,M. et al., (2012), Proc Natl Acad Sci U S A
FunctionalAssociation: cognition ---- central nervous system	22982539	Inhibition of p53 transactivation functionally interacts with microtubule stabilization to suppress excitotoxicity-induced axon degeneration, Fujiwara,T.; Morimoto,K., (2012), Biochemical and Biophysical Research Communications
FunctionalAssociation: cognition ---- central nervous system	22910148	Pleiotropic neuroprotective and metabolic effects of Actovegin's mode of action, Machicao,F.; Muresanu,D.F. et al., (2012), Journal of the Neurological Sciences
StateChange: anxiety ---> nervous system	22831862	Daily physical complaints and hippocampal function: An fMRI study of pain modulation by anxiety, Gondo,M.; Moriguchi,Y. et al., (2012), Neuroimage
StateChange: anxiety ---> nervous system	22831862	Daily physical complaints and hippocampal function: An fMRI study of pain modulation by anxiety, Gondo,M.; Moriguchi,Y. et al., (2012), Neuroimage
StateChange: anxiety ---> nervous system	22831862	Daily physical complaints and hippocampal function: an fMRI study of pain modulation by anxiety., Gondo,M.; Moriguchi,Y. et al., (2012), Neuroimage
FunctionalAssociation: cognition ---- nervous system	22796428	A selective dopamine reuptake inhibitor improves prefrontal cortex-dependent cognitive function: potential relevance to attention deficit hyperactivity disorder., Schmeichel,B.E.; Zemlan,F.P. et al., (2013), Neuropharmacology
FunctionalAssociation: orbital cortex ---- anxiety	22751489	Peritraumatic distress after an earthquake: A bridge between neuroimaging and epidemiology, Nishi,D.; Matsuoka,Y. et al., (2013), Molecular Psychiatry
FunctionalAssociation: cognition ---- central nervous system	22728878	Cooperative effect of p150Glued and microtubule stabilization to suppress excitotoxicity-induced axon degeneration, Fujiwara,T.; Morimoto,K., (2012), Biochemical and Biophysical Research Communications
FunctionalAssociation: cognition ---- anxiety	22697449	The Relationship Among Self-Efficacy, Negative Self-Referent Cognitions, and Social Anxiety in Children: A Multiple Mediator Model, Rudy,B.M.; Davis,T.E. et al., (2011), Behavior Therapy
FunctionalAssociation: cognition ---- lateral orbitofrontal cortex	22678698	Neuroimaging of cognitive brain function in paediatric obsessive compulsive disorder: A review of literature and preliminary meta-analysis, Brem,S.; Hauser,T.U. et al., (2012), Journal of Neural Transmission
FunctionalAssociation: orbital cortex ---- anxiety	22613010	Anxiety symptoms in patients with frontal lobe epilepsy versus generalized epilepsy, Tang,W.K.; Lu,J. et al., (2012), Seizure: European Journal of Epilepsy
FunctionalAssociation: cognition ---- nervous system	22577873	How acute and chronic alcohol consumption affects brain networks: insights from multimodal neuroimaging., Schulte,T.; Oberlin,B.G. et al., (2012), Alcohol Clin Exp Res
FunctionalAssociation: cognition ---- central nervous system	22527617	Clinical consequences of Cushing's syndrome., Valassi,E.; Crespo,I. et al., (2012), Pituitary
FunctionalAssociation: cognition ---- nervous system	22522079	Continuous estrone treatment impairs spatial memory and does not impact number of basal forebrain cholinergic neurons in the surgically menopausal middle-aged rat, Engler-Chiurazzi,E.B.; Talboom,J.S. et al., (2012), Hormones and Behavior
FunctionalAssociation: cognition ---- orbital cortex	22516458	The effect of DISC1 on regional gray matter density of schizophrenia in Han Chinese population, Wei,Q.; Diao,F. et al., (2012), Neuroscience Letters
FunctionalAssociation: cognition ---- anxiety	22496783	High visual working memory capacity in trait social anxiety., Moriya,J.; Sugiura,Y., (2012), PLoS One
FunctionalAssociation: cognition ---- anxiety	22447535	Anxiety sensitivity in adolescence and young adulthood: the role of stressful life events, 5HTTLPR and their interaction., Zavos,H.M.; Wong,C.C. et al., (2012), Depress Anxiety
FunctionalAssociation: cognition ---- anxiety	22445936	The contribution of threat probability estimates to reexperiencing symptoms: A prospective analog study, Regambal,M.J.; Alden,L.E., (2012), Journal of Behavior Therapy and Experimental Psychiatry
FunctionalAssociation: cognition ---- central nervous system	22365961	Neonatal repetitive maternal separation causes long-lasting alterations in various neurotrophic factor expression in the cerebral cortex of rats, Lee,K.Y.; Miki,T. et al., (2012), Life Sciences
FunctionalAssociation: lateral orbitofrontal cortex ---- anxiety	22355403	Regional brain differences in cortical thickness, surface area and subcortical volume in individuals with williams syndrome, Meda,S.A.; Thornton-Wells,T.A. et al., (2012), PLoS ONE
FunctionalAssociation: orbital cortex ---- anxiety	22355403	Regional brain differences in cortical thickness, surface area and subcortical volume in individuals with williams syndrome, Meda,S.A.; Thornton-Wells,T.A. et al., (2012), PLoS ONE
FunctionalAssociation: orbital cortex ---- anxiety	22355403	Regional brain differences in cortical thickness, surface area and subcortical volume in individuals with williams syndrome, Meda,S.A.; Thornton-Wells,T.A. et al., (2012), PLoS ONE
FunctionalAssociation: cognition ---- central nervous system	22336639	The effects of child abuse and neglect on cognitive functioning in adulthood, Gould,F.; Clarke,J. et al., (2012), Journal of Psychiatric Research
negative StateChange: anxiety ---| orbital cortex	22297729	Real-time fMRI biofeedback targeting the orbitofrontal cortex for contamination anxiety., Hampson,M.; Stoica,T. et al., (2012), J Vis Exp
FunctionalAssociation: cognition ---- hippocampal gyrus	22287281	Timing of posterior parahippocampal gyrus activity reveals multiple scene processing stages., Bastin,J.; Committeri,G. et al., (2013), Hum Brain Mapp
FunctionalAssociation: cognition ---- hippocampal gyrus	22197743	The functional connectivity of the human caudate: An application of meta-analytic connectivity modeling with behavioral filtering, Robinson,J.L.; Laird,A.R. et al., (2012), Neuroimage
StateChange: anxiety ---> central nervous system	22125628	Default-mode-like network activation in awake rodents., Upadhyay,J.; Baker,S.J. et al., (2011), PLoS One
FunctionalAssociation: cognition ---- nervous system	22074818	Validation of an air-puff passive-avoidance paradigm for assessment of aversive learning and memory in rat models of chronic pain, Moriarty,O.; Roche,M. et al., (2011), Journal of Neuroscience Methods
FunctionalAssociation: cognition ---- nervous system	22048465	Cognitive training for impaired neural systems in neuropsychiatric illness., Vinogradov,S.; Fisher,M. et al., (2012), Neuropsychopharmacology
FunctionalAssociation: cognition ---- nervous system	22047193	Malaria with neurological involvement in Ugandan children: effect on cognitive ability, academic achievement and behaviour., Bangirana,P.; Musisi,S. et al., (2011), Malar J
FunctionalAssociation: cognition ---- nervous system	22006034	Investigating the neural mechanisms of aware and unaware fear memory with FMRI., Knight,D.C.; Wood,K.H., (2011), J Vis Exp
FunctionalAssociation: cognition ---- orbital cortex	21958514	Lower activation in the right frontoparietal network during a counting Stroop task in a cocaine-dependent group, Barrós-Loscertales,A.; Bustamante,J.C. et al., (2011), Psychiatry Research: Neuroimaging
FunctionalAssociation: cognition ---- immune system	21932047	Cognitive and behavioral consequences of impaired immunoregulation in aging, Corona,A.W.; Fenn,A.M. et al., (2012), Journal of Neuroimmune Pharmacology
FunctionalAssociation: cognition ---- nervous system	21925520	EEG alpha synchronization is related to top-down processing in convergent and divergent thinking, Benedek,M.; Bergner,S. et al., (2011), Neuropsychologia
FunctionalAssociation: cognition ---- central nervous system	21925142	Endosomal trafficking of the G protein-coupled receptor somatostatin receptor 3, Tower-Gilchrist,C.; Lee,E. et al., (2011), Biochemical and Biophysical Research Communications
FunctionalAssociation: cognition ---- nervous system	21907325	Atypical Lateral Connectivity: A Neural Basis for Altered Visuospatial Processing in Autism, Kéïta,L.; Mottron,L. et al., (2011), Biological Psychiatry
FunctionalAssociation: cognition ---- nervous system	21906608	Verbal working memory performance correlates with regional white matter structures in the frontoparietal regions, Takeuchi,H.; Taki,Y. et al., (2011), Neuropsychologia
FunctionalAssociation: cognition ---- anxiety	21899895	Preliminary study of Internet addiction and cognitive function in adolescents based on IQ tests, Park,M.H.; Park,E.J. et al., (2011), Psychiatry Research
FunctionalAssociation: cognition ---- nervous system	21875615	Preserved learning and memory following 5-fluorouracil and cyclophosphamide treatment in rats, Long,J.M.; Lee,G.D. et al., (2011), Pharmacology, Biochemistry and Behavior
FunctionalAssociation: cognition ---- central nervous system	21873056	Development of 2-substituted- N-(naphth-1-ylmethyl) and N-benzhydrylpyrimidin-4-amines as dual cholinesterase and Aβ-aggregation inhibitors: Synthesis and biological evaluation, Mohamed,T.; Yeung,J.C.K. et al., (2011), Bioorganic & Medicinal Chemistry Letters
FunctionalAssociation: cognition ---- immune system	21822589	A lifespan approach to neuroinflammatory and cognitive disorders: A critical role for glia, Bilbo,S.D.; Smith,S.H. et al., (2012), Journal of Neuroimmune Pharmacology
FunctionalAssociation: cognition ---- nervous system	21820000	Vestibular information is necessary for maintaining metric properties of representational space: Evidence from mental imagery, Péruch,P.; Lopez,C. et al., (2011), Neuropsychologia
FunctionalAssociation: orbital cortex ---- anxiety	21811087	The application of vagus nerve stimulation and deep brain stimulation in depression, Mohr,P.; Rodriguez,M. et al., (2011), Neuropsychobiology
FunctionalAssociation: orbital cortex ---- anxiety	21803551	Structural evidence for involvement of a left amygdala-orbitofrontal network in subclinical anxiety, Blackmon,K.; Barr,W.B. et al., (2011), Psychiatry Research: Neuroimaging
FunctionalAssociation: orbital cortex ---- anxiety	21803551	Structural evidence for involvement of a left amygdala-orbitofrontal network in subclinical anxiety, Blackmon,K.; Barr,W.B. et al., (2011), Psychiatry Research: Neuroimaging
FunctionalAssociation: orbital cortex ---- anxiety	21803551	Structural evidence for involvement of a left amygdala-orbitofrontal network in subclinical anxiety, Blackmon,K.; Barr,W.B. et al., (2011), Psychiatry Research: Neuroimaging
negative StateChange: anxiety ---| orbital cortex	21803551	Structural evidence for involvement of a left amygdala-orbitofrontal network in subclinical anxiety, Blackmon,K.; Barr,W.B. et al., (2011), Psychiatry Research: Neuroimaging
FunctionalAssociation: cognition ---- central nervous system	21783533	Developing an exposure-dose-response model for the acute neurotoxicity of organic solvents: overview and progress on in vitro models and dosimetry, Bushnell,P.J.; Shafer,T.J. et al., (2005), Environmental Toxicology and Pharmacology
FunctionalAssociation: cognition ---- central nervous system	21782630	Long-term consequences of developmental exposure to lead or polychlorinated biphenyls::Synaptic transmission and plasticity in the rodent CNS, Gilbert,M.E.; Lasley,S.M., (2002), Environmental Toxicology and Pharmacology
FunctionalAssociation: cognition ---- nervous system	21778100	New frontiers in neuroimaging applications to inborn errors of metabolism., Prust,M.J.; Gropman,A.L. et al., (2011), Mol Genet Metab
FunctionalAssociation: cognition ---- central nervous system	21777613	Gut memories: Towards a cognitive neurobiology of irritable bowel syndrome, Kennedy,P.J.; Clarke,G. et al., (2012), Neuroscience and Biobehavioral Reviews
FunctionalAssociation: cognition ---- anxiety	21763741	Ghrelin postsynaptically depolarizes dorsal raphe neurons in rats in vitro, Ogaya,M.; Kim,J. et al., (2011), Peptides
FunctionalAssociation: cognition ---- nervous system	21763642	Neural substrates of time perception and impulsivity, Wittmann,M.; Simmons,A.N. et al., (2011), Brain Research
FunctionalAssociation: cognition ---- anxiety	21763640	Training children to approach or avoid novel animals: Effects on self-reported attitudes and fear beliefs and information-seeking behaviors, Huijding,J.; Muris,P. et al., (2011), Behaviour Research and Therapy
FunctionalAssociation: cognition ---- orbital cortex	21722741	Cognition-induced modulation of serotonin in the orbitofrontal cortex: A controlled cross-over PET study of a delayed match-to-sample task using the 5-HT2a receptor antagonist [ 18F]altanserin, Hautzel,H.; Müller,H.W. et al., (2011), Neuroimage
FunctionalAssociation: cognition ---- nervous system	21713012	Increased Alpha-Band Power during the Retention of Shapes and Shape-Location Associations in Visual Short-Term Memory., Johnson,J.S.; Sutterer,D.W. et al., (2011), Front Psychol
FunctionalAssociation: anxiety ---- medial orbitofrontal cortex	21705088	Structural correlates of trait anxiety: reduced thickness in medial orbitofrontal cortex accompanied by volume increase in nucleus accumbens., Kühn,S.; Schubert,F. et al., (2011), J Affect Disord
FunctionalAssociation: cognition ---- central nervous system	21689874	Improvement of hand function in children with cerebral palsy via an orthosis that provides wrist extension and thumb abduction, Barroso,P.N.; Vecchio,S.D. et al., (2011), Clinical Biomechanics
FunctionalAssociation: cognition ---- immune system	21603071	Spatial memory performance associated with measures of immune function in elderly female rhesus macaques, Haley,G.E.; Urbanski,H.F. et al., (2011), European Geriatric Medicine
FunctionalAssociation: cognition ---- central nervous system	21549157	Running in laboratory and wild rodents: Differences in context sensitivity and plasticity of hippocampal neurogenesis, Klaus,F.; Amrein,I., (2012), Behavioural Brain Research
FunctionalAssociation: cognition ---- anxiety	21482322	Meta-analytic review of the impact of cognitive-behavior therapy for insomnia on concomitant anxiety, Belleville,G.; Cousineau,H. et al., (2011), Clinical Psychology Review
FunctionalAssociation: cognition ---- nervous system	21441920	Causal role of the prefrontal cortex in top-down modulation of visual processing and working memory., Zanto,T.P.; Rubens,M.T. et al., (2011), Nat Neurosci
FunctionalAssociation: cognition ---- central nervous system	21429752	Design, synthesis and structure-activity relationship (SAR) studies of 2,4-disubstituted pyrimidine derivatives: Dual activity as cholinesterase and Aβ-aggregation inhibitors, Mohamed,T.; Zhao,X. et al., (2011), Bioorganic & Medicinal Chemistry
FunctionalAssociation: cognition ---- central nervous system	21424708	Factors affecting brain structure in men with HIV disease in the post-HAART era., Becker,J.T.; Maruca,V. et al., (2012), Neuroradiology
FunctionalAssociation: cognition ---- anxiety	21420473	Decision-making performance is related to levels of anxiety and differential recruitment of frontostriatal areas in male rats, de Visser,L.; Baars,A.M. et al., (2011), Neuroscience
FunctionalAssociation: cognition ---- anxiety	21420261	A prospective study of maternal anxiety, perceived stress, and depressive symptoms in relation to infant cognitive development, Keim,S.A.; Daniels,J.L. et al., (2011), Early Human Development
FunctionalAssociation: cognition ---- nervous system	21419172	Horizontal biases in rats' use of three-dimensional space., Jovalekic,A.; Hayman,R. et al., (2011), Behav Brain Res
FunctionalAssociation: cognition ---- anxiety	21397895	Failure to replicate the deleterious effects of safety behaviors in exposure therapy, Sy,J.T.; Dixon,L.J. et al., (2011), Behaviour Research and Therapy
FunctionalAssociation: cognition ---- nervous system	21392517	A pattern of perseveration in cocaine addiction may reveal neurocognitive processes implicit in the Wisconsin Card Sorting Test, Woicik,P.A.; Urban,C. et al., (2011), Neuropsychologia
FunctionalAssociation: cognition ---- anxiety	21371837	Electrophysiological and psychological studies in tinnitus, Gabr,T.A.; El-Hay,M.A. et al., (2011), Auris Nasus Larynx
FunctionalAssociation: cognition ---- central nervous system	21356306	Altered hippocampal synaptic transmission in transgenic mice with astrocyte-targeted enhanced CCL2 expression, Nelson,T.E.; Hao,C. et al., (2011), Brain Behavior and Immunity
FunctionalAssociation: cognition ---- nervous system	21316514	Pharmacological Enhancement of Cognition in Individuals with Schizophrenia, Lewis,D.A., (2011), Biological Psychiatry
StateChange: anxiety ---> nervous system	21316468	How specific is specific phobia? Different neural response patterns in two subtypes of specific phobia, Lueken,U.; Kruschwitz,J.D. et al., (2011), Neuroimage
StateChange: anxiety ---> nervous system	21316468	How specific is specific phobia? Different neural response patterns in two subtypes of specific phobia, Lueken,U.; Kruschwitz,J.D. et al., (2011), Neuroimage
StateChange: anxiety ---> nervous system	21289190	Calcitonin gene-related peptide in the bed nucleus of the stria terminalis produces an anxiety-like pattern of behavior and increases neural activation in anxiety-related structures, Sink,K.S.; Walker,D.L. et al., (2011), Journal of Neuroscience
FunctionalAssociation: cognition ---- nervous system	21228187	Mapping infant brain myelination with magnetic resonance imaging., Deoni,S.C.; Mercure,E. et al., (2011), J Neurosci
FunctionalAssociation: cognition ---- nervous system	21219876	Translating cognition from animals to humans, Keeler,J.F.; Robbins,T.W., (2011), Biochemical Pharmacology
FunctionalAssociation: cognition ---- nervous system	21199445	Neuropsychiatric aspects of schizophrenia., Gur,R.E., (2011), CNS Neurosci Ther
FunctionalAssociation: orbital cortex ---- anxiety	21195189	Reduced recruitment of orbitofrontal cortex to human social chemosensory cues in social anxiety, Zhou,W.; Hou,P. et al., (2011), Neuroimage
FunctionalAssociation: orbital cortex ---- anxiety	21195189	Reduced recruitment of orbitofrontal cortex to human social chemosensory cues in social anxiety, Zhou,W.; Hou,P. et al., (2011), Neuroimage
FunctionalAssociation: orbital cortex ---- anxiety	21195189	Reduced recruitment of orbitofrontal cortex to human social chemosensory cues in social anxiety, Zhou,W.; Hou,P. et al., (2011), Neuroimage
FunctionalAssociation: orbital cortex ---- anxiety	21195189	Reduced recruitment of orbitofrontal cortex to human social chemosensory cues in social anxiety, Zhou,W.; Hou,P. et al., (2011), Neuroimage
FunctionalAssociation: orbital cortex ---- anxiety	21167787	Mania following vagus nerve stimulation: A case report and review of the literature, Gerson,R.; Murray,E. et al., (2011), Epilepsy and Behavior
negative StateChange: anxiety ---| orbital cortex	21167787	Mania following vagus nerve stimulation: A case report and review of the literature, Gerson,R.; Murray,E. et al., (2011), Epilepsy and Behavior
FunctionalAssociation: cognition ---- central nervous system	21163534	Cognitive impairment in the remitted state of unipolar depressive disorder: A systematic review, Hasselbalch,B.J.; Knorr,U. et al., (2011), Journal of Affective Disorders
FunctionalAssociation: cognition ---- central nervous system	21124201	Effects of central nervous system antiretroviral penetration on cognitive functioning in the ALLRT cohort., Smurzynski,M.; Wu,K. et al., (2011), AIDS
FunctionalAssociation: anxiety ---- medial orbitofrontal cortex	21111828	Phasic and sustained fear in humans elicits distinct patterns of brain activity, Alvarez,R.P.; Chen,G. et al., (2011), Neuroimage
FunctionalAssociation: cognition ---- nervous system	21111401	A roadmap for the development and validation of event-related potential biomarkers in schizophrenia research., Luck,S.J.; Mathalon,D.H. et al., (2011), Biol Psychiatry
FunctionalAssociation: cognition ---- anxiety	21047622	Looking on the Bright Side of Serotonin Transporter Gene Variation, Homberg,J.R.; Lesch,K.P., (2011), Biological Psychiatry
FunctionalAssociation: cognition ---- nervous system	20954429	Functional magnetic resonance imaging in schizophrenia., Gur,R.E.; Gur,R.C., (2010), Dialogues Clin Neurosci
FunctionalAssociation: cognition ---- anxiety	20951385	Cognitive abilities and clinical variables in bipolar I depressed and euthymic patients and controls, Yates,D.B.; Dittmann,S. et al., (2011), Journal of Psychiatric Research
FunctionalAssociation: cognition ---- central nervous system	20936524	Traumatic brain injury and recovery mechanisms: peptide modulation of periventricular neurogenic regions by the choroid plexus-CSF nexus., Johanson,C.; Stopa,E. et al., (2011), J Neural Transm (Vienna)
FunctionalAssociation: cognition ---- nervous system	20875636	Psychostimulants as cognitive enhancers: the prefrontal cortex, catecholamines, and attention-deficit/hyperactivity disorder., Berridge,C.W.; Devilbiss,D.M., (2011), Biol Psychiatry
FunctionalAssociation: cognition ---- nervous system	20863843	Inhibitory control of memory retrieval and motor processing associated with the right lateral prefrontal cortex: Evidence from deficits in individuals with ADHD, Depue,B.E.; Burgess,G.C. et al., (2010), Neuropsychologia
FunctionalAssociation: cognition ---- anxiety	20817334	Understanding depressive rumination from a cognitive science perspective: The impaired disengagement hypothesis, Koster,E.H.W.; De Lissnyder,E. et al., (2011), Clinical Psychology Review
FunctionalAssociation: cognition ---- orbital cortex	20736050	Orbitofrontal dopaminergic dysfunction causes age-related impairment of reversal learning in rats, Mizoguchi,K.; Shoji,H. et al., (2010), Neuroscience
FunctionalAssociation: cognition ---- orbital cortex	20728457	Neuropsychological assessment of the orbital and ventromedial prefrontal cortex, Zald,D.H.; Andreotti,C., (2010), Neuropsychologia
FunctionalAssociation: cognition ---- nervous system	20723556	Visuomotor robustness is based on integration not segregation, Schenk,T., (2010), Vision Research
FunctionalAssociation: cognition ---- central nervous system	20679113	The interplay of cognition and cooperation., Brosnan,S.F.; Salwiczek,L. et al., (2010), Philos Trans R Soc Lond B Biol Sci
FunctionalAssociation: cognition ---- nervous system	20657643	Essential role of neuron-enriched diacylglycerol kinase (DGK), DGKbeta in neurite spine formation, contributing to cognitive function., Shirai,Y.; Kouzuki,T. et al., (2010), PLoS One
FunctionalAssociation: cognition ---- nervous system	20631840	The relation of ongoing brain activity, evoked neural responses, and cognition., Sadaghiani,S.; Hesselmann,G. et al., (2010), Front Syst Neurosci
FunctionalAssociation: cognition ---- orbital cortex	20605415	Volume reduction and altered sulco-gyral pattern of the orbitofrontal cortex in first-episode schizophrenia, Takayanagi,Y.; Takahashi,T. et al., (2010), Schizophrenia Research
FunctionalAssociation: cognition ---- hippocampal gyrus	20599363	First episode drug-naïve major depressive disorder with panic disorder: Gray matter deficits in limbic and default network structures, Lai,C.H.; Hsu,Y.Y. et al., (2010), European Neuropsychopharmacology
FunctionalAssociation: cognition ---- anxiety	20599133	Efficacy of Cognitive Behavioral Therapy for Anxiety Disorders: A Review of Meta-Analytic Findings, Olatunji,B.O.; Cisler,J.M. et al., (2010), Psychiatric Clinics of North America
FunctionalAssociation: cognition ---- central nervous system	20558210	Temporal patterning of pulses during deep brain stimulation affects central nervous system arousal, Quinkert,A.W.; Schiff,N.D. et al., (2010), Behavioural Brain Research
FunctionalAssociation: cognition ---- nervous system	20542047	Electrified minds: Transcranial direct current stimulation (tDCS) and Galvanic Vestibular Stimulation (GVS) as methods of non-invasive brain stimulation in neuropsychology-A review of current data and future implications, Utz,K.S.; Dimova,V. et al., (2010), Neuropsychologia
FunctionalAssociation: cognition ---- central nervous system	20541425	Synthesis and biological study of 3-(phenylsulfonyl)thieno[2,3- e][1,2,3]triazolo[1,5- a]pyrimidines as potent and selective serotonin 5-HT 6 receptor antagonists, Ivachtchenko,A.V.; Golovina,E.S. et al., (2010), Bioorganic & Medicinal Chemistry
FunctionalAssociation: cognition ---- anxiety	20490370	The Spanish Version of the Self-Statements during Public Speaking Scale: Validation in Adolescents., Rivero,R.; Garcia-Lopez,L. et al., (2010), Eur J Psychol Assess
FunctionalAssociation: orbital cortex ---- anxiety	20484644	Orbitofrontal cortex lesions alter anxiety-related activity in the primate bed nucleus of stria terminalis., Fox,A.S.; Shelton,S.E. et al., (2010), J Neurosci
FunctionalAssociation: orbital cortex ---- anxiety	20484644	Orbitofrontal cortex lesions alter anxiety-related activity in the primate bed nucleus of stria terminalis., Fox,A.S.; Shelton,S.E. et al., (2010), J Neurosci
FunctionalAssociation: cognition ---- anxiety	20410308	Y65C Missense Mutation in the WW Domain of the Golabi-Ito-Hall Syndrome Protein PQBP1 Affects Its Binding Activity and Deregulates Pre-mRNA Splicing, Tapia,V.E.; Nicolaescu,E. et al., (2010), Journal of Biological Chemistry
FunctionalAssociation: cognition ---- orbital cortex	20399867	Dissociable influences of NR2B-receptor related neural transmission on functions of distinct associative basal ganglia circuits, Beste,C.; Baune,B.T. et al., (2010), Neuroimage
FunctionalAssociation: cognition ---- nervous system	20399422	Language, cognition and the cerebellum: Grappling with an enigma, Beaton,A.; Mariën,P., (2010), Cortex
FunctionalAssociation: cognition ---- central nervous system	20303436	Central Nervous System Connectivity after Extreme Prematurity: Understanding Autistic Spectrum Disorder, Msall,M.E., (2010), The Journal of Pediatrics
FunctionalAssociation: cognition ---- nervous system	20303067	Reward and Punishment Processing in Depression, Eshel,N.; Roiser,J.P., (2010), Biological Psychiatry
FunctionalAssociation: cognition ---- anxiety	20227062	Attentional bias training in depression: Therapeutic effects depend on depression severity, Baert,S.; De Raedt,R. et al., (2010), Journal of Behavior Therapy and Experimental Psychiatry
FunctionalAssociation: cognition ---- nervous system	20226773	Mental representations of action: The neural correlates of the verbal and motor components, Péran,P.; Démonet,J.F. et al., (2010), Brain Research
FunctionalAssociation: cognition ---- nervous system	20223254	Involvement of the parietal cortex in perceptual learning (Eureka effect): An interference approach using rTMS, Giovannelli,F.; Silingardi,D. et al., (2010), Neuropsychologia
FunctionalAssociation: cognition ---- orbital cortex	20206211	Dopaminergic modulation of the orbitofrontal cortex affects attention, motivation and impulsive responding in rats performing the five-choice serial reaction time task, Winstanley,C.A.; Zeeb,F.D. et al., (2010), Behavioural Brain Research
FunctionalAssociation: cognition ---- central nervous system	20188634	Levetiracetam, lamotrigine, and phenobarbital in patients with epileptic seizures and Alzheimer's disease, Cumbo,E.; Ligori,L.D., (2010), Epilepsy and Behavior
FunctionalAssociation: cognition ---- anxiety	20153120	An evaluation of pain-related anxiety among daily cigarette smokers in terms of negative and positive reinforcement smoking outcome expectancies, Gonzalez,A.; Hogan,J. et al., (2010), Addictive Behaviors
FunctionalAssociation: orbital cortex ---- anxiety	20138896	Trait anxiety affects decision-making differently in healthy men and women: Towards gender-specific endophenotypes of anxiety, de Visser,L.; van der Knaap,L.J. et al., (2010), Neuropsychologia
FunctionalAssociation: orbital cortex ---- anxiety	20138896	Trait anxiety affects decision-making differently in healthy men and women: Towards gender-specific endophenotypes of anxiety, de Visser,L.; van der Knaap,L.J. et al., (2010), Neuropsychologia
FunctionalAssociation: cognition ---- immune system	20117053	Psychoneuroimmunological outcomes and quality of life, Webber,M.A., (2010), Transfusion and Apheresis Science
StateChange: anxiety ---> immune system	20046843	Erratum: Psychoneuroimmunology: application to ocular diseases., Ventura,L.M., (2009), J Ocul Biol Dis Infor
FunctionalAssociation: cognition ---- hippocampal gyrus	20031272	Effect of temporal lobe structure volume on memory in elderly depressed patients, Avila,R.; Ribeiz,S. et al., (2011), Neurobiology of Aging
FunctionalAssociation: cognition ---- orbital cortex	20022219	Impaired decision making in schizophrenia and orbitofrontal cortex lesion patients, Larquet,M.; Coricelli,G. et al., (2010), Schizophrenia Research
StateChange: anxiety ---> hippocampal gyrus	19962861	Regional cerebral glucose metabolism and anxiety symptoms in bipolar depression: Effects of levothyroxine, Bauer,M.; Berman,S.M. et al., (2010), Psychiatry Research: Neuroimaging
FunctionalAssociation: cognition ---- anxiety	19962408	Fetal asphyctic preconditioning protects against perinatal asphyxia-induced behavioral consequences in adulthood, Strackx,E.; Van den Hove,D.L.A. et al., (2010), Behavioural Brain Research
FunctionalAssociation: cognition ---- orbital cortex	19959341	Cocaine addiction: Diffusion tensor imaging study of the inferior frontal and anterior cingulate white matter, Romero,M.J.; Asensio,S. et al., (2010), Psychiatry Research: Neuroimaging
FunctionalAssociation: cognition ---- anxiety	19945751	Genetic influences on the cognitive biases associated with anxiety and depression symptoms in adolescents., Zavos,H.M.; Rijsdijk,F.V. et al., (2010), J Affect Disord
FunctionalAssociation: cognition ---- nervous system	19936244	Evidence for anomalous network connectivity during working memory encoding in schizophrenia: an ICA based analysis., Meda,S.A.; Stevens,M.C. et al., (2009), PLoS One
StateChange: anxiety ---> hippocampal gyrus	19926861	Cerebral and spinal modulation of pain by emotions., Roy,M.; Piché,M. et al., (2009), Proc Natl Acad Sci U S A
FunctionalAssociation: cognition ---- anxiety	19892318	Does the judicious use of safety behaviors improve the efficacy and acceptability of exposure therapy for claustrophobic fear?, Deacon,B.J.; Sy,J.T. et al., (2010), Journal of Behavior Therapy and Experimental Psychiatry
FunctionalAssociation: cognition ---- orbital cortex	19861150	The glutamate-based genetic immune hypothesis in obsessive-compulsive disorder. An integrative approach from genes to symptoms, Rotge,J.Y.; Aouizerate,B. et al., (2010), Neuroscience
FunctionalAssociation: orbital cortex ---- anxiety	19837053	Major depression, cognitive dysfunction and Alzheimer's disease: Is there a link?, Sierksma,A.S.R.; van den Hove,D.L.A. et al., (2010), European Journal of Pharmacology
FunctionalAssociation: cognition ---- orbital cortex	19819560	Perseveration and not strategic deficits underlie delayed alternation impairment in obsessive-compulsive disorder (OCD), Moritz,S.; Hottenrott,B. et al., (2009), Psychiatry Research
FunctionalAssociation: orbital cortex ---- anxiety	19766164	Propensity and sensitivity measures of fear and disgust are differentially related to emotion-specific brain activation, Schäfer,A.; Leutgeb,V. et al., (2009), Neuroscience Letters
FunctionalAssociation: cognition ---- nervous system	19761851	A neural measure of behavioral engagement: task-residual low-frequency blood oxygenation level-dependent activity in the precuneus., Zhang,S.; Li,C.S., (2010), Neuroimage
FunctionalAssociation: cognition ---- anxiety	19716989	First-line Treatment: A Critical Appraisal of Cognitive Behavioral Therapy Developments and Alternatives, Arch,J.J.; Craske,M.G., (2009), Psychiatric Clinics of North America
FunctionalAssociation: cognition ---- anxiety	19716989	First-line Treatment: A Critical Appraisal of Cognitive Behavioral Therapy Developments and Alternatives, Arch,J.J.; Craske,M.G., (2009), Psychiatric Clinics of North America
StateChange: anxiety ---> immune system	19672468	Psychoneuroimmunology: application to ocular diseases., Ventura,L.M., (2009), J Ocul Biol Dis Infor
FunctionalAssociation: cognition ---- nervous system	19638948	Exploring Cognitive Functions in Babies, Children & Adults with Near Infrared Spectroscopy., Shalinsky,M.H.; Kovelman,I. et al., (2009), J Vis Exp
FunctionalAssociation: cognition ---- anxiety	19632022	Sexual dysfunction in depression and anxiety: Conceptualizing sexual dysfunction as part of an internalizing dimension, Laurent,S.M.; Simons,A.D., (2009), Clinical Psychology Review
FunctionalAssociation: orbital cortex ---- anxiety	19625997	The neurocircuitry of fear, stress, and anxiety disorders., Shin,L.M.; Liberzon,I., (2010), Neuropsychopharmacology
FunctionalAssociation: orbital cortex ---- anxiety	19625980	Neural Correlates of Symptom Dimensions in Pediatric Obsessive-Compulsive Disorder: A Functional Magnetic Resonance Imaging Study, Gilbert,A.R.; Akkal,D. et al., (2009), Journal of the American Academy of Child & Adolescent Psychiatry
negative StateChange: anxiety ---| orbital cortex	19625980	Neural Correlates of Symptom Dimensions in Pediatric Obsessive-Compulsive Disorder: A Functional Magnetic Resonance Imaging Study, Gilbert,A.R.; Akkal,D. et al., (2009), Journal of the American Academy of Child & Adolescent Psychiatry
FunctionalAssociation: cognition ---- anxiety	19616392	Menopausal symptoms following breast cancer treatment: A qualitative investigation of cognitive and behavioural responses, Hunter,M.S.; Coventry,S. et al., (2009), Maturitas
FunctionalAssociation: anxiety ---- medial orbitofrontal cortex	19596457	The expression of c-Fos and colocalisation of c-Fos and glucocorticoid receptors in brain structures of low and high anxiety rats subjected to extinction trials and re-learning of a conditioned fear response, Lehner,M.; Wisłowska-Stanek,A. et al., (2009), Neurobiology of Learning and Memory
StateChange: anxiety ---> nervous system	19576234	Anxiety and spatial attention moderate the electrocortical response to aversive pictures., MacNamara,A.; Hajcak,G., (2009), Neuropsychologia
FunctionalAssociation: cognition ---- nervous system	19575625	Cognitive neural prosthetics., Andersen,R.A.; Hwang,E.J. et al., (2010), Annu Rev Psychol
FunctionalAssociation: cognition ---- anxiety	19541399	Brave men and timid women? A review of the gender differences in fear and anxiety, McLean,C.P.; Anderson,E.R., (2009), Clinical Psychology Review
FunctionalAssociation: cognition ---- nervous system	19540862	White matter tracts associated with set-shifting in healthy aging, Perry,M.E.; McDonald,C.R. et al., (2009), Neuropsychologia
FunctionalAssociation: cognition ---- nervous system	19412534	Functional brain networks develop from a "local to distributed" organization., Fair,D.A.; Cohen,A.L. et al., (2009), PLoS Comput Biol
FunctionalAssociation: cognition ---- nervous system	19381303	Persistent hyperdopaminergia decreases the peak frequency of hippocampal theta oscillations during quiet waking and REM sleep., Dzirasa,K.; Santos,L.M. et al., (2009), PLoS One
FunctionalAssociation: cognition ---- anxiety	19356885	Self-management of health-behaviors among older and younger workers with chronic illness, Munir,F.; Khan,H.T.A. et al., (2009), Patient Education and Counseling
FunctionalAssociation: cognition ---- nervous system	19353757	A comparative study on the effects of the benzodiazepine midazolam and the dopamine agents, apomorphine and sulpiride, on rat behavior in the two-way avoidance test, Dias Melo Carvalho,J.; de Oliveira,A.R. et al., (2009), Pharmacology, Biochemistry and Behavior
FunctionalAssociation: cognition ---- central nervous system	19328683	Hair growth stimulator property of thienyl substituted pyrazole carboxamide derivatives as a cb1 receptor antagonist with in vivo antiobesity effect, Srivastava,B.K.; Soni,R. et al., (2009), Bioorganic & Medicinal Chemistry Letters
FunctionalAssociation: cognition ---- orbital cortex	19306905	Inverse relationship between thalamic and orbitofrontal volumes in obsessive-compulsive disorder, Rotge,J.Y.; Dilharreguy,B. et al., (2009), Progress in Neuropsychopharmacology & Biological Psychiatry
FunctionalAssociation: cognition ---- central nervous system	19282037	Trophic functions of nucleotides in the central nervous system, Neary,J.T.; Zimmermann,H., (2009), Trends in Neurosciences
FunctionalAssociation: cognition ---- nervous system	19269651	Carotid stenosis and the cognitive function, Sztriha,L.K.; Nemeth,D. et al., (2009), Journal of the Neurological Sciences
FunctionalAssociation: cognition ---- anxiety	19223098	Anxiety in children and adolescents with autism spectrum disorders, White,S.W.; Oswald,D. et al., (2009), Clinical Psychology Review
FunctionalAssociation: cognition ---- central nervous system	19217777	Synthesis, binding affinity and SAR of new benzolactam derivatives as dopamine D 3 receptor ligands, Ortega,R.; Raviña,E. et al., (2009), Bioorganic & Medicinal Chemistry Letters
FunctionalAssociation: cognition ---- central nervous system	19162088	Sex-dependent effect of cyclooxygenase-2 inhibition on mouse spatial memory., Guzmán,C.B.; Graham,K.A. et al., (2009), Behav Brain Res
FunctionalAssociation: cognition ---- anxiety	19154853	Cognitions associated with anxiety in Ménière's disease, Kirby,S.E.; Yardley,L., (2009), Journal of Psychosomatic Research
FunctionalAssociation: cognition ---- anxiety	19154853	Cognitions associated with anxiety in Ménière's disease, Kirby,S.E.; Yardley,L., (2009), Journal of Psychosomatic Research
FunctionalAssociation: cognition ---- nervous system	19085094	Glutamatergic and gabaergic neurotransmission and neuronal circuits in hepatic encephalopathy., Cauli,O.; Rodrigo,R. et al., (2009), Metab Brain Dis
FunctionalAssociation: cognition ---- nervous system	19028516	Nicotine withdrawal disrupts new contextual learning, Portugal,G.S.; Gould,T.J., (2009), Pharmacology, Biochemistry and Behavior
FunctionalAssociation: cognition ---- nervous system	18947871	Long-lasting effects of neonatal ionizing radiation exposure on spatial memory and anxiety-like behavior, Caceres,L.G.; Rios,H. et al., (2009), Ecotoxicology and Environmental Safety
FunctionalAssociation: cognition ---- immune system	18809488	Psychobiological responses to social threat: Evolution of a psychological model in psychoneuroimmunology, Kemeny,M.E., (2009), Brain Behavior and Immunity
FunctionalAssociation: cognition ---- immune system	18809488	Psychobiological responses to social threat: Evolution of a psychological model in psychoneuroimmunology, Kemeny,M.E., (2009), Brain Behavior and Immunity
FunctionalAssociation: cognition ---- anxiety	18803958	Understanding the potency of stressful early life experiences on brain and body function, McEwen,B.S., (2008), Metabolism
FunctionalAssociation: cognition ---- nervous system	18786518	Age-related declines in exploratory behavior and markers of hippocampal plasticity are attenuated by prenatal choline supplementation in rats, Glenn,M.J.; Kirby,E.D. et al., (2008), Brain Research
FunctionalAssociation: cognition ---- orbital cortex	18718575	Meta-Analysis of Brain Volume Changes in Obsessive-Compulsive Disorder, Rotge,J.Y.; Guehl,D. et al., (2009), Biological Psychiatry
FunctionalAssociation: cognition ---- anxiety	18687510	Dissonance induction and reduction: A possible principle and connectionist mechanism for why therapies are effective, Tryon,W.W.; Misurell,J.R., (2008), Clinical Psychology Review
FunctionalAssociation: cognition ---- orbital cortex	18635157	Pretreatment Brain Activation During Stroop Task Is Associated with Outcomes in Cocaine-Dependent Patients, Brewer,J.A.; Worhunsky,P.D. et al., (2008), Biological Psychiatry
FunctionalAssociation: cognition ---- nervous system	18634804	The neural correlate of consciousness?, Overgaard,M.; Sandberg,K. et al., (2008), Journal of Theoretical Biology
FunctionalAssociation: cognition ---- central nervous system	18606183	Regulation of AMP-activated protein kinase activity by G-protein coupled receptors: Potential utility in treatment of diabetes and heart disease, Hutchinson,D.S.; Summers,R.J. et al., (2008), Pharmacology and Therapeutics
FunctionalAssociation: cognition ---- nervous system	18585681	Cognition-Enhancing Doses of Methylphenidate Preferentially Increase Prefrontal Cortex Neuronal Responsiveness, Devilbiss,D.M.; Berridge,C.W., (2008), Biological Psychiatry
FunctionalAssociation: cognition ---- nervous system	18573511	Disruption of the prefrontal cortex function by rTMS produces a category-specific enhancement of the reaction times during visual object identification, Viggiano,M.P.; Giovannelli,F. et al., (2008), Neuropsychologia
FunctionalAssociation: cognition ---- anxiety	18571741	Genetic variability in nicotinic acetylcholine receptors and nicotine addiction: Converging evidence from human and animal research, Portugal,G.S.; Gould,T.J., (2008), Behavioural Brain Research
FunctionalAssociation: cognition ---- anxiety	18555570	Attentional focus in social anxiety disorder: Potential for interactive processes, Schultz,L.T.; Heimberg,R.G., (2008), Clinical Psychology Review
FunctionalAssociation: cognition ---- anxiety	18524527	Claustrophobia in MRI: the role of cognitions, Thorpe,S.; Salkovskis,P.M. et al., (2008), Magnetic Resonance Imaging
FunctionalAssociation: cognition ---- central nervous system	18510891	Effects of antiretroviral therapy on cognitive impairment., Liner,K.J.; Hall,C.D. et al., (2008), Curr HIV/AIDS Rep
FunctionalAssociation: cognition ---- anxiety	18502245	Anxiety Symptom Focus in Sessions of Cognitive Therapy for Depression, Gibbons,C.J.; DeRubeis,R.J., (2008), Behavior Therapy
FunctionalAssociation: cognition ---- central nervous system	18500646	Galanin acts as a trophic factor to the central and peripheral nervous systems., Hobson,S.A.; Bacon,A. et al., (2008), Cell Mol Life Sci
FunctionalAssociation: cognition ---- nervous system	18485496	Combining TMS and EEG to study cognitive function and cortico-cortico interactions., Taylor,P.C.; Walsh,V. et al., (2008), Behav Brain Res
FunctionalAssociation: cognition ---- anxiety	18440404	Intrusive cognitions and anxiety in cancer patients, Whitaker,K.L.; Brewin,C.R. et al., (2008), Journal of Psychosomatic Research
FunctionalAssociation: cognition ---- nervous system	18377893	Amyloid flirting with synaptic failure: Towards a comprehensive view of Alzheimer's disease pathogenesis, Marcello,E.; Epis,R. et al., (2008), European Journal of Pharmacology
FunctionalAssociation: cognition ---- anxiety	18321469	Negative self-focused cognitions mediate the effect of trait social anxiety on state anxiety., Schulz,S.M.; Alpers,G.W. et al., (2008), Behav Res Ther
FunctionalAssociation: cognition ---- anxiety	18321469	Negative self-focused cognitions mediate the effect of trait social anxiety on state anxiety, Schulz,S.M.; Alpers,G.W. et al., (2008), Behaviour Research and Therapy
FunctionalAssociation: cognition ---- anxiety	18191812	Attentional bias for body and food in eating disorders: Increased distraction, speeded detection, or both?, Smeets,E.; Roefs,A. et al., (2008), Behaviour Research and Therapy
FunctionalAssociation: cognition ---- orbital cortex	18056163	Orbitofrontal volume deficit in schizophrenia and thought disorder., Nakamura,M.; Nestor,P.G. et al., (2008), Brain
FunctionalAssociation: cognition ---- nervous system	180	Cognitive Changes Related to Cancer Therapy, Vannorsdall,T.D., (2017), Medical Clinics of North America
FunctionalAssociation: cognition ---- central nervous system	17961893	The effect of a single session submaximal aerobic exercise on premotor fraction of reaction time: An electromyographic study, Ozyemisci-Taskiran,O.; Gunendi,Z. et al., (2008), Clinical Biomechanics
FunctionalAssociation: cognition ---- nervous system	17961610	Deficits of knowledge versus executive control in semantic cognition: Insights from cued naming, Jefferies,E.; Patterson,K. et al., (2008), Neuropsychologia
FunctionalAssociation: cognition ---- nervous system	17936726	Neural mechanisms for learning actions in context, Luu,P.; Tucker,D.M. et al., (2007), Brain Research
FunctionalAssociation: cognition ---- orbital cortex	17898221	DeltaFosB induction in orbitofrontal cortex mediates tolerance to cocaine-induced cognitive dysfunction., Winstanley,C.A.; LaPlant,Q. et al., (2007), J Neurosci
FunctionalAssociation: cognition ---- orbital cortex	17890058	Gray matter volume differences and the effects of smoking on gray matter in schizophrenia, Tregellas,J.R.; Shatti,S. et al., (2007), Schizophrenia Research
FunctionalAssociation: orbital cortex ---- anxiety	17825911	Psychobiology of posttraumatic stress disorder in pediatric injury patients: A review of the literature, Langeland,W.; Olff,M., (2008), Neuroscience and Biobehavioral Reviews
FunctionalAssociation: cognition ---- anxiety	1779	Effects of Aversive Classical Conditioning on Sexual Response in Women With Dyspareunia and Sexually Functional Controls, Both,S.; Brauer,M. et al., (2017), The Journal of Sexual Medicine
FunctionalAssociation: cognition ---- anxiety	1779	Effects of Aversive Classical Conditioning on Sexual Response in Women With Dyspareunia and Sexually Functional Controls, Both,S.; Brauer,M. et al., (2017), The Journal of Sexual Medicine
FunctionalAssociation: cognition ---- orbital cortex	17766046	Architectonic distribution of the serotonin transporter within the orbitofrontal cortex of the vervet monkey, Way,B.M.; Laćan,G. et al., (2007), Neuroscience
FunctionalAssociation: cognition ---- anxiety	17707562	Anxiety in the eating disorders: Understanding the overlap, Pallister,E.; Waller,G., (2008), Clinical Psychology Review
FunctionalAssociation: cognition ---- anxiety	17697850	Discomfort Intolerance: Evaluation of a Potential Risk Factor for Anxiety Psychopathology, Schmidt,N.B.; Richey,J.A. et al., (2007), Behavior Therapy
FunctionalAssociation: cognition ---- anxiety	17697850	Discomfort Intolerance: Evaluation of a Potential Risk Factor for Anxiety Psychopathology, Schmidt,N.B.; Richey,J.A. et al., (2007), Behavior Therapy
FunctionalAssociation: cognition ---- anxiety	17697850	Discomfort Intolerance: Evaluation of a Potential Risk Factor for Anxiety Psychopathology, Schmidt,N.B.; Richey,J.A. et al., (2007), Behavior Therapy
FunctionalAssociation: cognition ---- nervous system	17631116	What Do Disturbances in Neural Synchrony Tell Us About Autism?, Uhlhaas,P.J.; Singer,W., (2007), Biological Psychiatry
FunctionalAssociation: cognition ---- nervous system	17631116	What Do Disturbances in Neural Synchrony Tell Us About Autism?, Uhlhaas,P.J.; Singer,W., (2007), Biological Psychiatry
FunctionalAssociation: cognition ---- central nervous system	17628317	The use of evoked potentials in sleep research, Colrain,I.M.; Campbell,K.B., (2007), Sleep Medicine Reviews
FunctionalAssociation: cognition ---- anxiety	17602811	Neuroimaging studies of psychological interventions for mood and anxiety disorders: Empirical and methodological review, Frewen,P.A.; Dozois,D.J.A. et al., (2008), Clinical Psychology Review
FunctionalAssociation: cognition ---- anxiety	17532105	Cognitive processes during fear acquisition and extinction in animals and humans: Implications for exposure therapy of anxiety disorders, Hofmann,S.G., (2008), Clinical Psychology Review
FunctionalAssociation: cognition ---- anxiety	17531394	Influence of sex and estrous cycle on the effects of acute tryptophan depletion induced by a gelatin-based mixture in adult Wistar rats, Jans,L.A.W.; Lieben,C.K.J. et al., (2007), Neuroscience
FunctionalAssociation: cognition ---- orbital cortex	17442593	Amygdala responses to nonlinguistic emotional vocalizations, Fecteau,S.; Belin,P. et al., (2007), Neuroimage
FunctionalAssociation: cognition ---- immune system	17428636	Infection-induced viscerosensory signals from the gut enhance anxiety: Implications for psychoneuroimmunology, Goehler,L.E.; Lyte,M. et al., (2007), Brain Behavior and Immunity
FunctionalAssociation: cognition ---- nervous system	17420034	The calculating hemispheres: Studies of a split-brain patient, Funnell,M.G.; Colvin,M.K. et al., (2007), Neuropsychologia
FunctionalAssociation: cognition ---- nervous system	17418888	Functional connectivity in an fMRI study of semantic and phonological processes and the effect of l-Dopa, Tivarus,M.E.; Hillier,A. et al., (2008), Brain and Language
FunctionalAssociation: cognition ---- nervous system	17382376	Histamine H 1 receptor involvement in prepulse inhibition and memory function: Relevance for the antipsychotic actions of clozapine, Roegge,C.S.; Perraut,C. et al., (2007), Pharmacology, Biochemistry and Behavior
FunctionalAssociation: cognition ---- hippocampal gyrus	17359942	The neural mechanism of imagining facial affective expression, Kim,S.E.; Kim,J.W. et al., (2007), Brain Research
FunctionalAssociation: cognition ---- anxiety	17341416	Neuropsychological impairment associated with compulsive hoarding, Grisham,J.R.; Brown,T.A. et al., (2007), Behaviour Research and Therapy
FunctionalAssociation: cognition ---- nervous system	17337482	Neural regions essential for distinct cognitive processes underlying picture naming., DeLeon,J.; Gottesman,R.F. et al., (2007), Brain
FunctionalAssociation: cognition ---- orbital cortex	17275340	Prospective reports of chronic life stress predict decreased grey matter volume in the hippocampus, Gianaros,P.J.; Jennings,J.R. et al., (2007), Neuroimage
FunctionalAssociation: cognition ---- nervous system	17250885	Developmental changes in neural activity to familiar words and gestures, Sheehan,E.A.; Namy,L.L. et al., (2007), Brain and Language
FunctionalAssociation: cognition ---- nervous system	17223091	Selection and maintenance of stimulus-response rules during preparation and performance of a spatial choice-reaction task, Schumacher,E.H.; Cole,M.W. et al., (2007), Brain Research
FunctionalAssociation: cognition ---- nervous system	17157827	Electrophysiological and cerebrovascular effects of the α-secretase-derived form of amyloid precursor protein in young and middle-aged rats, Sánchez-Alavez,M.; Chan,S.L. et al., (2007), Brain Research
FunctionalAssociation: cognition ---- nervous system	17123480	Hippocampal Volume and Mood Disorders After Traumatic Brain Injury, Jorge,R.E.; Acion,L. et al., (2007), Biological Psychiatry
FunctionalAssociation: cognition ---- anxiety	17070929	Cognition Checklist for Mania-Revised, Beck,A.T.; Colis,M.J. et al., (2006), Psychiatry Research
FunctionalAssociation: anxiety ---- medial orbitofrontal cortex	17027930	Regional Cerebral Glucose Metabolic Abnormalities in Bipolar II Depression, Mah,L.; Zarate,C.A. et al., (2007), Biological Psychiatry
FunctionalAssociation: cognition ---- nervous system	16996092	Fast recognition of social emotions takes the whole brain: Interhemispheric cooperation in the absence of cerebral asymmetry, Tamietto,M.; Adenzato,M. et al., (2007), Neuropsychologia
FunctionalAssociation: cognition ---- anxiety	16919611	Aged rats: Sex differences and responses to chronic stress, Bowman,R.E.; Maclusky,N.J. et al., (2006), Brain Research
FunctionalAssociation: cognition ---- anxiety	16870275	A comparison of physiological and behavioural parameters in C57BL/6J mice undergoing food or water restriction regimes, Tucci,V.; Hardy,A. et al., (2006), Behavioural Brain Research
FunctionalAssociation: orbital cortex ---- anxiety	16797939	Decreased choline and creatine concentrations in centrum semiovale in patients with generalized anxiety disorder: Relationship to IQ and early trauma, Coplan,J.D.; Mathew,S.J. et al., (2006), Psychiatry Research: Neuroimaging
FunctionalAssociation: orbital cortex ---- anxiety	16757181	Effects of expectation on the brain metabolic responses to methylphenidate and to its placebo in non-drug abusing subjects, Volkow,N.D.; Wang,G.J. et al., (2006), Neuroimage
FunctionalAssociation: cognition ---- central nervous system	16750842	The immune risk phenotype is associated with IL-6 in the terminal decline stage: Findings from the Swedish NONA immune longitudinal study of very late life functioning, Wikby,A.; Nilsson,B.O. et al., (2006), Mechanisms of Ageing and Development
FunctionalAssociation: cognition ---- anxiety	16635479	Worry and rumination: Differential associations with anxious and depressive symptoms and coping behavior, Hong,R.Y., (2007), Behaviour Research and Therapy
FunctionalAssociation: orbital cortex ---- anxiety	16620984	Altered brain activity processing in high-anxiety rodents revealed by challenge paradigms and functional mapping, Singewald,N., (2007), Neuroscience and Biobehavioral Reviews
FunctionalAssociation: cognition ---- central nervous system	16600883	Bumble-bee foragers infected by a gut parasite have an impaired ability to utilize floral information., Gegear,R.J.; Otterstatter,M.C. et al., (2006), Proc Biol Sci
FunctionalAssociation: cognition ---- anxiety	16546226	Cortical/hippocampal monoamines, HPA-axis changes and aversive behavior following stress and restress in an animal model of post-traumatic stress disorder, Harvey,B.H.; Brand,L. et al., (2006), Physiology & Behavior
FunctionalAssociation: cognition ---- nervous system	16443010	Let's Talk Together: Memory Traces Revealed by Cooperative Activation in the Cerebral Cortex, Kaiser,J.; Leiberg,S. et al., (2005), International Review of Neurobiology
FunctionalAssociation: cognition ---- anxiety	16301016	Responses to symptom induction exercises in panic disorder, Antony,M.M.; Ledley,D.R. et al., (2006), Behaviour Research and Therapy
FunctionalAssociation: orbital cortex ---- anxiety	16291022	Neuroimaging in Functional Somatic Syndromes, Wood,P.B., (2005), International Review of Neurobiology
negative StateChange: anxiety ---| orbital cortex	16291022	Neuroimaging in Functional Somatic Syndromes, Wood,P.B., (2005), International Review of Neurobiology
FunctionalAssociation: cognition ---- central nervous system	16291019	Neuroimaging in Dementia, Ebmeier,K.P.; Donaghey,C. et al., (2005), International Review of Neurobiology
FunctionalAssociation: cognition ---- anxiety	16168793	A cognitive therapy conceptualization of panic disorder exacerbated by interferon treatment, Farber,G.A.; Levin,T. et al., (2005), General Hospital Psychiatry
FunctionalAssociation: cognition ---- central nervous system	16140130	Appendices: Examples of Available Tools for Screening and Evaluation, Lawhorne,L., (2005), Primary Care: Clinics in Office Practice
FunctionalAssociation: cognition ---- central nervous system	16122877	Are genes of human intelligence related to the metabolism of thyroid and steroids hormones? - Endocrine changes may explain human evolution and higher intelligence, Correia,H.R.; Balseiro,S.C. et al., (2005), Medical Hypotheses
FunctionalAssociation: cognition ---- nervous system	16112090	Molarless-induced changes of spines in hippocampal region of SAMP8 mice, Kubo,K.; Iwaku,F. et al., (2005), Brain Research
FunctionalAssociation: cognition ---- nervous system	16099481	The effects of chronic unpredictable stress on male rats in the water maze, Gouirand,A.M.; Matuszewich,L., (2005), Physiology & Behavior
FunctionalAssociation: cognition ---- anxiety	16086981	Preliminary evidence for an emotion dysregulation model of generalized anxiety disorder, Mennin,D.S.; Heimberg,R.G. et al., (2005), Behaviour Research and Therapy
FunctionalAssociation: orbital cortex ---- anxiety	16055312	Single voxel proton magnetic resonance spectroscopy in women with and without intimate partner violence-related posttraumatic stress disorder, Seedat,S.; Videen,J.S. et al., (2005), Psychiatry Research: Neuroimaging
FunctionalAssociation: cognition ---- nervous system	16039619	The Relationship of Structural Alterations to Cognitive Deficits in Schizophrenia: A Voxel-Based Morphometry Study, Antonova,E.; Kumari,V. et al., (2005), Biological Psychiatry
FunctionalAssociation: cognition ---- central nervous system	16038884	Cerebral ischemia induced apoptosis and necrosis in normal and diabetic rats, Rizk,N.N.; Rafols,J. et al., (2005), Brain Research
FunctionalAssociation: cognition ---- central nervous system	15970828	Extended-release formulations of oxybutynin and tolterodine exhibit similar central nervous system tolerability profiles: A subanalysis of data from the OPERA trial, Chu,F.M.; Dmochowski,R.R. et al., (2005), American Journal of Obstetrics and Gynecology
FunctionalAssociation: cognition ---- anxiety	15951108	Soy isoflavones modulate the expression of BAD and neuron-specific beta III tubulin in male rat brain, Bu,L.; Lephart,E.D., (2005), Neuroscience Letters
FunctionalAssociation: cognition ---- orbital cortex	15950437	Prefrontal cognitive functions in stabilized first-episode patients with schizophrenia spectrum disorders: A dissociation between dorsolateral and orbitofrontal functioning, Rodríguez-Sánchez,J.M.; Crespo-Facorro,B. et al., (2005), Schizophrenia Research
FunctionalAssociation: cognition ---- nervous system	15932752	Roles for fgf8 signaling in left-right patterning of the visceral organs and craniofacial skeleton, Albertson,R.C.; Yelick,P.C., (2005), Developmental Biology
FunctionalAssociation: cognition ---- anxiety	15922060	Reversal of prenatal diazepam-induced deficit in a spatial-object learning task by brief, periodic maternal separation in adult rats, Cannizzaro,E.; Martire,M. et al., (2005), Behavioural Brain Research
FunctionalAssociation: cognition ---- nervous system	15877309	Neurobiological basis of depression: an update, Kalia,M., (2005), Metabolism
FunctionalAssociation: cognition ---- nervous system	15862852	Impaired oral reading in two atypical dyslexics: A comparison with a computational lexical-analogy model, Marchand,Y.; Friedman,R.B., (2005), Brain and Language
FunctionalAssociation: cognition ---- central nervous system	15826877	Inhibitory avoidance memory retention in the elevated T-maze is impaired after perivascular manipulation of the common carotid arteries, de Bortoli,V.C.; Júnior,H.Z. et al., (2005), Life Sciences
FunctionalAssociation: cognition ---- nervous system	15820705	Mild early life stress enhances prefrontal-dependent response inhibition in monkeys, Parker,K.J.; Buckmaster,C.L. et al., (2005), Biological Psychiatry
FunctionalAssociation: cognition ---- nervous system	15820546	The neuropsychology of obsessive compulsive disorder: the importance of failures in cognitive and behavioural inhibition as candidate endophenotypic markers, Chamberlain,S.R.; Blackwell,A.D. et al., (2005), Neuroscience and Biobehavioral Reviews
FunctionalAssociation: cognition ---- orbital cortex	15820546	The neuropsychology of obsessive compulsive disorder: the importance of failures in cognitive and behavioural inhibition as candidate endophenotypic markers, Chamberlain,S.R.; Blackwell,A.D. et al., (2005), Neuroscience and Biobehavioral Reviews
FunctionalAssociation: cognition ---- orbital cortex	15721792	Stimulant-induced adaptations in neostriatal matrix and striosome systems: Transiting from instrumental responding to habitual behavior in drug addiction, Canales,J.J., (2005), Neurobiology of Learning and Memory
FunctionalAssociation: cognition ---- nervous system	15721189	Dissociating neuro-cognitive component processes: voxel-based correlational methodology, Tyler,L.K.; Marslen-Wilson,W. et al., (2005), Neuropsychologia
FunctionalAssociation: cognition ---- anxiety	15581676	Age- and sex-related disturbance in a battery of sensorimotor and cognitive tasks in Kunming mice, Chen,G.H.; Wang,Y.J. et al., (2004), Physiology & Behavior
FunctionalAssociation: cognition ---- anxiety	15561453	Cognitive versus behavioral treatment of concurrent alcohol dependence and agoraphobia: A pilot study, Toneatto,T., (2005), Addictive Behaviors
FunctionalAssociation: cognition ---- nervous system	15555674	Animal cognition: defining the issues, Sarter,M., (2004), Neuroscience and Biobehavioral Reviews
FunctionalAssociation: cognition ---- anxiety	15488366	Differentiating hypochondriasis from panic disorder, Hiller,W.; Leibbrand,R. et al., (2005), Journal of Anxiety Disorders
FunctionalAssociation: cognition ---- hippocampal gyrus	15329292	The relationship between brain structure and neurocognition in schizophrenia: a selective review, Antonova,E.; Sharma,T. et al., (2004), Schizophrenia Research
FunctionalAssociation: cognition ---- hippocampal gyrus	15329292	The relationship between brain structure and neurocognition in schizophrenia: a selective review., Antonova,E.; Sharma,T. et al., (2004), Schizophr Res
FunctionalAssociation: cognition ---- anxiety	15325744	An integrated cognitive model of panic disorder: The role of positive and negative cognitions, Casey,L.M.; Oei,T.P.S. et al., (2004), Clinical Psychology Review
FunctionalAssociation: cognition ---- anxiety	15325744	An integrated cognitive model of panic disorder: The role of positive and negative cognitions, Casey,L.M.; Oei,T.P.S. et al., (2004), Clinical Psychology Review
FunctionalAssociation: cognition ---- nervous system	15306238	Estrogen receptor alpha containing neurons in the monkey forebrain: lack of association with calcium binding proteins and choline acetyltransferase, Perez,S.; Sendera,T.J et al., (2004), Brain Research
FunctionalAssociation: cognition ---- anxiety	15262221	Differential relations between heart rate and skin conductance, and public speaking anxiety, Croft,R.J.; Gonsalvez,C.J. et al., (2004), Journal of Behavior Therapy and Experimental Psychiatry
FunctionalAssociation: orbital cortex ---- anxiety	15246336	Functional imaging and the neural systems of chronic pain, Mackey,S.C.; Maeda,F., (2004), Neurosurgery Clinics of North America
FunctionalAssociation: cognition ---- anxiety	15046973	A prospective study on the course of anxiety after vestibular neuronitis, Godemann,F.; Linden,M. et al., (2004), Journal of Psychosomatic Research
FunctionalAssociation: cognition ---- anxiety	15036579	Multiple binge alcohol consumption during rat adolescence increases anxiety but does not impair retention in the passive avoidance task, Popović,M.; Caballero-Bleda,M. et al., (2004), Neuroscience Letters
FunctionalAssociation: cognition ---- central nervous system	14984801	Olfactory deficits in HIV-infected patients with and without AIDS dementia complex, Zucco,G.M.; Ingegneri,G., (2004), Physiology & Behavior
FunctionalAssociation: orbital cortex ---- anxiety	14744460	Neuroimaging correlates of anxiety after pediatric traumatic brain injury, Vasa,R.A.; Grados,M. et al., (2004), Biological Psychiatry
FunctionalAssociation: orbital cortex ---- anxiety	14744460	Neuroimaging correlates of anxiety after pediatric traumatic brain injury, Vasa,R.A.; Grados,M. et al., (2004), Biological Psychiatry
FunctionalAssociation: orbital cortex ---- anxiety	14744460	Neuroimaging correlates of anxiety after pediatric traumatic brain injury, Vasa,R.A.; Grados,M. et al., (2004), Biological Psychiatry
FunctionalAssociation: orbital cortex ---- anxiety	14744460	Neuroimaging correlates of anxiety after pediatric traumatic brain injury, Vasa,R.A.; Grados,M. et al., (2004), Biological Psychiatry
FunctionalAssociation: orbital cortex ---- anxiety	14744460	Neuroimaging correlates of anxiety after pediatric traumatic brain injury, Vasa,R.A.; Grados,M. et al., (2004), Biological Psychiatry
FunctionalAssociation: orbital cortex ---- anxiety	14744460	Neuroimaging correlates of anxiety after pediatric traumatic brain injury., Vasa,R.A.; Grados,M. et al., (2004), Biol Psychiatry
FunctionalAssociation: orbital cortex ---- anxiety	14744460	Neuroimaging correlates of anxiety after pediatric traumatic brain injury., Vasa,R.A.; Grados,M. et al., (2004), Biol Psychiatry
negative StateChange: anxiety ---| orbital cortex	14744460	Neuroimaging correlates of anxiety after pediatric traumatic brain injury., Vasa,R.A.; Grados,M. et al., (2004), Biol Psychiatry
StateChange: anxiety ---> central nervous system	14552897	Age-related neurodegenerative changes in the central nervous system of estrogen-deficient follitropin receptor knockout mice, Danilovich,N.; Harada,N. et al., (2003), Experimental Neurology
FunctionalAssociation: cognition ---- anxiety	12706512	Evolved mechanisms in depression: the role and interaction of attachment and social rank in depression, Sloman,L.; Gilbert,P. et al., (2003), Journal of Affective Disorders
FunctionalAssociation: cognition ---- hippocampal gyrus	12505814	Distribution of microtubule-associated protein MAP2-immunoreactive interstitial neurons in the parahippocampal white matter in subjects with schizophrenia., Rioux,L.; Nissanov,J. et al., (2003), Am J Psychiatry
FunctionalAssociation: cognition ---- anxiety	12488119	Posttraumatic stress disorder in the emergency room: exploration of a cognitive model, Laposa,J.M.; Alden,L.E., (2003), Behaviour Research and Therapy
FunctionalAssociation: cognition ---- nervous system	12479840	Contributions of the prefrontal cortex to the neural basis of human decision making, Krawczyk,D.C., (2002), Neuroscience and Biobehavioral Reviews
FunctionalAssociation: cognition ---- orbital cortex	12479840	Contributions of the prefrontal cortex to the neural basis of human decision making, Krawczyk,D.C., (2002), Neuroscience and Biobehavioral Reviews
FunctionalAssociation: orbital cortex ---- anxiety	12460694	Cerebral blood flow during anticipation of public speaking in social phobia: a PET study, Tillfors,M.; Furmark,T. et al., (2002), Biological Psychiatry
FunctionalAssociation: cognition ---- nervous system	12457753	Memory encoding and hippocampally-based novelty/familiarity discrimination networks, Habib,R.; McIntosh,A.R. et al., (2003), Neuropsychologia
FunctionalAssociation: cognition ---- nervous system	12419414	Estrogen restores cognition and cholinergic phenotype in an animal model of Down syndrome, Granholm,A.C.E.; Ford,K.A. et al., (2002), Physiology & Behavior
FunctionalAssociation: cognition ---- nervous system	12417470	Evidence for asymmetric frontal-lobe involvement in episodic memory from functional magnetic resonance imaging and patients with unilateral frontal-lobe excisions, Lee,A.C.H.; Robbins,T.W. et al., (2002), Neuropsychologia
FunctionalAssociation: cognition ---- anxiety	12405521	Priming panic interpretations in children of patients with panic disorder, Schneider,S.; Unnewehr,S. et al., (2002), Journal of Anxiety Disorders
FunctionalAssociation: orbital cortex ---- anxiety	124	Converging Prefronto-Insula-Amygdala Pathways in Negative Emotion Regulation in Marmoset Monkeys, Shiba,Y.; Oikonomidis,L. et al., (2017), Biological Psychiatry
FunctionalAssociation: cognition ---- anxiety	12375728	The relationship of thought-action fusion to pathologicial worry and generalized anxiety disorder, Hazlett-Stevens,H.; Zucker,B.G. et al., (2002), Behaviour Research and Therapy
FunctionalAssociation: cognition ---- nervous system	12361665	Neural and behavioral substrates of mood and mood regulation, Davidson,R.J.; Lewis,D.A. et al., (2002), Biological Psychiatry
StateChange: anxiety ---> immune system	12188031	Serotonin, 5-hydroxyindoleacetic acid and serotonin transporter in blood peripheral lymphocytes of patients with generalized anxiety disorder., Hernández,E.; Lastra,S. et al., (2002), Int Immunopharmacol
FunctionalAssociation: cognition ---- orbital cortex	12169340	The cognitive neuropsychiatric approach to investigating the neurobiology of schizophrenia and other disorders, Pantelis,C.; Maruff,P., (2002), Journal of Psychosomatic Research
FunctionalAssociation: cognition ---- orbital cortex	12048148	Decision making deficits in patients with first-episode and chronic schizophrenia, Hutton,S.B.; Murphy,F.C. et al., (2002), Schizophrenia Research
FunctionalAssociation: cognition ---- nervous system	12020863	Effects of estrogen on acetylcholine release in frontal cortex of female rats: involvement of serotonergic neuronal systems, Matsuda,Y.; Hirano,H. et al., (2002), Brain Research
FunctionalAssociation: orbital cortex ---- anxiety	12015237	Brain mechanisms of pain affect and pain modulation, Rainville,P., (2002), Current Opinion in Neurobiology
FunctionalAssociation: cognition ---- anxiety	11934128	A priori expectancy bias and its relation to shock experience and anxiety: a naturalistic study in patients with an automatic implantable cardioverter defibrillator, Pauli,P.; Wiedemann,G. et al., (2001), Journal of Behavior Therapy and Experimental Psychiatry
FunctionalAssociation: cognition ---- anxiety	11918094	Overlapping and Distinctive Features of Hypochondriasis and Obsessive-Compulsive Disorder, Neziroglu,F.; McKay,D. et al., (2000), Journal of Anxiety Disorders
FunctionalAssociation: orbital cortex ---- anxiety	11839362	Magnetic resonance spectroscopy: current and future applications in psychiatric research, Lyoo,I.K.; Renshaw,P.F., (2002), Biological Psychiatry
negative StateChange: anxiety ---| orbital cortex	11839362	Magnetic resonance spectroscopy: current and future applications in psychiatric research, Lyoo,I.K.; Renshaw,P.F., (2002), Biological Psychiatry
FunctionalAssociation: cognition ---- anxiety	11718887	The hippocampal formation - orbitomedial prefrontal cortex circuit in the attentional control of active memory, Wall,P.M.; Messier,C., (2001), Behavioural Brain Research
FunctionalAssociation: cognition ---- anxiety	11440798	Detection of corticotropin-releasing hormone receptor 1 immunoreactivity in cholinergic, dopaminergic and noradrenergic neurons of the murine basal forebrain and brainstem nuclei - potential implication for arousal and attention, Sauvage,M.; Steckler,T., (2001), Neuroscience
FunctionalAssociation: cognition ---- anxiety	11419610	Chronic pain: a reformulation of the cognitive-behavioural model, Sharp,T.J., (2001), Behaviour Research and Therapy
FunctionalAssociation: cognition ---- anxiety	11384823	Measuring information needs among cancer patients, Mesters,I.; van den Borne,B. et al., (2001), Patient Education and Counseling
FunctionalAssociation: cognition ---- nervous system	11382397	Metabolic mapping of brain regions associated with behavioral extinction in preweanling rats, Nair,H.P.; Berndt,J.D. et al., (2001), Brain Research
FunctionalAssociation: cognition ---- orbital cortex	11323080	Complexity of olfactory lateralization processes revealed by functional imaging: a review, Brand,G.; Millot,J.L. et al., (2001), Neuroscience and Biobehavioral Reviews
FunctionalAssociation: cognition ---- anxiety	11043885	A Comparison of the Efficacy of Clonazepam and Cognitive-Behavioral Group Therapy for the Treatment of Social Phobia, Otto,M.W.; Pollack,M.H. et al., (2000), Journal of Anxiety Disorders
FunctionalAssociation: cognition ---- anxiety	10973530	Gender, Estrous Cycle, Ovariectomy, and Ovarian Hormones Influence the Effects of Diazepam on Avoidance Conditioning in Rats, Dı́az-Véliz,G.; Butrón,S. et al., (2000), Pharmacology, Biochemistry and Behavior
FunctionalAssociation: cognition ---- anxiety	10868982	Neurocognitive Correlates of Anxiety Disorders in Children::A Preliminary Report, Toren,P.; Sadeh,M. et al., (2000), Journal of Anxiety Disorders
FunctionalAssociation: cognition ---- anxiety	10858569	Trait anxiety and prior exposure to non-stressful stimuli: effects on psychophysiological arousal and anxiety, Wilken,J.A.; Smith,B.D. et al., (2000), International Journal of Psychophysiology
FunctionalAssociation: cognition ---- anxiety	10846804	Dysfunctional meaning of posttraumatic intrusions in chronic PTSD, Steil,R.; Ehlers,A., (2000), Behaviour Research and Therapy
FunctionalAssociation: cognition ---- anxiety	10846804	Dysfunctional meaning of posttraumatic intrusions in chronic PTSD, Steil,R.; Ehlers,A., (2000), Behaviour Research and Therapy
FunctionalAssociation: cognition ---- anxiety	10846804	Dysfunctional meaning of posttraumatic intrusions in chronic PTSD, Steil,R.; Ehlers,A., (2000), Behaviour Research and Therapy
FunctionalAssociation: cognition ---- anxiety	10846804	Dysfunctional meaning of posttraumatic intrusions in chronic PTSD, Steil,R.; Ehlers,A., (2000), Behaviour Research and Therapy
FunctionalAssociation: cognition ---- anxiety	10846804	Dysfunctional meaning of posttraumatic intrusions in chronic PTSD, Steil,R.; Ehlers,A., (2000), Behaviour Research and Therapy
FunctionalAssociation: cognition ---- central nervous system	10587101	In vivo positron emission tomography studies on the novel nicotinic receptor agonist [ 11C]MPA compared with [ 11C]ABT-418 and ( S)(-)[ 11C]nicotine in Rhesus monkeys, Sihver,W.; Fasth,K.J. et al., (1999), Nuclear Medicine and Biology
FunctionalAssociation: cognition ---- nervous system	10580317	Advantages of bias and prejudice: an exploration of their neurocognitive templates, Tobena,A.; Marks,I. et al., (1999), Neuroscience and Biobehavioral Reviews
FunctionalAssociation: cognition ---- central nervous system	10190379	Neuroglycopenic and other symptoms in patients with insulinomas, Dizon,A.M.; Kowalyk,S. et al., (1999), The American Journal of Medicine
FunctionalAssociation: cognition ---- nervous system	1008	Response to "Is there really an EEG correlate of smartphone text messaging?", Tatum,W.; Yelvington,K., (2016), Epilepsy & Behavior
FunctionalAssociation: anxiety ---- medial orbitofrontal cortex		Morphologic Changes of Cortical and Limbic Regions in Offspring of a Parent With Depression, Kemp,J.; Chenji,S. et al., (2021), Biological Psychiatry
negative StateChange: coronavirus disease 2019 ---| immune system		COVID-19 associated mucormycosis - An emerging threat, Chao,C.-M.; Lai,C.-C. et al., (2022), Journal of Microbiology, Immunology and Infection
negative StateChange: coronavirus disease 2019 ---| immune system		S100A8/A9 in COVID-19 pathogenesis: Impact on clinical outcomes, Mellett,L.; Khader,S.A., (2021), Cytokine and Growth Factor Reviews
negative StateChange: coronavirus disease 2019 ---| immune system		Hallmarks of immune response in COVID-19: Exploring dysregulation and exhaustion, Mazzoni,A.; Salvati,L. et al., (2021), Seminars in Immunology
FunctionalAssociation: cognition ---- anxiety		Impulsivity in drug-naïve panic disorder, Jakuszkowiak-Wojten,K.; Landowski,J. et al., (2017), The European Journal of Psychiatry
FunctionalAssociation: cognition ---- anxiety		Clinical effect of auricular acupuncture in anxiety levels of students prior to the exams: A randomized controlled trial, Vieira,A.; Hinzmann,M. et al., (2018), European Journal of Integrative Medicine
FunctionalAssociation: cognition ---- anxiety		Mediating the relationship between neuroticism and depressive, anxiety and eating disorder symptoms: The role of intolerance of uncertainty and cognitive flexibility, Clarke,E.; Kiropoulos,L.A., (2021), Journal of Affective Disorders Reports
[truncated: 150 more rows]
