# Supplementary material for: Molecular insights into the bidirectional link between anxiety and COVID-19: a combined clinical and bioinformatics approach
Source: Front Psychiatry. 2025 Jul 22;16:1643355. doi: 10.3389/fpsyt.2025.1643355 (PMC12323717; doi:10.3389/fpsyt.2025.1643355)
Supplement: Supplementary file 6 [file Table6.xlsx]

## Sheet: Meta-analysis Results
geneName	beRandomEffectsModel	nStudy	abs_Z	mT	mSE	LL	UL	Z	p1	ISq	PValue_Q	Constant	Country	nSample	studyAge	FDR
CALCA	1	3	7.90958	3.6424	0.460505	2.73981	4.54499	7.90958	1.33227e-15	64.5434	0.0595852	1.33227e-13	0.5	1	1	2e-14
PLAT	0	3	5.77859	0.407402	0.070502	0.269218	0.545586	5.77859	3.76654e-09	0	0.59081	2.59459e-13	0.5	1	1	2.82e-08
TNF	1	6	3.27077	1.28098	0.391645	0.513358	2.04861	3.27077	0.00053627	73.8824	0.00180679	0.499951	0.00260558	0.984208	0.914427	0.00268
IFNG	1	4	1.85859	-1.43356	0.771313	-2.94533	0.0782174	-1.85859	0.0315425	51.9596	0.100292	1	0	1	1	0.118
PPARG	0	3	1.73474	0.403093	0.232366	-0.0523436	0.858531	1.73474	0.0413938	18.0578	0.29512	1	0.5	2.22045e-16	2.22045e-16	0.124
IL2	1	3	1.62787	-0.198412	0.121884	-0.437306	0.0404809	-1.62787	0.0517757	50.3693	0.133336	1	0.5	3.33067e-16	3.33067e-16	0.129
IL1B	1	6	1.49857	-1.59276	1.06286	-3.67596	0.490432	-1.49857	0.0669924	82.6433	2.52964e-05	0.501036	0.0340323	0.0142368	0.786525	0.144
LEP	0	3	1.26123	-0.138893	0.110125	-0.354738	0.0769527	-1.26123	0.103614	0	0.688264	2.67986e-12	0.5	1	1	0.194
VIP	0	3	1.03678	0.163083	0.157298	-0.145221	0.471387	1.03678	0.14992	0	0.867859	1.20459e-13	0.5	1	1	0.226
IL17A	1	4	1.03415	0.432156	0.417886	-0.386901	1.25121	1.03415	0.150533	67.1644	0.0275309	0	1	1	1	0.226
ACE	0	4	0.524309	-0.0915527	0.174616	-0.4338	0.250694	-0.524309	0.300032	0	0.869683	0	1	0	1	0.335
CCL2	0	6	0.51499	0.245872	0.477432	-0.689893	1.18164	0.51499	0.30328	0	0.876799	0.500015	0.214921	0.88182	0.30076	0.335
PTGS2	1	5	0.498846	0.533597	1.06966	-1.56294	2.63014	0.498846	0.308944	82.9456	0.000102725	0.500098	0.240403	0.485523	0.528231	0.335
IL6	0	3	0.488426	0.165244	0.338319	-0.497861	0.828349	0.488426	0.312624	0	0.592317	1	0.5	3.33067e-16	3.33067e-16	0.335
TLR4	1	6	0.0402953	0.0252956	0.627756	-1.20511	1.2557	0.0402953	0.483929	86.9886	3.09547e-07	0.518534	6.16547e-08	3.99257e-07	0.00304643	0.484
